# Supplementary material for: Transcriptome analysis of hexaploid hulless oat in response to salinity stress
Source: PLoS One. 2017 Feb 13;12(2):e0171451. doi: 10.1371/journal.pone.0171451 (PMC5305263; doi:10.1371/journal.pone.0171451)
Supplement: S1 Table — (XLS) [file pone.0171451.s001.xls]

## Sheet: Sheet1
Library	A1(Control)	A2 (Salt stressed 2h)	A3 (Salt stressed 4h)	A4 (Salt stressed 8h)	A5 (Salt stressed 12h)	A6 (Salt stressed 24h)	Combined samples
Total bases (bp)	9505184400	9820997700	9484960800	9708093600	9250238700	9708093600	57477568800
High-quality reads	63367896	65473318	63233072	64720624	61668258	64720624	383183792
Average contig length (bp)	925	877	905	950	957	972	1189
Contig number	29363	27451	28422	37280	40127	40021	71870
Singlet number	39448	38467	39931	45529	47439	46756	56544
Number of putative unigenes	68811	65918	68353	82809	87566	86777	128414
