# Supplementary material for: Transcriptome analysis of hexaploid hulless oat in response to salinity stress
Source: PLoS One. 2017 Feb 13;12(2):e0171451. doi: 10.1371/journal.pone.0171451 (PMC5305263; doi:10.1371/journal.pone.0171451)
Supplement: S1 File — Excel file containing a list of primers used for RT-PCR experimental validation. (XLS) [file pone.0171451.s002.xls]

## Sheet: Sheet1
Genes ID	Primer F	Primer R	Product size (bp)	Seq. Description
Unigene9918	5'-GGTCACCGCCTCAGTCTTCA-3'	5'-GAGGAAAGAGGCAGCAACCA-3'	61	Dehydration-responsive element-binding protein 2A [Aegilops tauschii]
CL12123	5'-TGCTCCATCATGTGAGACTTGAT-3'	5'-CGGACTCACGGTCCAACAC-3'	59	Superoxide dismutase 1 copper chaperone [Aegilops tauschii]
CL176	5'-CGGCCTACTAGCGGTTGCT-3'	5'-CCGACCGTTGCTTGATTTAATT-3'	67	Calcium-binding protein CML35
CL2101	5'-CCCCTGTACCAACCTTTTGC-3'	5'-AATTTGGTGTTGTGCTTTATTGCTT-3'	68	Glutathione S-transferase zeta class [Aegilops tauschii]
CL35	5'-CACATAGGCTGGGCTTCCA-3'	5'-GGCGGCACGGGTTACTAAT-3'	61	Serine-threonine protein kinase [Triticum aestivum]
Unigene13995	5'-AAGCGATCGGTCCATCCAT-3'	5'-CCACCACAAACGCCAAGAAT-3'	60	NAC transcription factor 6D [Triticum aestivum]
Unigene12458	5'-TCACACCCATTGACGAAGCA-3'	5'-TGGGCGCCTCCATTCTC-3'	55	Peroxidase 52 [Aegilops tauschii]
Unigene14603	5'-CGGCCCATATTCGAATGC-3'	5'-TCGAGTACGGGACGAAGCA-3'	53	Sodium/hydrogen exchanger
CL8246	5'-CACGCTGAGCCGGAACTTA-3'	5'-AGCCAGACCGAATCGATTTG-3'	60	Calcium-dependent protein kinase 3 [Aegilops tauschii]
CL5764	5'-AACCTTGAGCAGGAGAGATCGA-3'	5'-CCCGGCCGGAGAAAGAT-3'	56	Transcription factor bHLH113 [Aegilops tauschii]
CL15584	5'-AGGAGCTTACCATCCGCACTT-3'	5'-GTGCTTCGTCCGGAGAACA-3'	61	mitogen activated protein kinase 20-3 [Triticum aestivum]
CL2919	5'-TGGCGATGCCAAATTTAGC-3'	5'-CCAATCGCTCGCTCGAA-3'	57	bZIP transcription factor D [Triticum aestivum]
CL281	5'-GGCGCCAAACTCGATCAGT-3'	5'-GCCGATCTCATGCTTCTTCTG-3'	58	Sugar transport protein 5-like isoform X1 [Brachypodium distachyon]
CL2126	5'-CCAGGAGCCAGTGCTTTTCA-3'	5'-TCTCCGTGTTTCCCATATGTTATG-3'	63	ABC transporter B family member 4 [Triticum urartu]
CL11806	5'-CCGCCAAGCGCATGAT-3'	5'-GTGCACTTGTGCTGATGCTTACT-3'	59	R2R3-MYB protein [Triticum aestivum]
CL8769	5'-TGGTCTTTGTCTGCGTGAAGTC-3'	5'-GATACCGCTCTTCAGCTGGAA-3'	60	Potassium transporter 7 [Aegilops tauschii]
CL8315	5'-GAGCAGTCGCTGATGTTCTGAT-3'	5'-TCCTGCCATCTGGTTTCGAT-3'	64	DNA-binding protein WRKY1 [Avena sativa]
CL7949	5'-GGGAGGCGAGCTGTTCAAT-3'	5'-CTTGCGAGCAACACCTTCTTT-3'	61	CBL-interacting protein kinase 10 [Aegilops tauschii]
CL3027	5'-GGCTGAGATCTCGCCAACA-3'	5'-GGAACAGTTTGTGCAGACTGGAT-3'	62	cold acclimation induced protein 2-1 [Triticum aestivum]
Unigene14600	5'-CGGCCCATATTCGAATGC-3'	5'-TCGAGTACGGGACGAAGCA-3'	60	SOS1[Lolium perenne]
CL1035	5'-CCCAGGCCTTGTCATTGTTG-3'	5'-AACCCGGCCAGGAGCTT-3'	55	Aquaporin PIP2-1 [Aegilops tauschii]
CL16145	5'-AAGAAACCAGCCAAGATCAAGAA-3'	5'-GGCCAACTCGTCGAGGAA-3'	63	PREDICTED: salt stress root protein RS1 [Brachypodium distachyon]
CL11184	5'-CCAATCTCCCATCATTTCTAGTGA-3'	5'-ACGTGAAGCGCATCATCATC-3'	63	pyrroline-5-carboxylate synthetase [Lolium perenne]
CL6139	5'-GTGTTCCACGAAACCGGATT-3'	5'-GCGGCGTTTGGGCTCTA-3'	57	Dehydrogenase/reductase SDR family member 12 [Triticum urartu]
