# Supplementary material for: Transcriptome analysis of hexaploid hulless oat in response to salinity stress
Source: PLoS One. 2017 Feb 13;12(2):e0171451. doi: 10.1371/journal.pone.0171451 (PMC5305263; doi:10.1371/journal.pone.0171451)
Supplement: S3 File — All unigenes with best BLAST hits were aligned to the GO database; 70,511 putative unigenes were assigned to at least one GO term and were grouped into three main GO categories. (XLS) [file pone.0171451.s004.xls]

## Sheet: Sheet1
Ontology	Class	number_of_All-Unigene	genes_of_All-Unigene
biological_process	biological adhesion	126	CL5340.Contig3_All;CL5340.Contig4_All;CL5340.Contig5_All;CL14403.Contig1_All;CL14403.Contig2_All;CL14523.Contig2_All;CL14523.Contig3_All;CL10962.Contig1_All;CL10962.Contig3_All;CL10962.Contig4_All;CL10962.Contig5_All;CL10962.Contig6_All;CL1136.Contig1_All;CL1136.Contig2_All;CL1136.Contig3_All;CL11407.Contig11_All;CL12076.Contig2_All;CL12076.Contig3_All;CL12076.Contig4_All;CL12467.Contig1_All;CL12…
	biological phase	10	CL7664.Contig10_All;CL7664.Contig1_All;CL7664.Contig2_All;CL7664.Contig3_All;CL7664.Contig4_All;CL7664.Contig5_All;CL7664.Contig6_All;CL7664.Contig7_All;CL7664.Contig8_All;CL7664.Contig9_All
	biological regulation	13382	CL5753.Contig1_All;CL5753.Contig2_All;CL5753.Contig3_All;Unigene20928_All;Unigene2684_All;CL6137.Contig2_All;CL7923.Contig1_All;Unigene13202_All;Unigene15349_All;Unigene33921_All;CL10827.Contig1_All;CL10827.Contig2_All;CL10827.Contig3_All;CL10827.Contig5_All;CL10827.Contig6_All;CL10827.Contig7_All;CL10827.Contig8_All;CL13864.Contig1_All;CL13864.Contig2_All;CL13864.Contig3_All;CL13864.Contig4_All;…
			ig27_All;CL1299.Contig2_All;CL1299.Contig31_All;CL1299.Contig32_All;CL1299.Contig36_All;CL1299.Contig37_All;CL1299.Contig38_All;CL1299.Contig39_All;CL1299.Contig3_All;CL1299.Contig40_All;CL1299.Contig42_All;CL1299.Contig43_All;CL1299.Contig44_All;CL1299.Contig45_All;CL1299.Contig48_All;CL1299.Contig49_All;CL1299.Contig4_All;CL1299.Contig50_All;CL1299.Contig51_All;CL1299.Contig53_All;CL1299.Contig…
			ig7_All;CL19284.Contig1_All;CL19284.Contig2_All;CL19302.Contig2_All;CL1939.Contig1_All;CL1939.Contig2_All;CL1939.Contig3_All;CL19408.Contig11_All;CL19435.Contig10_All;CL19435.Contig11_All;CL19435.Contig12_All;CL19435.Contig13_All;CL19435.Contig2_All;CL19435.Contig3_All;CL19435.Contig5_All;CL19435.Contig7_All;CL19435.Contig8_All;CL1950.Contig5_All;CL1950.Contig9_All;CL19522.Contig1_All;CL19522.Con…
			ne42859_All;Unigene42895_All;Unigene42916_All;Unigene42931_All;Unigene43048_All;Unigene43375_All;Unigene43527_All;Unigene43536_All;Unigene43539_All;Unigene43674_All;Unigene43693_All;Unigene43767_All;Unigene44001_All;Unigene44081_All;Unigene4409_All;Unigene44399_All;Unigene44539_All;Unigene44781_All;Unigene44783_All;Unigene44796_All;Unigene44923_All;Unigene44956_All;Unigene44994_All;Unigene45010_A…
			_All;CL7030.Contig4_All;CL7030.Contig5_All;CL7030.Contig6_All;Unigene33107_All;Unigene55615_All;CL128.Contig1_All;CL128.Contig2_All;CL128.Contig3_All;CL128.Contig4_All;CL128.Contig6_All;Unigene33114_All;CL2161.Contig10_All;CL2161.Contig11_All;CL2161.Contig1_All;CL2161.Contig2_All;CL2161.Contig5_All;CL2161.Contig7_All;CL2161.Contig8_All;CL2161.Contig9_All;CL3574.Contig2_All;CL3574.Contig3_All;CL35…
			.Contig4_All;CL10880.Contig5_All;CL10880.Contig6_All;CL10908.Contig2_All;CL11147.Contig1_All;CL11147.Contig2_All;CL11285.Contig1_All;CL11285.Contig2_All;CL11285.Contig3_All;CL11285.Contig4_All;CL11904.Contig1_All;CL11904.Contig2_All;CL11904.Contig3_All;CL11904.Contig4_All;CL11904.Contig5_All;CL11904.Contig6_All;CL11904.Contig7_All;CL11904.Contig8_All;CL11905.Contig1_All;CL11905.Contig2_All;CL1190…
			igene15222_All;Unigene15493_All;Unigene22235_All;Unigene23231_All;Unigene25883_All;Unigene28025_All;Unigene2905_All;Unigene3107_All;Unigene36691_All;Unigene36836_All;Unigene44755_All;Unigene44816_All;Unigene44879_All;Unigene45689_All;Unigene53963_All;Unigene5470_All;Unigene64455_All;Unigene6533_All;Unigene7210_All;Unigene7750_All;Unigene9778_All;CL15398.Contig3_All;CL1784.Contig1_All;CL5121.Conti…
			L235.Contig2_All;CL235.Contig3_All;CL235.Contig4_All;CL235.Contig5_All;CL235.Contig6_All;CL235.Contig7_All;CL2825.Contig1_All;CL2825.Contig2_All;CL2825.Contig3_All;CL2825.Contig4_All;CL2825.Contig5_All;CL2825.Contig6_All;CL2979.Contig1_All;CL2979.Contig2_All;CL2979.Contig3_All;CL3005.Contig1_All;CL3005.Contig2_All;CL3005.Contig3_All;CL3005.Contig4_All;CL3060.Contig1_All;CL3060.Contig2_All;CL3060.…
	cell killing	24	CL10041.Contig1_All;CL10041.Contig2_All;CL10041.Contig3_All;CL2397.Contig1_All;CL7902.Contig1_All;CL7902.Contig2_All;CL7902.Contig3_All;CL9943.Contig1_All;CL9943.Contig2_All;CL9943.Contig3_All;CL9943.Contig4_All;CL9943.Contig5_All;CL9943.Contig6_All;CL9943.Contig7_All;CL9943.Contig8_All;Unigene16279_All;Unigene18787_All;Unigene22382_All;Unigene23834_All;Unigene29621_All;Unigene42184_All;Unigene42…
	cellular component organization or biogenesis	9065	CL13324.Contig1_All;CL13324.Contig2_All;CL15398.Contig1_All;CL15398.Contig2_All;CL6545.Contig10_All;CL6545.Contig11_All;CL6545.Contig1_All;CL6545.Contig2_All;CL6545.Contig3_All;CL6545.Contig4_All;CL6545.Contig5_All;CL6545.Contig6_All;CL6545.Contig7_All;CL6545.Contig8_All;CL6545.Contig9_All;Unigene60659_All;Unigene993_All;CL1450.Contig1_All;CL1450.Contig2_All;CL1450.Contig3_All;CL1450.Contig4_All;…
			254.Contig3_All;CL10322.Contig1_All;CL10322.Contig2_All;CL10322.Contig3_All;CL10322.Contig4_All;CL10574.Contig1_All;CL10574.Contig2_All;CL10574.Contig3_All;CL10574.Contig4_All;CL10914.Contig1_All;CL10914.Contig2_All;CL10914.Contig3_All;CL11573.Contig1_All;CL11573.Contig2_All;CL11573.Contig3_All;CL11573.Contig4_All;CL11573.Contig5_All;CL12671.Contig2_All;CL12671.Contig3_All;CL12671.Contig5_All;CL1…
			.Contig8_All;CL8720.Contig9_All;CL8760.Contig1_All;CL8760.Contig2_All;CL8760.Contig3_All;Unigene12250_All;Unigene1238_All;Unigene13429_All;Unigene14892_All;Unigene15735_All;Unigene16637_All;Unigene18678_All;Unigene21539_All;Unigene21541_All;Unigene24561_All;Unigene32956_All;Unigene36841_All;Unigene3716_All;Unigene40284_All;Unigene42916_All;Unigene51583_All;Unigene57043_All;Unigene25812_All;CL1037…
			ne46804_All;Unigene46865_All;Unigene47067_All;Unigene47813_All;Unigene49706_All;Unigene54417_All;Unigene54827_All;Unigene54983_All;Unigene54984_All;Unigene5699_All;Unigene57068_All;Unigene59302_All;Unigene59389_All;Unigene60286_All;Unigene60899_All;Unigene64037_All;Unigene6484_All;Unigene67540_All;Unigene6896_All;Unigene6998_All;Unigene7223_All;Unigene7804_All;Unigene8319_All;Unigene8466_All;CL15…
			ll;CL20114.Contig10_All;CL20114.Contig11_All;CL20114.Contig2_All;CL20114.Contig5_All;CL20114.Contig6_All;CL20114.Contig9_All;CL20214.Contig1_All;CL20214.Contig2_All;CL2190.Contig1_All;CL2190.Contig2_All;CL2190.Contig3_All;CL2190.Contig4_All;CL3799.Contig1_All;CL3799.Contig2_All;CL3799.Contig3_All;CL3799.Contig4_All;CL3799.Contig5_All;CL3799.Contig6_All;CL3799.Contig7_All;CL4182.Contig1_All;CL4182…
			_All;CL4234.Contig1_All;CL8200.Contig11_All;CL8200.Contig13_All;CL8200.Contig19_All;CL8200.Contig26_All;CL8200.Contig28_All;CL8200.Contig33_All;CL8200.Contig37_All;CL8200.Contig9_All;CL9628.Contig4_All;CL9628.Contig5_All;CL9628.Contig6_All;CL9991.Contig6_All;Unigene10667_All;Unigene21805_All;Unigene2972_All;Unigene33186_All;Unigene3832_All;Unigene4525_All;Unigene4838_All;Unigene51061_All;Unigene6…
	cellular process	41322	CL17155.Contig1_All;CL17155.Contig2_All;CL13324.Contig1_All;CL13324.Contig2_All;CL15398.Contig1_All;CL15398.Contig2_All;CL6545.Contig10_All;CL6545.Contig11_All;CL6545.Contig1_All;CL6545.Contig2_All;CL6545.Contig3_All;CL6545.Contig4_All;CL6545.Contig5_All;CL6545.Contig6_All;CL6545.Contig7_All;CL6545.Contig8_All;CL6545.Contig9_All;Unigene60659_All;Unigene993_All;CL12221.Contig1_All;CL12221.Contig2_…
			g14_All;CL959.Contig15_All;CL959.Contig1_All;CL959.Contig2_All;CL959.Contig3_All;CL959.Contig4_All;CL959.Contig5_All;CL959.Contig6_All;CL959.Contig7_All;CL959.Contig8_All;CL9644.Contig1_All;CL9644.Contig2_All;CL9644.Contig3_All;CL9971.Contig1_All;CL9971.Contig2_All;CL9971.Contig4_All;CL9971.Contig5_All;CL9971.Contig6_All;CL9971.Contig7_All;CL9971.Contig8_All;CL9971.Contig9_All;Unigene15556_All;Un…
			ll;CL12143.Contig4_All;CL12143.Contig5_All;CL12143.Contig6_All;CL12174.Contig1_All;CL12174.Contig2_All;CL12174.Contig3_All;CL12193.Contig1_All;CL12193.Contig2_All;CL12193.Contig3_All;CL1221.Contig10_All;CL1221.Contig13_All;CL1221.Contig15_All;CL1221.Contig16_All;CL1221.Contig18_All;CL1221.Contig20_All;CL1221.Contig21_All;CL1221.Contig24_All;CL1221.Contig27_All;CL1221.Contig28_All;CL1221.Contig29_…
			L602.Contig3_All;CL602.Contig4_All;CL602.Contig5_All;CL6026.Contig1_All;CL6026.Contig2_All;CL6026.Contig3_All;CL6026.Contig4_All;CL6026.Contig5_All;CL6026.Contig6_All;CL6026.Contig7_All;CL6026.Contig8_All;CL6046.Contig1_All;CL6046.Contig2_All;CL6100.Contig1_All;CL6100.Contig2_All;CL6100.Contig3_All;CL6127.Contig10_All;CL6127.Contig11_All;CL6127.Contig13_All;CL6127.Contig2_All;CL6127.Contig4_All;C…
			3.Contig4_All;CL96.Contig1_All;CL96.Contig2_All;CL96.Contig3_All;CL96.Contig4_All;CL96.Contig5_All;CL96.Contig6_All;CL96.Contig7_All;Unigene12317_All;Unigene13593_All;Unigene16239_All;Unigene19454_All;Unigene28411_All;Unigene28412_All;Unigene28414_All;Unigene28415_All;Unigene28417_All;Unigene28419_All;Unigene28420_All;Unigene28422_All;Unigene28423_All;Unigene28424_All;Unigene30635_All;Unigene3274…
			ll;CL20686.Contig2_All;CL20686.Contig3_All;CL20686.Contig4_All;CL20686.Contig5_All;CL2401.Contig10_All;CL2401.Contig1_All;CL2401.Contig2_All;CL2401.Contig3_All;CL2401.Contig4_All;CL2401.Contig5_All;CL2401.Contig6_All;CL2401.Contig7_All;CL2401.Contig8_All;CL3374.Contig5_All;CL3374.Contig7_All;CL3893.Contig1_All;CL3893.Contig2_All;CL3893.Contig3_All;CL3893.Contig4_All;CL424.Contig1_All;CL424.Contig…
			CL1804.Contig3_All;CL18197.Contig1_All;CL18197.Contig2_All;CL18197.Contig3_All;CL19335.Contig2_All;CL20715.Contig1_All;CL20715.Contig2_All;CL20715.Contig3_All;CL20715.Contig6_All;CL2146.Contig1_All;CL2146.Contig2_All;CL2146.Contig3_All;CL2350.Contig6_All;CL3013.Contig1_All;CL3013.Contig2_All;CL3013.Contig3_All;CL3013.Contig4_All;CL3013.Contig5_All;CL3013.Contig6_All;CL3367.Contig1_All;CL3367.Cont…
			All;CL11772.Contig2_All;CL11772.Contig3_All;CL11772.Contig4_All;CL1186.Contig1_All;CL1186.Contig2_All;CL1186.Contig3_All;CL1186.Contig4_All;CL11888.Contig1_All;CL11888.Contig2_All;CL1194.Contig1_All;CL1194.Contig2_All;CL1194.Contig3_All;CL1207.Contig10_All;CL1207.Contig11_All;CL1207.Contig12_All;CL1207.Contig13_All;CL1207.Contig14_All;CL1207.Contig15_All;CL1207.Contig16_All;CL1207.Contig17_All;CL…
			591.Contig4_All;CL1591.Contig6_All;CL1591.Contig7_All;CL1591.Contig8_All;CL15932.Contig2_All;CL15932.Contig3_All;CL15976.Contig1_All;CL15976.Contig2_All;CL15976.Contig3_All;CL15976.Contig4_All;CL15986.Contig1_All;CL15986.Contig2_All;CL15986.Contig3_All;CL15994.Contig1_All;CL15994.Contig2_All;CL15994.Contig3_All;CL16009.Contig1_All;CL16009.Contig2_All;CL1616.Contig10_All;CL1616.Contig11_All;CL1616…
			nigene35484_All;Unigene35485_All;Unigene35486_All;Unigene35506_All;Unigene35581_All;Unigene35582_All;Unigene35607_All;Unigene35608_All;Unigene35609_All;Unigene35711_All;Unigene35712_All;Unigene35774_All;Unigene35819_All;Unigene3586_All;Unigene36038_All;Unigene36065_All;Unigene36249_All;Unigene36326_All;Unigene36340_All;Unigene3665_All;Unigene36921_All;Unigene36952_All;Unigene3716_All;Unigene37233…
			1327.Contig3_All;CL1327.Contig4_All;CL1327.Contig5_All;CL1327.Contig6_All;CL1327.Contig7_All;CL1327.Contig8_All;CL1327.Contig9_All;CL1338.Contig2_All;CL13605.Contig1_All;CL13605.Contig2_All;CL13605.Contig3_All;CL13605.Contig4_All;CL13631.Contig1_All;CL13631.Contig2_All;CL13631.Contig3_All;CL13703.Contig1_All;CL13703.Contig2_All;CL13703.Contig3_All;CL13703.Contig4_All;CL13703.Contig5_All;CL13703.C…
			47.Contig6_All;CL147.Contig7_All;CL147.Contig8_All;CL147.Contig9_All;CL15031.Contig1_All;CL15031.Contig2_All;CL15031.Contig3_All;CL15031.Contig4_All;CL15072.Contig1_All;CL15072.Contig2_All;CL16334.Contig1_All;CL16334.Contig2_All;CL17412.Contig1_All;CL17412.Contig2_All;CL17600.Contig2_All;CL17600.Contig3_All;CL17600.Contig4_All;CL18178.Contig1_All;CL18178.Contig2_All;CL18315.Contig1_All;CL18315.Co…
			ll;Unigene57637_All;Unigene57638_All;Unigene58341_All;Unigene64235_All;CL10671.Contig3_All;CL1148.Contig2_All;CL1148.Contig5_All;CL1148.Contig9_All;CL7466.Contig2_All;CL7466.Contig3_All;CL7466.Contig4_All;CL10392.Contig1_All;CL10392.Contig2_All;CL10392.Contig3_All;CL10392.Contig4_All;CL11061.Contig1_All;CL11061.Contig2_All;CL11061.Contig3_All;CL14461.Contig1_All;CL14461.Contig3_All;CL5691.Contig1…
			tig4_All;CL15903.Contig1_All;CL15903.Contig2_All;CL15903.Contig3_All;CL2397.Contig1_All;CL657.Contig2_All;CL657.Contig3_All;CL657.Contig4_All;CL657.Contig5_All;CL657.Contig6_All;Unigene11141_All;Unigene13119_All;Unigene13936_All;Unigene22713_All;Unigene47808_All;Unigene65893_All;Unigene66651_All;CL8527.Contig1_All;CL8527.Contig2_All;CL8527.Contig3_All;CL8527.Contig4_All;CL8527.Contig5_All;Unigene…
			ll;Unigene352_All;Unigene3601_All;Unigene36309_All;Unigene37051_All;Unigene37180_All;Unigene38191_All;Unigene38194_All;Unigene3844_All;Unigene39964_All;Unigene40506_All;Unigene40778_All;Unigene42002_All;Unigene42190_All;Unigene42888_All;Unigene42994_All;Unigene43189_All;Unigene440_All;Unigene441_All;Unigene44821_All;Unigene44822_All;Unigene45444_All;Unigene45763_All;Unigene45920_All;Unigene46445_…
			64_All;Unigene3620_All;Unigene4111_All;Unigene4157_All;Unigene4179_All;Unigene4499_All;Unigene48112_All;Unigene48477_All;Unigene5041_All;Unigene51051_All;Unigene5796_All;Unigene6348_All;Unigene6729_All;Unigene6872_All;Unigene6937_All;Unigene7009_All;Unigene7047_All;Unigene7066_All;Unigene7231_All;Unigene8228_All;Unigene8350_All;Unigene8574_All;Unigene8610_All;Unigene8807_All;Unigene9023_All;Unige…
			g2_All;CL434.Contig3_All;CL4663.Contig24_All;CL4663.Contig26_All;CL5208.Contig1_All;CL5208.Contig2_All;CL5208.Contig3_All;CL5208.Contig4_All;CL5208.Contig5_All;CL5819.Contig1_All;CL5819.Contig2_All;CL5819.Contig3_All;CL5819.Contig4_All;CL5819.Contig5_All;CL584.Contig3_All;CL584.Contig6_All;CL6536.Contig1_All;CL6931.Contig1_All;CL6931.Contig2_All;CL6931.Contig3_All;CL7243.Contig3_All;CL7243.Contig…
			All;CL4217.Contig2_All;CL4217.Contig3_All;CL4482.Contig2_All;CL5047.Contig1_All;CL5047.Contig2_All;CL5047.Contig3_All;CL5047.Contig4_All;CL5047.Contig5_All;CL5047.Contig6_All;CL5145.Contig2_All;CL6134.Contig1_All;CL6134.Contig2_All;CL6134.Contig4_All;CL6134.Contig5_All;CL6134.Contig6_All;CL6134.Contig7_All;CL6134.Contig9_All;CL6884.Contig1_All;CL6884.Contig2_All;CL6945.Contig2_All;CL6950.Contig1_…
			;CL8196.Contig6_All;CL8199.Contig1_All;CL8199.Contig2_All;CL828.Contig10_All;CL828.Contig1_All;CL828.Contig2_All;CL828.Contig9_All;CL8784.Contig1_All;CL8784.Contig2_All;CL8989.Contig1_All;CL8989.Contig2_All;CL8989.Contig3_All;CL8989.Contig4_All;CL8989.Contig5_All;CL9008.Contig1_All;CL9509.Contig1_All;CL9509.Contig2_All;CL9509.Contig3_All;CL9509.Contig4_All;CL9646.Contig1_All;Unigene10055_All;Unig…
			31_All;Unigene9537_All;Unigene9547_All;Unigene9771_All;CL1392.Contig18_All;CL1392.Contig23_All;CL1392.Contig26_All;CL1392.Contig28_All;CL1392.Contig31_All;CL1392.Contig32_All;CL1392.Contig33_All;CL1392.Contig4_All;CL1392.Contig6_All;CL1392.Contig7_All;CL1392.Contig8_All;CL6115.Contig1_All;CL6115.Contig2_All;CL6115.Contig3_All;CL8100.Contig4_All;CL8100.Contig5_All;CL8100.Contig6_All;CL8204.Contig1…
			92.Contig2_All;CL5440.Contig2_All;CL5440.Contig3_All;CL5660.Contig4_All;CL596.Contig1_All;CL670.Contig3_All;CL705.Contig39_All;CL7378.Contig4_All;CL8511.Contig4_All;CL8551.Contig1_All;CL9520.Contig5_All;CL9628.Contig2_All;CL9628.Contig3_All;Unigene10281_All;Unigene11184_All;Unigene11622_All;Unigene11660_All;Unigene11778_All;Unigene12023_All;Unigene12311_All;Unigene12699_All;Unigene13086_All;Unige…
			840.Contig9_All;CL4280.Contig2_All;CL8538.Contig1_All;CL8538.Contig2_All;CL8538.Contig3_All;Unigene23253_All;Unigene31773_All;Unigene38380_All;Unigene38381_All;Unigene38382_All;Unigene38383_All;Unigene38384_All;Unigene38655_All;Unigene51830_All;Unigene62028_All;Unigene6296_All;Unigene9190_All;CL10278.Contig21_All;CL10278.Contig5_All;Unigene13961_All;Unigene4925_All;Unigene5708_All;Unigene6128_All…
			.Contig1_All;CL11543.Contig2_All;CL11543.Contig3_All;CL11543.Contig4_All;CL11543.Contig5_All;CL1973.Contig1_All;CL1973.Contig2_All;CL6744.Contig1_All;CL6744.Contig3_All;CL10214.Contig1_All;CL10214.Contig2_All;CL10214.Contig3_All;CL10214.Contig4_All;CL10214.Contig5_All;CL10214.Contig6_All;CL14001.Contig2_All;CL14001.Contig3_All;CL14001.Contig4_All;CL14001.Contig5_All;CL14379.Contig1_All;CL14379.Co…
			L454.Contig2_All;CL454.Contig3_All;CL454.Contig4_All;CL454.Contig5_All;CL454.Contig6_All;CL454.Contig7_All;CL454.Contig8_All;CL5199.Contig1_All;CL5199.Contig2_All;CL5199.Contig3_All;CL5199.Contig4_All;CL5444.Contig1_All;CL5444.Contig2_All;CL5734.Contig1_All;CL5734.Contig2_All;CL5734.Contig3_All;CL5915.Contig1_All;CL5915.Contig2_All;CL5915.Contig3_All;CL5937.Contig1_All;CL5937.Contig2_All;CL5966.C…
			2611_All;Unigene32898_All;Unigene32992_All;Unigene33034_All;Unigene33120_All;Unigene33213_All;Unigene33323_All;Unigene33578_All;Unigene33911_All;Unigene33968_All;Unigene3411_All;Unigene3423_All;Unigene34534_All;Unigene34799_All;Unigene35349_All;Unigene35350_All;Unigene35352_All;Unigene35353_All;Unigene35354_All;Unigene35356_All;Unigene35357_All;Unigene35358_All;Unigene35359_All;Unigene35426_All;U…
	detoxification	525	CL19797.Contig1_All;CL19797.Contig2_All;CL20748.Contig4_All;CL20748.Contig5_All;CL20748.Contig6_All;Unigene24529_All;CL10001.Contig1_All;CL10001.Contig2_All;CL10001.Contig3_All;CL10005.Contig1_All;CL10005.Contig2_All;CL10455.Contig1_All;CL10455.Contig2_All;CL10455.Contig3_All;CL10455.Contig4_All;CL10455.Contig5_All;CL10838.Contig2_All;CL10838.Contig4_All;CL10838.Contig5_All;CL10838.Contig6_All;CL…
	developmental process	4815	CL6137.Contig2_All;CL7923.Contig1_All;Unigene13202_All;Unigene15349_All;Unigene33921_All;CL19330.Contig1_All;CL19330.Contig7_All;CL19330.Contig8_All;CL19330.Contig9_All;CL4915.Contig1_All;CL8200.Contig10_All;CL8200.Contig15_All;CL8200.Contig21_All;CL8200.Contig22_All;CL8200.Contig24_All;CL8200.Contig29_All;CL8200.Contig30_All;CL8200.Contig36_All;CL8200.Contig38_All;CL8200.Contig39_All;CL8200.Cont…
			;CL8200.Contig16_All;CL8200.Contig1_All;CL8200.Contig20_All;CL8200.Contig23_All;CL8200.Contig25_All;CL8200.Contig32_All;CL8200.Contig35_All;CL8200.Contig40_All;CL8200.Contig6_All;CL8200.Contig7_All;CL8233.Contig1_All;CL8233.Contig2_All;CL8233.Contig3_All;CL8233.Contig4_All;CL8233.Contig5_All;CL8323.Contig1_All;CL8323.Contig3_All;CL8323.Contig4_All;CL8344.Contig1_All;CL8344.Contig2_All;CL839.Conti…
			51.Contig3_All;CL2951.Contig5_All;CL2951.Contig7_All;CL3226.Contig8_All;CL5108.Contig2_All;CL6984.Contig1_All;CL6984.Contig2_All;CL6984.Contig3_All;CL6984.Contig4_All;CL6984.Contig5_All;CL6984.Contig6_All;CL6984.Contig7_All;CL6984.Contig8_All;Unigene14116_All;Unigene19204_All;Unigene19205_All;Unigene25947_All;Unigene25948_All;Unigene26660_All;Unigene43524_All;Unigene57556_All;CL14211.Contig3_All;…
	growth	803	Unigene28458_All;CL12790.Contig2_All;CL17128.Contig1_All;CL17128.Contig2_All;CL16439.Contig1_All;CL16439.Contig2_All;CL11622.Contig1_All;CL11622.Contig2_All;CL11622.Contig3_All;CL11622.Contig4_All;Unigene2156_All;Unigene23155_All;CL8846.Contig1_All;CL8846.Contig2_All;CL8846.Contig3_All;CL12199.Contig1_All;CL12199.Contig2_All;CL12199.Contig3_All;CL12199.Contig4_All;CL12199.Contig5_All;CL12199.Cont…
	immune system process	708	CL10510.Contig1_All;CL10510.Contig2_All;CL10510.Contig3_All;CL10510.Contig5_All;CL10510.Contig6_All;CL12700.Contig1_All;CL12700.Contig2_All;CL15678.Contig1_All;CL15678.Contig2_All;CL15678.Contig3_All;CL19476.Contig1_All;CL19476.Contig2_All;CL19476.Contig3_All;CL19794.Contig1_All;CL19794.Contig2_All;CL19794.Contig3_All;CL2764.Contig1_All;CL2764.Contig2_All;CL3006.Contig2_All;CL3161.Contig1_All;CL3…
	localization	10040	CL11200.Contig1_All;CL11200.Contig2_All;CL11200.Contig3_All;CL11200.Contig4_All;CL1013.Contig1_All;CL1013.Contig2_All;CL1013.Contig3_All;CL1013.Contig4_All;CL1013.Contig5_All;CL1013.Contig6_All;CL1013.Contig7_All;CL10513.Contig2_All;CL10513.Contig3_All;CL10513.Contig4_All;CL10513.Contig5_All;CL10513.Contig6_All;CL10725.Contig1_All;CL10725.Contig2_All;CL10725.Contig3_All;CL10725.Contig4_All;CL121.…
			13180.Contig1_All;CL13180.Contig2_All;CL13180.Contig3_All;CL13293.Contig1_All;CL13293.Contig2_All;CL13293.Contig3_All;CL13293.Contig4_All;CL13317.Contig1_All;CL13317.Contig2_All;CL13401.Contig1_All;CL13401.Contig2_All;CL13439.Contig1_All;CL13439.Contig2_All;CL13443.Contig1_All;CL13443.Contig2_All;CL13443.Contig3_All;CL13443.Contig4_All;CL13455.Contig1_All;CL13455.Contig2_All;CL13518.Contig1_All;C…
			20626.Contig45_All;CL20626.Contig5_All;CL20626.Contig6_All;CL20626.Contig7_All;CL2797.Contig1_All;CL2797.Contig2_All;Unigene37558_All;Unigene49103_All;Unigene51564_All;CL14745.Contig1_All;CL14745.Contig2_All;CL14745.Contig3_All;CL10322.Contig1_All;CL10322.Contig2_All;CL10322.Contig3_All;CL10322.Contig4_All;CL10399.Contig1_All;CL10399.Contig2_All;CL11249.Contig3_All;CL12428.Contig1_All;CL12428.Con…
			ntig1_All;CL1839.Contig2_All;CL1839.Contig3_All;CL18525.Contig1_All;CL18525.Contig2_All;CL19082.Contig1_All;CL19082.Contig2_All;CL19684.Contig1_All;CL19684.Contig2_All;CL19982.Contig2_All;CL20065.Contig1_All;CL20065.Contig2_All;CL20729.Contig4_All;CL2405.Contig1_All;CL2405.Contig3_All;CL2405.Contig4_All;CL2405.Contig5_All;CL2405.Contig6_All;CL267.Contig1_All;CL267.Contig2_All;CL267.Contig3_All;CL…
			459_All;Unigene15501_All;Unigene17873_All;Unigene2079_All;Unigene222_All;Unigene22775_All;Unigene23833_All;Unigene25409_All;Unigene25410_All;Unigene25734_All;Unigene29084_All;Unigene29085_All;Unigene35446_All;Unigene39224_All;Unigene40051_All;Unigene40792_All;Unigene41233_All;Unigene42358_All;Unigene42717_All;Unigene43383_All;Unigene45163_All;Unigene47215_All;Unigene48480_All;Unigene48569_All;Uni…
			6910.Contig1_All;CL16910.Contig2_All;CL17016.Contig2_All;CL17016.Contig4_All;CL17305.Contig1_All;CL17305.Contig2_All;CL1755.Contig4_All;CL17590.Contig3_All;CL17590.Contig4_All;CL17590.Contig5_All;CL17590.Contig6_All;CL18021.Contig1_All;CL18090.Contig10_All;CL18090.Contig11_All;CL18090.Contig12_All;CL18090.Contig13_All;CL18090.Contig1_All;CL18090.Contig2_All;CL18090.Contig3_All;CL18090.Contig4_All…
	locomotion	9	CL12339.Contig1_All;CL12339.Contig2_All;CL12339.Contig3_All;Unigene27918_All;CL14042.Contig2_All;Unigene11724_All;Unigene1534_All;Unigene19266_All;Unigene35811_All
	metabolic process	43982	CL17155.Contig1_All;CL17155.Contig2_All;CL13324.Contig1_All;CL13324.Contig2_All;CL15398.Contig1_All;CL15398.Contig2_All;CL6545.Contig10_All;CL6545.Contig11_All;CL6545.Contig1_All;CL6545.Contig2_All;CL6545.Contig3_All;CL6545.Contig4_All;CL6545.Contig5_All;CL6545.Contig6_All;CL6545.Contig7_All;CL6545.Contig8_All;CL6545.Contig9_All;Unigene60659_All;Unigene993_All;CL12221.Contig1_All;CL12221.Contig2_…
			All;CL2070.Contig5_All;CL2070.Contig6_All;CL2070.Contig7_All;CL20740.Contig6_All;CL20740.Contig7_All;CL20744.Contig4_All;CL20744.Contig6_All;CL20748.Contig4_All;CL20748.Contig5_All;CL20748.Contig6_All;CL2082.Contig3_All;CL2100.Contig1_All;CL2100.Contig2_All;CL2100.Contig3_All;CL2100.Contig4_All;CL2100.Contig5_All;CL2100.Contig6_All;CL2100.Contig7_All;CL2110.Contig1_All;CL2110.Contig2_All;CL2110.C…
			359.Contig2_All;CL9368.Contig1_All;CL9368.Contig2_All;CL9368.Contig3_All;CL9389.Contig3_All;CL9389.Contig4_All;CL9389.Contig5_All;CL9410.Contig10_All;CL9410.Contig11_All;CL9410.Contig12_All;CL9410.Contig1_All;CL9410.Contig2_All;CL9410.Contig3_All;CL9410.Contig4_All;CL9410.Contig5_All;CL9410.Contig6_All;CL9410.Contig7_All;CL9410.Contig8_All;CL9410.Contig9_All;CL9412.Contig1_All;CL9412.Contig2_All;…
			CL15688.Contig1_All;CL15688.Contig2_All;CL15688.Contig3_All;CL15692.Contig3_All;CL15693.Contig1_All;CL15693.Contig2_All;CL15974.Contig1_All;CL15974.Contig2_All;CL16160.Contig1_All;CL16160.Contig2_All;CL16160.Contig3_All;CL1691.Contig1_All;CL1691.Contig2_All;CL1691.Contig3_All;CL1691.Contig4_All;CL1693.Contig1_All;CL1693.Contig2_All;CL1693.Contig3_All;CL1693.Contig4_All;CL17443.Contig1_All;CL19700…
			ontig25_All;CL2096.Contig28_All;CL2096.Contig29_All;CL2096.Contig30_All;CL2096.Contig31_All;CL2096.Contig32_All;CL2096.Contig35_All;CL2096.Contig36_All;CL2096.Contig37_All;CL2096.Contig38_All;CL2096.Contig39_All;CL2096.Contig40_All;CL2096.Contig41_All;CL2096.Contig44_All;CL2096.Contig46_All;CL2096.Contig47_All;CL2096.Contig4_All;CL2096.Contig5_All;CL2096.Contig7_All;CL2096.Contig8_All;CL2096.Cont…
			ne29828_All;Unigene29959_All;Unigene29977_All;Unigene29990_All;Unigene29994_All;Unigene30050_All;Unigene30210_All;Unigene30229_All;Unigene30333_All;Unigene30363_All;Unigene30412_All;Unigene30476_All;Unigene30483_All;Unigene30547_All;Unigene30590_All;Unigene30632_All;Unigene30664_All;Unigene30689_All;Unigene31048_All;Unigene3117_All;Unigene31232_All;Unigene31821_All;Unigene31917_All;Unigene31919_A…
			_All;Unigene7312_All;CL10914.Contig1_All;CL10914.Contig2_All;CL10914.Contig3_All;CL12902.Contig2_All;CL12902.Contig3_All;CL12902.Contig4_All;CL12902.Contig5_All;CL1784.Contig1_All;Unigene42462_All;CL1124.Contig1_All;CL1124.Contig26_All;CL1124.Contig27_All;CL1124.Contig29_All;CL1124.Contig2_All;CL1124.Contig30_All;CL1124.Contig32_All;CL1124.Contig37_All;CL1124.Contig3_All;CL1124.Contig40_All;CL112…
			CL766.Contig4_All;CL8001.Contig3_All;CL8833.Contig1_All;CL8833.Contig2_All;CL8833.Contig3_All;CL8888.Contig1_All;CL8888.Contig2_All;CL8888.Contig3_All;CL9282.Contig1_All;CL9282.Contig2_All;CL9282.Contig3_All;CL9282.Contig4_All;Unigene11602_All;Unigene11787_All;Unigene12560_All;Unigene1462_All;Unigene16197_All;Unigene16987_All;Unigene19204_All;Unigene19205_All;Unigene20305_All;Unigene21025_All;Uni…
			299.Contig1_All;CL12299.Contig2_All;CL12299.Contig4_All;CL12299.Contig5_All;CL12300.Contig1_All;CL12300.Contig2_All;CL12300.Contig3_All;CL12321.Contig1_All;CL12321.Contig2_All;CL12351.Contig1_All;CL12351.Contig2_All;CL12351.Contig3_All;CL12351.Contig4_All;CL12392.Contig19_All;CL12415.Contig1_All;CL12415.Contig2_All;CL12415.Contig3_All;CL12415.Contig4_All;CL12415.Contig5_All;CL12463.Contig2_All;CL…
			;CL9478.Contig2_All;CL9478.Contig3_All;CL9478.Contig4_All;CL9478.Contig5_All;CL9586.Contig1_All;CL9586.Contig2_All;CL9586.Contig3_All;CL9606.Contig1_All;CL9606.Contig2_All;CL9606.Contig3_All;CL9606.Contig4_All;CL9636.Contig1_All;CL9636.Contig3_All;CL9636.Contig4_All;CL9636.Contig5_All;CL9636.Contig6_All;CL9636.Contig7_All;CL9636.Contig8_All;CL9636.Contig9_All;CL9656.Contig1_All;CL9656.Contig2_All…
			;CL3808.Contig1_All;CL3808.Contig2_All;Unigene30377_All;Unigene42483_All;CL13218.Contig1_All;CL13218.Contig2_All;CL13218.Contig3_All;CL13218.Contig4_All;CL3152.Contig1_All;CL4263.Contig1_All;CL11556.Contig1_All;CL11556.Contig2_All;CL11556.Contig3_All;CL11556.Contig4_All;CL810.Contig1_All;CL810.Contig2_All;CL810.Contig3_All;CL810.Contig4_All;Unigene15930_All;Unigene22919_All;Unigene33752_All;CL122…
			8_All;Unigene66223_All;Unigene15887_All;CL14779.Contig1_All;CL17523.Contig5_All;CL211.Contig14_All;CL211.Contig17_All;CL211.Contig19_All;CL211.Contig1_All;CL211.Contig20_All;CL211.Contig21_All;CL211.Contig24_All;CL211.Contig26_All;CL211.Contig29_All;CL211.Contig2_All;CL211.Contig32_All;CL211.Contig33_All;CL211.Contig34_All;CL211.Contig35_All;CL211.Contig36_All;CL211.Contig37_All;CL211.Contig38_Al…
			1_All;CL12743.Contig2_All;CL12743.Contig3_All;CL13494.Contig1_All;CL13494.Contig2_All;CL13494.Contig3_All;CL14277.Contig1_All;CL14277.Contig2_All;CL14451.Contig1_All;CL14451.Contig2_All;CL14451.Contig3_All;CL15999.Contig1_All;CL15999.Contig2_All;CL15999.Contig3_All;CL15999.Contig4_All;CL15999.Contig5_All;CL15999.Contig6_All;CL16124.Contig1_All;CL16124.Contig2_All;CL16124.Contig3_All;CL16687.Conti…
			_All;CL15177.Contig4_All;CL15177.Contig5_All;CL15181.Contig12_All;CL15249.Contig1_All;CL15249.Contig2_All;CL15289.Contig1_All;CL15289.Contig2_All;CL15289.Contig3_All;CL15391.Contig1_All;CL15391.Contig2_All;CL15391.Contig3_All;CL15423.Contig1_All;CL15423.Contig2_All;CL15423.Contig3_All;CL1549.Contig1_All;CL1549.Contig2_All;CL1549.Contig4_All;CL15492.Contig2_All;CL15492.Contig4_All;CL15525.Contig1_…
			ig22_All;CL1221.Contig25_All;CL1221.Contig26_All;CL1221.Contig34_All;CL1221.Contig38_All;CL1221.Contig40_All;CL1221.Contig42_All;CL1221.Contig4_All;CL1221.Contig51_All;CL1221.Contig53_All;CL1221.Contig57_All;CL1221.Contig5_All;CL1221.Contig7_All;CL1221.Contig9_All;CL1623.Contig1_All;CL1623.Contig2_All;CL1623.Contig3_All;CL1623.Contig4_All;CL1623.Contig5_All;CL1623.Contig6_All;CL1623.Contig7_All;C…
			;CL1703.Contig3_All;CL1703.Contig4_All;CL1703.Contig6_All;CL1703.Contig7_All;CL1703.Contig8_All;CL1703.Contig9_All;CL17072.Contig2_All;CL17569.Contig2_All;CL17569.Contig3_All;CL17569.Contig4_All;CL19292.Contig1_All;CL19601.Contig2_All;CL19787.Contig1_All;CL19787.Contig2_All;CL19787.Contig3_All;CL19787.Contig5_All;CL20655.Contig11_All;CL20655.Contig9_All;CL20724.Contig2_All;CL2754.Contig7_All;CL28…
			;CL19968.Contig1_All;CL19968.Contig3_All;CL20349.Contig4_All;CL3973.Contig1_All;CL3973.Contig2_All;CL3973.Contig4_All;CL3973.Contig5_All;CL3973.Contig6_All;CL5973.Contig1_All;CL6590.Contig1_All;CL6590.Contig2_All;CL6590.Contig3_All;CL6590.Contig4_All;CL6590.Contig5_All;CL6590.Contig6_All;CL6590.Contig7_All;CL6734.Contig10_All;CL6734.Contig7_All;CL6734.Contig9_All;CL7325.Contig1_All;CL7325.Contig2…
			Contig2_All;CL12925.Contig3_All;CL12925.Contig4_All;CL12925.Contig5_All;CL12925.Contig6_All;CL12925.Contig7_All;CL12925.Contig8_All;CL15130.Contig1_All;CL15130.Contig2_All;CL16050.Contig1_All;CL16050.Contig2_All;CL16437.Contig1_All;CL16437.Contig3_All;CL1788.Contig1_All;CL1788.Contig3_All;CL1788.Contig4_All;CL1788.Contig5_All;CL1788.Contig7_All;CL1788.Contig8_All;CL1788.Contig9_All;CL18275.Contig…
			l;CL1378.Contig4_All;CL1378.Contig5_All;CL1378.Contig6_All;CL1378.Contig7_All;CL1378.Contig8_All;CL1378.Contig9_All;CL13791.Contig1_All;CL13791.Contig2_All;CL13791.Contig3_All;CL13791.Contig4_All;CL13791.Contig5_All;CL1395.Contig1_All;CL1395.Contig2_All;CL1395.Contig3_All;CL1395.Contig4_All;CL1395.Contig5_All;CL1395.Contig6_All;CL14019.Contig1_All;CL14019.Contig2_All;CL1418.Contig1_All;CL1418.Con…
			Contig4_All;CL8321.Contig1_All;CL8321.Contig2_All;CL8321.Contig3_All;CL8321.Contig4_All;CL8321.Contig5_All;CL8336.Contig2_All;CL8336.Contig3_All;CL8336.Contig4_All;CL8336.Contig6_All;CL8368.Contig1_All;CL8368.Contig2_All;CL8368.Contig3_All;CL8385.Contig1_All;CL8385.Contig2_All;CL8385.Contig3_All;CL8385.Contig4_All;CL8394.Contig1_All;CL8394.Contig2_All;CL8394.Contig3_All;CL8394.Contig4_All;CL8394.…
			3.Contig1_All;CL10883.Contig2_All;CL11552.Contig1_All;CL11552.Contig2_All;CL11552.Contig3_All;CL11552.Contig4_All;CL11552.Contig5_All;CL11552.Contig6_All;CL11552.Contig8_All;CL11552.Contig9_All;CL11575.Contig1_All;CL11575.Contig5_All;CL11575.Contig9_All;CL11654.Contig1_All;CL11654.Contig2_All;CL11654.Contig3_All;CL11670.Contig1_All;CL11670.Contig2_All;CL11707.Contig1_All;CL11707.Contig2_All;CL117…
			;CL5418.Contig6_All;CL6834.Contig1_All;CL6834.Contig2_All;CL6834.Contig3_All;CL8023.Contig3_All;Unigene15849_All;Unigene19846_All;Unigene22772_All;Unigene24278_All;Unigene25489_All;Unigene25490_All;Unigene25491_All;Unigene25492_All;Unigene28075_All;Unigene29144_All;Unigene33438_All;Unigene34225_All;Unigene50375_All;Unigene51700_All;Unigene60817_All;CL18286.Contig1_All;CL18286.Contig2_All;CL19184.…
			All;Unigene4965_All;Unigene51826_All;Unigene58344_All;Unigene649_All;Unigene650_All;Unigene651_All;Unigene652_All;Unigene653_All;Unigene654_All;Unigene6753_All;Unigene9978_All;CL1073.Contig19_All;CL1073.Contig20_All;CL1073.Contig6_All;CL1073.Contig7_All;CL12857.Contig1_All;CL12857.Contig2_All;CL13784.Contig6_All;CL13910.Contig3_All;CL14371.Contig1_All;CL14371.Contig2_All;CL14371.Contig3_All;CL143…
			_All;Unigene12292_All;Unigene14007_All;Unigene14527_All;Unigene15489_All;Unigene18340_All;Unigene18342_All;Unigene18346_All;Unigene18942_All;Unigene21353_All;Unigene21364_All;Unigene2217_All;Unigene22242_All;Unigene22315_All;Unigene23197_All;Unigene26246_All;Unigene27244_All;Unigene31070_All;Unigene3835_All;Unigene39651_All;Unigene40908_All;Unigene4280_All;Unigene42925_All;Unigene46879_All;Unigen…
			;CL1684.Contig7_All;CL1684.Contig8_All;CL1684.Contig9_All;CL17537.Contig1_All;CL17537.Contig2_All;CL17537.Contig3_All;CL17537.Contig4_All;CL18101.Contig1_All;CL18101.Contig4_All;CL18101.Contig5_All;CL18101.Contig6_All;CL613.Contig1_All;CL613.Contig2_All;CL613.Contig3_All;CL613.Contig4_All;CL613.Contig5_All;CL613.Contig6_All;CL613.Contig7_All;CL7588.Contig2_All;Unigene1100_All;Unigene1101_All;Unig…
			ontig1_All;CL1363.Contig11_All;CL1363.Contig17_All;CL1363.Contig19_All;CL1363.Contig20_All;CL1363.Contig2_All;CL1363.Contig4_All;CL1363.Contig7_All;CL13924.Contig1_All;CL13924.Contig2_All;CL13924.Contig3_All;CL13933.Contig1_All;CL1397.Contig1_All;CL1397.Contig2_All;CL1397.Contig3_All;CL14037.Contig2_All;CL14176.Contig4_All;CL14206.Contig1_All;CL14303.Contig1_All;CL14303.Contig2_All;CL14303.Contig…
	multi-organism process	1888	CL4788.Contig1_All;CL4788.Contig2_All;Unigene10377_All;Unigene11205_All;Unigene12175_All;Unigene12213_All;Unigene12399_All;Unigene12817_All;Unigene12847_All;Unigene13459_All;Unigene13828_All;Unigene13857_All;Unigene14159_All;Unigene14378_All;Unigene14981_All;Unigene15504_All;Unigene15544_All;Unigene3361_All;Unigene3388_All;Unigene4121_All;Unigene43150_All;Unigene4347_All;Unigene5117_All;Unigene53…
			32.Contig9_All;CL13729.Contig1_All;CL18135.Contig2_All;CL18135.Contig3_All;CL18135.Contig4_All;CL1991.Contig5_All;CL1991.Contig8_All;CL4182.Contig1_All;CL4182.Contig2_All;CL4182.Contig3_All;CL4182.Contig4_All;CL4468.Contig1_All;CL4468.Contig2_All;CL4468.Contig3_All;CL4468.Contig4_All;CL4468.Contig5_All;CL550.Contig10_All;CL550.Contig11_All;CL550.Contig12_All;CL550.Contig13_All;CL550.Contig1_All;C…
	multicellular organismal process	4477	CL6137.Contig2_All;CL7923.Contig1_All;Unigene13202_All;Unigene15349_All;Unigene33921_All;CL19330.Contig1_All;CL19330.Contig7_All;CL19330.Contig8_All;CL19330.Contig9_All;CL4915.Contig1_All;CL8200.Contig10_All;CL8200.Contig15_All;CL8200.Contig21_All;CL8200.Contig22_All;CL8200.Contig24_All;CL8200.Contig29_All;CL8200.Contig30_All;CL8200.Contig36_All;CL8200.Contig38_All;CL8200.Contig39_All;CL8200.Cont…
			ontig1_All;CL6484.Contig2_All;CL6536.Contig2_All;CL6536.Contig3_All;CL6812.Contig2_All;CL6812.Contig3_All;CL6812.Contig4_All;CL6968.Contig1_All;CL6996.Contig2_All;CL6996.Contig3_All;CL6996.Contig4_All;CL7162.Contig1_All;CL7459.Contig4_All;CL7494.Contig1_All;CL7494.Contig2_All;CL7494.Contig3_All;CL754.Contig10_All;CL754.Contig1_All;CL754.Contig2_All;CL754.Contig3_All;CL754.Contig6_All;CL7729.Conti…
			19528.Contig1_All;CL19528.Contig2_All;CL19528.Contig3_All;CL19865.Contig11_All;CL19865.Contig12_All;CL19865.Contig13_All;CL19865.Contig14_All;CL19865.Contig15_All;CL19865.Contig16_All;CL19865.Contig17_All;CL19865.Contig18_All;CL19865.Contig1_All;CL19865.Contig24_All;CL19865.Contig25_All;CL19865.Contig26_All;CL19865.Contig27_All;CL19865.Contig2_All;CL19865.Contig3_All;CL19865.Contig4_All;CL452.Con…
	negative regulation of biological process	2124	CL9363.Contig1_All;CL9363.Contig2_All;CL17967.Contig1_All;CL17967.Contig2_All;CL452.Contig1_All;CL452.Contig2_All;CL452.Contig3_All;CL452.Contig4_All;CL452.Contig5_All;CL452.Contig7_All;CL452.Contig8_All;Unigene10327_All;Unigene12070_All;Unigene12535_All;Unigene13055_All;CL1059.Contig1_All;CL1059.Contig2_All;CL1059.Contig4_All;CL10869.Contig1_All;CL10869.Contig3_All;CL13980.Contig1_All;CL13980.Co…
			;CL20322.Contig2_All;CL20322.Contig3_All;CL20322.Contig4_All;CL20322.Contig5_All;CL2338.Contig10_All;CL2338.Contig11_All;CL2338.Contig12_All;CL2338.Contig13_All;CL2338.Contig14_All;CL2338.Contig1_All;CL2338.Contig2_All;CL2338.Contig3_All;CL2338.Contig4_All;CL2338.Contig5_All;CL2338.Contig6_All;CL2338.Contig7_All;CL2338.Contig8_All;CL2338.Contig9_All;CL4892.Contig1_All;CL4892.Contig2_All;CL6220.Co…
	positive regulation of biological process	2636	CL10827.Contig1_All;CL10827.Contig2_All;CL10827.Contig3_All;CL10827.Contig5_All;CL10827.Contig6_All;CL10827.Contig7_All;CL10827.Contig8_All;CL13864.Contig1_All;CL13864.Contig2_All;CL13864.Contig3_All;CL13864.Contig4_All;CL13864.Contig5_All;CL13864.Contig6_All;CL13864.Contig7_All;CL16773.Contig1_All;CL16773.Contig2_All;CL16773.Contig3_All;CL4065.Contig10_All;CL4065.Contig11_All;CL4065.Contig12_All…
			ne2523_All;Unigene25399_All;Unigene27918_All;Unigene30083_All;Unigene30084_All;Unigene35525_All;Unigene35526_All;Unigene35528_All;Unigene35529_All;Unigene38442_All;Unigene38443_All;Unigene38444_All;Unigene38445_All;Unigene38508_All;Unigene38702_All;Unigene38703_All;Unigene41777_All;Unigene42187_All;Unigene42188_All;Unigene42189_All;Unigene44843_All;Unigene50763_All;Unigene5360_All;Unigene58747_Al…
	regulation of biological process	11899	CL6137.Contig2_All;CL7923.Contig1_All;Unigene13202_All;Unigene15349_All;Unigene33921_All;CL10827.Contig1_All;CL10827.Contig2_All;CL10827.Contig3_All;CL10827.Contig5_All;CL10827.Contig6_All;CL10827.Contig7_All;CL10827.Contig8_All;CL13864.Contig1_All;CL13864.Contig2_All;CL13864.Contig3_All;CL13864.Contig4_All;CL13864.Contig5_All;CL13864.Contig6_All;CL13864.Contig7_All;CL16773.Contig1_All;CL16773.Co…
			ll;CL19572.Contig15_All;CL19572.Contig16_All;CL19572.Contig4_All;CL19572.Contig5_All;CL2001.Contig1_All;CL20712.Contig1_All;CL20712.Contig2_All;CL20712.Contig3_All;CL20712.Contig4_All;CL20712.Contig5_All;CL213.Contig1_All;CL213.Contig2_All;CL213.Contig3_All;CL213.Contig4_All;CL213.Contig5_All;CL2257.Contig1_All;CL2257.Contig2_All;CL2257.Contig3_All;CL2713.Contig10_All;CL2713.Contig13_All;CL2713.C…
			L20522.Contig5_All;CL20549.Contig1_All;CL20549.Contig2_All;CL2057.Contig20_All;CL2057.Contig26_All;CL2057.Contig32_All;CL2057.Contig33_All;CL2057.Contig6_All;CL2058.Contig1_All;CL2058.Contig2_All;CL20597.Contig1_All;CL20604.Contig2_All;CL20604.Contig3_All;CL20604.Contig4_All;CL20632.Contig1_All;CL20632.Contig2_All;CL20632.Contig4_All;CL20654.Contig1_All;CL20656.Contig1_All;CL20656.Contig4_All;CL2…
			ene60583_All;Unigene60626_All;Unigene60693_All;Unigene60822_All;Unigene6096_All;Unigene60979_All;Unigene61348_All;Unigene61656_All;Unigene61846_All;Unigene61862_All;Unigene6195_All;Unigene62071_All;Unigene62121_All;Unigene6214_All;Unigene62295_All;Unigene62358_All;Unigene62636_All;Unigene62695_All;Unigene63296_All;Unigene6329_All;Unigene63306_All;Unigene6354_All;Unigene63551_All;Unigene63857_All;…
			Contig16_All;CL1391.Contig17_All;CL1391.Contig18_All;CL1391.Contig19_All;CL1391.Contig1_All;CL1391.Contig20_All;CL1391.Contig21_All;CL1391.Contig22_All;CL1391.Contig23_All;CL1391.Contig24_All;CL1391.Contig25_All;CL1391.Contig2_All;CL1391.Contig3_All;CL1391.Contig4_All;CL1391.Contig5_All;CL1391.Contig6_All;CL1391.Contig7_All;CL1391.Contig8_All;CL1391.Contig9_All;CL14102.Contig1_All;CL14102.Contig2…
			g3_All;CL2843.Contig4_All;CL2843.Contig5_All;CL5323.Contig1_All;CL5323.Contig2_All;CL6970.Contig3_All;CL6970.Contig4_All;Unigene20110_All;Unigene22719_All;Unigene2729_All;Unigene42697_All;Unigene43385_All;Unigene51256_All;Unigene59063_All;Unigene60720_All;CL1607.Contig1_All;CL1607.Contig2_All;CL1607.Contig3_All;CL19502.Contig1_All;CL19502.Contig2_All;CL19502.Contig3_All;CL3830.Contig2_All;CL3830.…
			;Unigene11089_All;Unigene11229_All;Unigene18350_All;Unigene4450_All;Unigene45283_All;Unigene56051_All;Unigene64055_All;Unigene7155_All;Unigene9721_All;CL2417.Contig11_All;CL2417.Contig14_All;CL2417.Contig15_All;CL2417.Contig16_All;CL2417.Contig17_All;CL2417.Contig24_All;CL2417.Contig4_All;CL2417.Contig6_All;CL2417.Contig8_All;CL2417.Contig9_All;CL2517.Contig1_All;CL2517.Contig2_All;CL2517.Contig3…
			nigene30229_All;Unigene34924_All;Unigene4059_All;Unigene45101_All;Unigene50502_All;Unigene57545_All;Unigene64117_All;Unigene7617_All;Unigene7693_All;Unigene8217_All;Unigene8776_All;CL10831.Contig2_All;CL10831.Contig3_All;Unigene31485_All;CL12076.Contig1_All;CL16028.Contig1_All;CL16028.Contig2_All;CL16028.Contig3_All;CL7906.Contig2_All;CL7906.Contig3_All;Unigene30587_All;CL11540.Contig1_All;CL1154…
	reproduction	2900	CL6137.Contig2_All;CL7923.Contig1_All;Unigene13202_All;Unigene15349_All;Unigene33921_All;Unigene21536_All;Unigene21537_All;Unigene21538_All;Unigene21540_All;Unigene63482_All;CL10086.Contig1_All;CL10086.Contig2_All;CL11107.Contig1_All;CL11107.Contig2_All;CL11309.Contig1_All;CL11309.Contig2_All;CL11309.Contig3_All;CL11309.Contig4_All;CL12089.Contig1_All;CL12089.Contig2_All;CL12089.Contig3_All;CL128…
			l;Unigene12780_All;Unigene26746_All;Unigene29226_All;Unigene38691_All;Unigene38692_All;Unigene38693_All;CL18833.Contig1_All;CL18833.Contig2_All;CL18833.Contig3_All;CL3269.Contig1_All;CL3269.Contig2_All;CL3269.Contig3_All;CL3269.Contig4_All;CL10651.Contig1_All;CL10651.Contig2_All;CL12613.Contig3_All;CL13126.Contig2_All;CL13126.Contig3_All;CL13126.Contig4_All;CL13686.Contig1_All;CL13686.Contig2_All…
	reproductive process	2895	CL6137.Contig2_All;CL7923.Contig1_All;Unigene13202_All;Unigene15349_All;Unigene33921_All;Unigene21536_All;Unigene21537_All;Unigene21538_All;Unigene21540_All;Unigene63482_All;CL10086.Contig1_All;CL10086.Contig2_All;CL11107.Contig1_All;CL11107.Contig2_All;CL11309.Contig1_All;CL11309.Contig2_All;CL11309.Contig3_All;CL11309.Contig4_All;CL12089.Contig1_All;CL12089.Contig2_All;CL12089.Contig3_All;CL128…
			l;Unigene12780_All;Unigene26746_All;Unigene29226_All;Unigene38691_All;Unigene38692_All;Unigene38693_All;CL18833.Contig1_All;CL18833.Contig2_All;CL18833.Contig3_All;CL3269.Contig1_All;CL3269.Contig2_All;CL3269.Contig3_All;CL3269.Contig4_All;CL10651.Contig1_All;CL10651.Contig2_All;CL12613.Contig3_All;CL13126.Contig2_All;CL13126.Contig3_All;CL13126.Contig4_All;CL13686.Contig1_All;CL13686.Contig2_All…
	response to stimulus	10753	CL17155.Contig1_All;CL17155.Contig2_All;CL6137.Contig2_All;CL7923.Contig1_All;Unigene13202_All;Unigene15349_All;Unigene33921_All;CL16618.Contig1_All;CL16618.Contig2_All;CL18016.Contig1_All;CL18016.Contig2_All;CL18016.Contig3_All;CL18016.Contig4_All;CL3574.Contig1_All;CL3574.Contig5_All;CL5834.Contig1_All;CL5834.Contig2_All;CL5834.Contig3_All;CL5834.Contig4_All;CL5834.Contig5_All;CL5834.Contig6_Al…
			nigene44383_All;Unigene4527_All;Unigene4537_All;Unigene4764_All;Unigene47687_All;Unigene48904_All;Unigene49212_All;Unigene5035_All;Unigene51228_All;Unigene54833_All;Unigene54913_All;Unigene55526_All;Unigene57529_All;Unigene58290_All;Unigene58469_All;Unigene61996_All;Unigene62736_All;Unigene6290_All;Unigene63378_All;Unigene6740_All;Unigene7134_All;Unigene7353_All;Unigene8072_All;Unigene9674_All;Un…
			833_All;Unigene25922_All;Unigene27407_All;Unigene29719_All;Unigene33232_All;Unigene33365_All;Unigene3373_All;Unigene34046_All;Unigene35351_All;Unigene3725_All;Unigene48566_All;Unigene50058_All;Unigene51583_All;Unigene51996_All;Unigene52195_All;Unigene57688_All;Unigene6129_All;Unigene6225_All;Unigene7976_All;Unigene8508_All;Unigene9079_All;CL8581.Contig2_All;CL15551.Contig1_All;CL15551.Contig2_All…
			;CL4233.Contig1_All;CL4233.Contig2_All;CL4233.Contig3_All;CL4233.Contig4_All;CL4233.Contig5_All;CL4605.Contig1_All;CL4605.Contig2_All;CL4605.Contig3_All;CL4605.Contig4_All;CL4671.Contig1_All;CL4671.Contig2_All;CL4671.Contig3_All;CL497.Contig23_All;CL4976.Contig1_All;CL548.Contig12_All;CL548.Contig35_All;CL548.Contig38_All;CL548.Contig39_All;CL59.Contig1_All;CL59.Contig2_All;CL59.Contig3_All;CL59.…
			1450_All;Unigene41451_All;Unigene41452_All;Unigene41453_All;Unigene4265_All;Unigene44199_All;Unigene4448_All;Unigene44499_All;Unigene4459_All;Unigene44769_All;Unigene45657_All;Unigene47592_All;Unigene4875_All;Unigene51271_All;Unigene51605_All;Unigene5193_All;Unigene55035_All;Unigene5555_All;Unigene5580_All;Unigene5679_All;Unigene5736_All;Unigene58013_All;Unigene58461_All;Unigene58627_All;Unigene5…
			15739.Contig2_All;CL16456.Contig1_All;CL19505.Contig10_All;CL19505.Contig11_All;CL19505.Contig2_All;CL19505.Contig3_All;CL19505.Contig5_All;CL19505.Contig6_All;CL19505.Contig7_All;CL19505.Contig8_All;CL19505.Contig9_All;CL20294.Contig5_All;CL2576.Contig3_All;CL2576.Contig4_All;CL2576.Contig5_All;CL9432.Contig1_All;CL9432.Contig2_All;CL9432.Contig3_All;CL9432.Contig4_All;CL9432.Contig5_All;Unigene…
			All;CL3720.Contig9_All;CL3798.Contig1_All;CL3798.Contig2_All;CL3798.Contig3_All;CL3798.Contig4_All;CL3798.Contig5_All;CL3844.Contig10_All;CL3844.Contig11_All;CL3844.Contig12_All;CL3844.Contig13_All;CL3844.Contig14_All;CL3844.Contig1_All;CL3844.Contig2_All;CL3844.Contig3_All;CL3844.Contig4_All;CL3844.Contig5_All;CL3844.Contig6_All;CL3844.Contig7_All;CL3844.Contig8_All;CL3844.Contig9_All;CL423.Cont…
	rhythmic process	163	CL12321.Contig1_All;CL12321.Contig2_All;CL14927.Contig1_All;CL17537.Contig2_All;CL17610.Contig2_All;CL18608.Contig1_All;CL18608.Contig2_All;CL1892.Contig2_All;CL2729.Contig1_All;CL2729.Contig2_All;CL3225.Contig8_All;CL3500.Contig1_All;CL3500.Contig2_All;CL3500.Contig3_All;CL3500.Contig4_All;CL3500.Contig5_All;CL3500.Contig6_All;CL3770.Contig1_All;CL3770.Contig2_All;CL3775.Contig4_All;CL3775.Conti…
	signaling	3536	CL2133.Contig1_All;CL2133.Contig2_All;CL4884.Contig5_All;Unigene60606_All;CL11434.Contig1_All;CL11434.Contig2_All;CL17707.Contig1_All;CL17707.Contig2_All;CL10090.Contig1_All;CL10090.Contig2_All;CL10259.Contig3_All;CL10277.Contig1_All;CL10277.Contig2_All;CL10277.Contig3_All;CL10527.Contig1_All;CL10527.Contig2_All;CL106.Contig10_All;CL106.Contig14_All;CL106.Contig18_All;CL106.Contig20_All;CL106.Con…
			ontig4_All;CL8871.Contig1_All;CL8871.Contig2_All;CL8871.Contig3_All;CL8871.Contig4_All;Unigene10111_All;Unigene1041_All;Unigene10780_All;Unigene11157_All;Unigene12062_All;Unigene12790_All;Unigene13248_All;Unigene13902_All;Unigene15210_All;Unigene18218_All;Unigene18661_All;Unigene19033_All;Unigene19034_All;Unigene19035_All;Unigene19253_All;Unigene2000_All;Unigene20379_All;Unigene22700_All;Unigene2…
			5_All;CL6278.Contig6_All;Unigene14203_All;Unigene8102_All;Unigene8687_All;CL18124.Contig1_All;CL18124.Contig2_All;CL3014.Contig1_All;CL3014.Contig2_All;CL3014.Contig3_All;CL3014.Contig4_All;CL3014.Contig5_All;CL439.Contig10_All;CL439.Contig13_All;CL439.Contig14_All;CL439.Contig15_All;CL439.Contig1_All;CL439.Contig2_All;CL439.Contig4_All;CL439.Contig5_All;CL439.Contig6_All;CL439.Contig7_All;CL7048…
	single-organism process	29844	CL17155.Contig1_All;CL17155.Contig2_All;CL13324.Contig1_All;CL13324.Contig2_All;CL15398.Contig1_All;CL15398.Contig2_All;CL6545.Contig10_All;CL6545.Contig11_All;CL6545.Contig1_All;CL6545.Contig2_All;CL6545.Contig3_All;CL6545.Contig4_All;CL6545.Contig5_All;CL6545.Contig6_All;CL6545.Contig7_All;CL6545.Contig8_All;CL6545.Contig9_All;Unigene60659_All;Unigene993_All;CL6137.Contig2_All;CL7923.Contig1_Al…
			ll;CL519.Contig1_All;CL519.Contig2_All;CL519.Contig3_All;CL519.Contig4_All;CL7183.Contig1_All;CL7183.Contig2_All;CL7183.Contig3_All;CL7183.Contig4_All;CL7730.Contig1_All;CL7730.Contig2_All;CL7730.Contig3_All;CL7730.Contig4_All;CL7730.Contig5_All;CL7730.Contig6_All;CL7730.Contig7_All;Unigene19513_All;Unigene31642_All;CL19261.Contig1_All;CL19261.Contig2_All;CL19261.Contig3_All;Unigene55335_All;CL11…
			ig1_All;CL416.Contig2_All;CL416.Contig3_All;CL416.Contig4_All;CL416.Contig5_All;CL4586.Contig8_All;CL4609.Contig1_All;CL4609.Contig2_All;CL4609.Contig3_All;CL4609.Contig4_All;CL4619.Contig1_All;CL4619.Contig2_All;CL4619.Contig3_All;CL4619.Contig4_All;CL4726.Contig12_All;CL4726.Contig13_All;CL4726.Contig14_All;CL4726.Contig15_All;CL4726.Contig17_All;CL4726.Contig18_All;CL4726.Contig1_All;CL4726.Co…
			ontig5_All;CL20693.Contig8_All;CL2456.Contig1_All;CL2456.Contig2_All;CL2456.Contig3_All;CL2463.Contig1_All;CL2463.Contig2_All;CL2463.Contig3_All;CL2463.Contig4_All;CL2639.Contig10_All;CL2639.Contig1_All;CL2639.Contig2_All;CL2639.Contig3_All;CL2639.Contig4_All;CL2639.Contig5_All;CL2639.Contig6_All;CL2639.Contig7_All;CL2639.Contig8_All;CL2639.Contig9_All;CL3206.Contig1_All;CL3206.Contig2_All;CL3206…
			3124.Contig13_All;CL3124.Contig14_All;CL3124.Contig15_All;CL3124.Contig16_All;CL3124.Contig17_All;CL3124.Contig18_All;CL3124.Contig19_All;CL3124.Contig1_All;CL3124.Contig20_All;CL3124.Contig21_All;CL3124.Contig22_All;CL3124.Contig23_All;CL3124.Contig24_All;CL3124.Contig25_All;CL3124.Contig2_All;CL3124.Contig3_All;CL3124.Contig4_All;CL3124.Contig5_All;CL3124.Contig6_All;CL3124.Contig7_All;CL3124.C…
			_All;CL16500.Contig1_All;CL16500.Contig2_All;CL16500.Contig4_All;CL18104.Contig1_All;CL18104.Contig2_All;CL19266.Contig1_All;CL19266.Contig2_All;CL371.Contig1_All;CL371.Contig2_All;CL371.Contig3_All;Unigene1112_All;Unigene16841_All;CL3585.Contig1_All;CL3585.Contig2_All;CL3585.Contig3_All;CL3585.Contig4_All;CL3585.Contig5_All;CL3585.Contig6_All;Unigene25764_All;Unigene50369_All;CL4043.Contig1_All;…
			8.Contig23_All;CL2218.Contig24_All;CL2218.Contig25_All;CL2218.Contig2_All;CL2218.Contig3_All;CL2218.Contig4_All;CL2218.Contig5_All;CL2218.Contig6_All;CL2218.Contig7_All;CL2218.Contig8_All;CL2218.Contig9_All;CL267.Contig1_All;CL267.Contig2_All;CL267.Contig3_All;CL2674.Contig2_All;CL2674.Contig3_All;CL2674.Contig4_All;CL3113.Contig10_All;CL3113.Contig12_All;CL3113.Contig13_All;CL3113.Contig14_All;C…
			ntig4_All;CL20636.Contig1_All;CL20636.Contig2_All;CL20741.Contig1_All;CL20741.Contig2_All;CL3793.Contig1_All;CL3793.Contig2_All;CL3793.Contig3_All;CL3793.Contig4_All;CL3793.Contig5_All;CL3793.Contig6_All;CL3793.Contig7_All;CL3793.Contig8_All;CL3793.Contig9_All;CL4193.Contig6_All;CL4868.Contig1_All;CL4868.Contig2_All;Unigene10383_All;Unigene10506_All;Unigene10604_All;Unigene10734_All;Unigene11383_…
			0880.Contig2_All;CL10880.Contig4_All;CL10880.Contig5_All;CL10880.Contig6_All;CL10908.Contig2_All;CL12985.Contig2_All;CL12985.Contig3_All;CL12985.Contig4_All;CL13310.Contig1_All;CL13310.Contig2_All;CL13310.Contig3_All;CL13310.Contig4_All;CL14016.Contig1_All;CL14016.Contig2_All;CL14408.Contig10_All;CL14408.Contig11_All;CL14408.Contig1_All;CL14408.Contig2_All;CL14408.Contig3_All;CL14408.Contig4_All;…
			6904.Contig2_All;CL6904.Contig3_All;CL6939.Contig1_All;CL6939.Contig2_All;CL6939.Contig3_All;CL6939.Contig4_All;CL6939.Contig5_All;CL6939.Contig6_All;CL7335.Contig1_All;CL7335.Contig2_All;CL7335.Contig3_All;CL7335.Contig4_All;CL7335.Contig5_All;CL7335.Contig6_All;CL7335.Contig7_All;CL7335.Contig8_All;CL7335.Contig9_All;CL7707.Contig2_All;CL7718.Contig1_All;CL7718.Contig2_All;CL8101.Contig1_All;CL…
			_All;CL2475.Contig8_All;CL2475.Contig9_All;CL3783.Contig5_All;CL3783.Contig6_All;CL3783.Contig7_All;CL3783.Contig8_All;CL3994.Contig1_All;CL3994.Contig2_All;CL3994.Contig3_All;CL3994.Contig4_All;CL4526.Contig1_All;CL4526.Contig2_All;CL4526.Contig3_All;CL4526.Contig6_All;CL4526.Contig7_All;CL4829.Contig1_All;CL4829.Contig2_All;CL4829.Contig3_All;CL4829.Contig4_All;CL4829.Contig5_All;CL4905.Contig1…
			ll;CL13044.Contig4_All;CL13044.Contig5_All;CL13128.Contig1_All;CL13128.Contig2_All;CL13128.Contig3_All;CL13128.Contig4_All;CL13128.Contig5_All;CL13128.Contig6_All;CL13128.Contig7_All;CL13128.Contig8_All;CL14695.Contig1_All;CL14767.Contig1_All;CL14767.Contig2_All;CL14836.Contig1_All;CL14836.Contig2_All;CL20375.Contig9_All;CL3035.Contig1_All;CL3035.Contig2_All;CL385.Contig1_All;CL385.Contig2_All;CL…
			;CL452.Contig3_All;CL452.Contig4_All;CL452.Contig5_All;CL452.Contig7_All;CL452.Contig8_All;Unigene10327_All;Unigene12070_All;Unigene12535_All;Unigene13055_All;Unigene36070_All;CL10531.Contig1_All;CL10531.Contig2_All;CL10531.Contig3_All;CL13866.Contig1_All;CL13866.Contig2_All;CL13866.Contig3_All;CL13866.Contig4_All;CL14400.Contig2_All;CL14400.Contig3_All;Unigene14660_All;Unigene52411_All;CL12660.C…
			ll;CL5110.Contig3_All;CL512.Contig1_All;CL512.Contig2_All;CL512.Contig3_All;CL512.Contig4_All;CL512.Contig5_All;CL512.Contig6_All;CL5152.Contig1_All;CL5152.Contig2_All;CL5176.Contig3_All;CL5176.Contig4_All;CL523.Contig5_All;CL523.Contig6_All;CL523.Contig8_All;CL5257.Contig11_All;CL5257.Contig12_All;CL5257.Contig13_All;CL5257.Contig14_All;CL5257.Contig15_All;CL5257.Contig16_All;CL5257.Contig17_All…
			4_All;CL9546.Contig5_All;Unigene35848_All;Unigene35849_All;Unigene41920_All;Unigene41921_All;Unigene41922_All;Unigene41923_All;CL1458.Contig1_All;CL1458.Contig2_All;CL1458.Contig3_All;CL1458.Contig4_All;CL1458.Contig5_All;CL3881.Contig10_All;CL3881.Contig11_All;CL3881.Contig12_All;CL3881.Contig13_All;CL3881.Contig15_All;CL3881.Contig1_All;CL3881.Contig2_All;CL3881.Contig3_All;CL3881.Contig4_All;C…
			gene41884_All;Unigene41885_All;Unigene42836_All;CL3201.Contig1_All;CL3201.Contig3_All;CL10827.Contig4_All;Unigene819_All;CL18612.Contig1_All;CL18612.Contig2_All;CL11114.Contig16_All;CL11114.Contig1_All;CL11114.Contig22_All;CL11114.Contig25_All;CL11114.Contig3_All;CL11114.Contig8_All;CL132.Contig10_All;CL132.Contig11_All;CL132.Contig12_All;CL132.Contig13_All;CL132.Contig14_All;CL132.Contig1_All;CL…
			CL8901.Contig1_All;CL8901.Contig2_All;CL8901.Contig3_All;CL8901.Contig4_All;CL8901.Contig5_All;CL8901.Contig6_All;CL9011.Contig1_All;CL9011.Contig3_All;CL9570.Contig1_All;CL9570.Contig2_All;CL9570.Contig3_All;CL978.Contig10_All;CL978.Contig11_All;CL978.Contig12_All;CL978.Contig1_All;CL978.Contig3_All;CL978.Contig4_All;CL978.Contig5_All;CL978.Contig6_All;CL978.Contig7_All;CL978.Contig8_All;CL978.C…
			ll;Unigene58942_All;Unigene9567_All;CL1153.Contig3_All;CL1153.Contig4_All;CL1153.Contig5_All;CL1153.Contig6_All;CL1153.Contig7_All;CL1153.Contig8_All;CL14136.Contig1_All;CL14136.Contig2_All;CL14136.Contig3_All;CL14136.Contig4_All;CL14136.Contig5_All;CL14136.Contig6_All;CL15781.Contig1_All;CL15781.Contig2_All;CL17740.Contig1_All;CL17740.Contig2_All;CL17930.Contig1_All;CL17930.Contig2_All;CL17930.C…
cellular_component	cell	41290	CL11433.Contig1_All;CL11433.Contig2_All;CL11593.Contig3_All;CL11959.Contig1_All;CL11959.Contig2_All;CL11959.Contig3_All;CL12857.Contig1_All;CL12857.Contig2_All;CL12996.Contig1_All;CL12996.Contig2_All;CL12996.Contig3_All;CL12996.Contig4_All;CL12996.Contig5_All;CL13223.Contig3_All;CL14721.Contig1_All;CL14721.Contig2_All;CL14721.Contig3_All;CL15093.Contig1_All;CL15093.Contig2_All;CL15377.Contig1_All…
			37_All;Unigene63842_All;Unigene63875_All;Unigene66432_All;Unigene6792_All;Unigene8979_All;CL10068.Contig1_All;CL10068.Contig2_All;CL10068.Contig4_All;CL10158.Contig1_All;CL10158.Contig2_All;CL10158.Contig3_All;CL12216.Contig1_All;CL12216.Contig2_All;CL14953.Contig3_All;CL14953.Contig6_All;CL14953.Contig7_All;CL14953.Contig9_All;CL17244.Contig1_All;CL17244.Contig2_All;CL17363.Contig2_All;CL1780.Co…
			ll;CL14342.Contig5_All;Unigene11835_All;Unigene13163_All;Unigene16320_All;Unigene16321_All;Unigene3551_All;Unigene36600_All;Unigene4035_All;Unigene47561_All;Unigene48656_All;Unigene5989_All;Unigene63885_All;Unigene8683_All;CL10251.Contig1_All;CL10251.Contig2_All;CL10542.Contig1_All;CL10584.Contig1_All;CL10620.Contig1_All;CL10620.Contig2_All;CL10620.Contig3_All;CL10620.Contig4_All;CL10624.Contig4_…
			26.Contig4_All;CL8526.Contig5_All;CL8526.Contig7_All;CL8526.Contig8_All;CL9321.Contig1_All;CL9321.Contig2_All;CL9321.Contig5_All;CL964.Contig1_All;CL964.Contig2_All;CL964.Contig3_All;CL9723.Contig1_All;CL9723.Contig2_All;CL9723.Contig3_All;CL9723.Contig4_All;CL9723.Contig5_All;CL9723.Contig6_All;CL9723.Contig7_All;CL9890.Contig1_All;CL9890.Contig2_All;CL9890.Contig3_All;Unigene12099_All;Unigene12…
			l;CL485.Contig11_All;CL485.Contig12_All;CL485.Contig1_All;CL485.Contig2_All;CL485.Contig3_All;CL485.Contig4_All;CL485.Contig5_All;CL485.Contig6_All;CL485.Contig7_All;CL485.Contig8_All;CL485.Contig9_All;CL4884.Contig5_All;CL5001.Contig1_All;CL5001.Contig2_All;CL5040.Contig1_All;CL5040.Contig2_All;CL5040.Contig3_All;CL5040.Contig4_All;CL5040.Contig5_All;CL5040.Contig6_All;CL5064.Contig1_All;CL5064.…
			All;CL4110.Contig1_All;CL4110.Contig2_All;CL4110.Contig3_All;CL4110.Contig4_All;CL4110.Contig5_All;CL4110.Contig6_All;CL4770.Contig10_All;CL4770.Contig1_All;CL4770.Contig2_All;CL4770.Contig3_All;CL4770.Contig5_All;CL4770.Contig6_All;CL4770.Contig8_All;CL4770.Contig9_All;CL5247.Contig1_All;CL5247.Contig2_All;CL5247.Contig3_All;CL5384.Contig1_All;CL5384.Contig2_All;Unigene1103_All;Unigene23810_All;…
			All;CL183.Contig14_All;CL183.Contig15_All;CL183.Contig16_All;CL183.Contig17_All;CL183.Contig18_All;CL183.Contig2_All;CL183.Contig4_All;CL183.Contig5_All;CL183.Contig6_All;CL183.Contig7_All;CL183.Contig8_All;CL183.Contig9_All;CL18324.Contig2_All;CL18335.Contig1_All;CL18335.Contig2_All;CL18337.Contig1_All;CL18337.Contig2_All;CL1834.Contig1_All;CL1834.Contig2_All;CL1834.Contig3_All;CL1834.Contig4_Al…
			ll;CL6405.Contig3_All;CL6405.Contig4_All;CL6405.Contig5_All;CL6405.Contig6_All;CL6405.Contig7_All;CL6405.Contig8_All;CL6405.Contig9_All;CL641.Contig10_All;CL641.Contig11_All;CL641.Contig12_All;CL641.Contig13_All;CL641.Contig14_All;CL641.Contig15_All;CL641.Contig16_All;CL641.Contig17_All;CL641.Contig18_All;CL641.Contig1_All;CL641.Contig2_All;CL641.Contig3_All;CL641.Contig4_All;CL641.Contig5_All;CL…
			ene34340_All;Unigene34372_All;Unigene34546_All;Unigene34551_All;Unigene34567_All;Unigene34609_All;Unigene3469_All;Unigene3474_All;Unigene34799_All;Unigene34907_All;Unigene34924_All;Unigene34926_All;Unigene34936_All;Unigene35023_All;Unigene35065_All;Unigene35139_All;Unigene35202_All;Unigene35203_All;Unigene35204_All;Unigene35205_All;Unigene35207_All;Unigene3520_All;Unigene35251_All;Unigene35254_Al…
			CL11171.Contig4_All;CL11171.Contig5_All;CL11171.Contig6_All;CL11171.Contig7_All;CL11171.Contig8_All;CL1123.Contig1_All;CL1123.Contig2_All;CL1123.Contig3_All;CL1126.Contig12_All;CL1126.Contig5_All;CL1126.Contig9_All;CL11263.Contig1_All;CL11263.Contig2_All;CL11263.Contig3_All;CL11263.Contig4_All;CL11263.Contig5_All;CL11263.Contig6_All;CL11263.Contig7_All;CL11263.Contig8_All;CL11277.Contig1_All;CL11…
			tig1_All;CL8808.Contig2_All;CL8808.Contig3_All;CL8808.Contig4_All;CL8834.Contig1_All;CL8834.Contig2_All;CL8834.Contig3_All;CL8834.Contig4_All;CL8834.Contig5_All;CL884.Contig11_All;CL884.Contig16_All;CL884.Contig1_All;CL884.Contig4_All;CL884.Contig5_All;CL884.Contig9_All;CL8851.Contig1_All;CL8851.Contig2_All;CL8866.Contig1_All;CL8866.Contig2_All;CL8866.Contig3_All;CL8866.Contig4_All;CL8877.Contig1…
			677_All;Unigene51599_All;Unigene64975_All;CL10014.Contig3_All;CL11413.Contig1_All;CL11413.Contig2_All;CL11413.Contig3_All;CL12243.Contig1_All;CL12243.Contig2_All;CL12766.Contig1_All;CL13671.Contig1_All;CL13671.Contig2_All;CL13671.Contig3_All;CL14214.Contig2_All;CL14836.Contig1_All;CL14836.Contig2_All;CL14931.Contig1_All;CL14931.Contig2_All;CL17355.Contig1_All;CL17355.Contig2_All;CL17355.Contig3_A…
			l;Unigene39434_All;Unigene39593_All;Unigene39737_All;Unigene40039_All;Unigene40043_All;Unigene40061_All;Unigene40141_All;Unigene40481_All;Unigene40737_All;Unigene40755_All;Unigene40916_All;Unigene41405_All;Unigene41410_All;Unigene41796_All;Unigene42025_All;Unigene42284_All;Unigene4229_All;Unigene42599_All;Unigene4262_All;Unigene42671_All;Unigene42795_All;Unigene43044_All;Unigene43071_All;Unigene4…
			ll;CL11622.Contig2_All;CL11622.Contig3_All;CL11622.Contig4_All;CL12052.Contig1_All;CL12052.Contig2_All;CL12052.Contig3_All;CL12052.Contig4_All;CL12052.Contig5_All;CL12275.Contig1_All;CL12275.Contig2_All;CL12275.Contig3_All;CL12320.Contig1_All;CL12320.Contig2_All;CL12835.Contig2_All;CL12835.Contig3_All;CL12835.Contig4_All;CL13305.Contig1_All;CL13633.Contig1_All;CL13633.Contig2_All;CL14790.Contig1_…
			l;CL9621.Contig2_All;CL9621.Contig3_All;CL9621.Contig4_All;CL9679.Contig1_All;CL9679.Contig2_All;CL973.Contig8_All;CL9752.Contig1_All;CL9752.Contig2_All;CL9752.Contig3_All;CL9752.Contig4_All;CL9752.Contig5_All;CL9769.Contig1_All;CL9769.Contig2_All;CL9769.Contig3_All;CL9834.Contig1_All;CL9834.Contig2_All;CL9883.Contig1_All;CL9883.Contig2_All;CL9883.Contig3_All;CL9904.Contig2_All;CL9904.Contig3_All…
			1_All;CL15959.Contig2_All;CL15976.Contig1_All;CL15976.Contig2_All;CL15976.Contig3_All;CL15976.Contig4_All;CL16.Contig2_All;CL16.Contig3_All;CL16.Contig4_All;CL16.Contig5_All;CL16.Contig6_All;CL16.Contig7_All;CL16.Contig8_All;CL16005.Contig2_All;CL16005.Contig3_All;CL16005.Contig4_All;CL16025.Contig39_All;CL16025.Contig41_All;CL16025.Contig44_All;CL16025.Contig47_All;CL16026.Contig1_All;CL16026.Co…
			62.Contig4_All;CL5627.Contig10_All;CL5627.Contig13_All;CL5627.Contig14_All;CL5627.Contig1_All;CL5627.Contig3_All;CL5627.Contig6_All;CL5627.Contig9_All;CL5634.Contig1_All;CL5634.Contig2_All;CL5634.Contig3_All;CL5636.Contig1_All;CL5636.Contig2_All;CL5636.Contig3_All;CL5665.Contig2_All;CL5665.Contig4_All;CL5692.Contig1_All;CL5692.Contig2_All;CL5692.Contig3_All;CL5692.Contig4_All;CL5692.Contig5_All;C…
			ene8469_All;Unigene8487_All;Unigene8531_All;Unigene853_All;Unigene8575_All;Unigene8829_All;Unigene8837_All;Unigene8897_All;Unigene893_All;Unigene894_All;Unigene896_All;Unigene897_All;Unigene8980_All;Unigene9008_All;Unigene9208_All;Unigene9273_All;Unigene9281_All;Unigene928_All;Unigene9411_All;Unigene9441_All;Unigene9589_All;Unigene9602_All;Unigene9721_All;Unigene9778_All;CL10045.Contig1_All;CL100…
			Contig43_All;CL275.Contig44_All;CL275.Contig45_All;CL275.Contig46_All;CL275.Contig47_All;CL275.Contig48_All;CL275.Contig49_All;CL275.Contig4_All;CL275.Contig50_All;CL275.Contig51_All;CL275.Contig52_All;CL275.Contig54_All;CL275.Contig55_All;CL275.Contig56_All;CL275.Contig57_All;CL275.Contig58_All;CL275.Contig59_All;CL275.Contig60_All;CL275.Contig61_All;CL275.Contig62_All;CL275.Contig65_All;CL275.C…
			All;CL15188.Contig2_All;CL15195.Contig1_All;CL15195.Contig2_All;CL15237.Contig1_All;CL15237.Contig2_All;CL15237.Contig3_All;CL15250.Contig1_All;CL15250.Contig2_All;CL15250.Contig3_All;CL1527.Contig1_All;CL1527.Contig3_All;CL1527.Contig4_All;CL1527.Contig5_All;CL15342.Contig1_All;CL15342.Contig2_All;CL15342.Contig3_All;CL15362.Contig1_All;CL15362.Contig2_All;CL15362.Contig3_All;CL15362.Contig4_All…
			l;Unigene12216_All;Unigene12290_All;Unigene12322_All;Unigene12481_All;Unigene12483_All;Unigene12487_All;Unigene12535_All;Unigene12571_All;Unigene12662_All;Unigene12674_All;Unigene12687_All;Unigene12700_All;Unigene12783_All;Unigene12927_All;Unigene13006_All;Unigene13036_All;Unigene13055_All;Unigene13067_All;Unigene13089_All;Unigene13198_All;Unigene13199_All;Unigene13214_All;Unigene13280_All;Unigen…
			ll;CL20498.Contig1_All;CL20498.Contig2_All;CL20498.Contig3_All;CL20498.Contig4_All;CL20498.Contig5_All;CL20498.Contig6_All;CL20498.Contig7_All;CL20498.Contig8_All;CL20498.Contig9_All;CL20525.Contig2_All;CL20525.Contig3_All;CL20525.Contig5_All;CL20525.Contig6_All;CL20684.Contig1_All;CL20684.Contig2_All;CL20684.Contig3_All;CL20684.Contig4_All;CL20684.Contig5_All;CL20684.Contig6_All;CL20684.Contig7_…
			CL10750.Contig5_All;CL10750.Contig6_All;CL1076.Contig1_All;CL1076.Contig2_All;CL1076.Contig3_All;CL1076.Contig4_All;CL1076.Contig5_All;CL1076.Contig6_All;CL1076.Contig7_All;CL10773.Contig1_All;CL10773.Contig2_All;CL10773.Contig3_All;CL10773.Contig4_All;CL10815.Contig1_All;CL10815.Contig2_All;CL10815.Contig3_All;CL10815.Contig4_All;CL10821.Contig1_All;CL10821.Contig2_All;CL10825.Contig1_All;CL1082…
			tig5_All;CL3492.Contig1_All;CL3492.Contig2_All;CL3492.Contig3_All;CL3492.Contig4_All;CL3492.Contig5_All;CL3522.Contig6_All;CL3566.Contig10_All;CL3566.Contig1_All;CL3566.Contig2_All;CL3566.Contig3_All;CL3566.Contig4_All;CL3566.Contig6_All;CL3566.Contig7_All;CL3566.Contig8_All;CL3566.Contig9_All;CL3570.Contig1_All;CL3570.Contig2_All;CL3588.Contig7_All;CL3588.Contig9_All;CL3603.Contig1_All;CL3603.Co…
			ene31597_All;Unigene31600_All;Unigene31727_All;Unigene317_All;Unigene31961_All;Unigene31962_All;Unigene31964_All;Unigene31966_All;Unigene31967_All;Unigene31978_All;Unigene31980_All;Unigene31985_All;Unigene31986_All;Unigene32094_All;Unigene32118_All;Unigene32157_All;Unigene32158_All;Unigene32160_All;Unigene32174_All;Unigene32251_All;Unigene32311_All;Unigene32362_All;Unigene32363_All;Unigene32364_A…
	cell junction	1161	CL10110.Contig1_All;CL10110.Contig2_All;CL1012.Contig7_All;CL10141.Contig1_All;CL10141.Contig2_All;CL10141.Contig3_All;CL10180.Contig2_All;CL10487.Contig1_All;CL10487.Contig2_All;CL10487.Contig3_All;CL10487.Contig4_All;CL10487.Contig5_All;CL10499.Contig1_All;CL10499.Contig2_All;CL10548.Contig10_All;CL10548.Contig1_All;CL10548.Contig2_All;CL10548.Contig3_All;CL10548.Contig4_All;CL10548.Contig5_All…
	cell part	41110	CL11433.Contig1_All;CL11433.Contig2_All;CL11593.Contig3_All;CL11959.Contig1_All;CL11959.Contig2_All;CL11959.Contig3_All;CL12857.Contig1_All;CL12857.Contig2_All;CL12996.Contig1_All;CL12996.Contig2_All;CL12996.Contig3_All;CL12996.Contig4_All;CL12996.Contig5_All;CL13223.Contig3_All;CL14721.Contig1_All;CL14721.Contig2_All;CL14721.Contig3_All;CL15093.Contig1_All;CL15093.Contig2_All;CL15377.Contig1_All…
			37_All;Unigene63842_All;Unigene63875_All;Unigene66432_All;Unigene6792_All;Unigene8979_All;CL10068.Contig1_All;CL10068.Contig2_All;CL10068.Contig4_All;CL10158.Contig1_All;CL10158.Contig2_All;CL10158.Contig3_All;CL12216.Contig1_All;CL12216.Contig2_All;CL14953.Contig3_All;CL14953.Contig6_All;CL14953.Contig7_All;CL14953.Contig9_All;CL17244.Contig1_All;CL17244.Contig2_All;CL17363.Contig2_All;CL1780.Co…
			ll;CL14342.Contig5_All;Unigene11835_All;Unigene13163_All;Unigene16320_All;Unigene16321_All;Unigene3551_All;Unigene36600_All;Unigene4035_All;Unigene47561_All;Unigene48656_All;Unigene5989_All;Unigene63885_All;Unigene8683_All;CL10251.Contig1_All;CL10251.Contig2_All;CL10542.Contig1_All;CL10584.Contig1_All;CL10620.Contig1_All;CL10620.Contig2_All;CL10620.Contig3_All;CL10620.Contig4_All;CL10624.Contig4_…
			26.Contig4_All;CL8526.Contig5_All;CL8526.Contig7_All;CL8526.Contig8_All;CL9321.Contig1_All;CL9321.Contig2_All;CL9321.Contig5_All;CL964.Contig1_All;CL964.Contig2_All;CL964.Contig3_All;CL9723.Contig1_All;CL9723.Contig2_All;CL9723.Contig3_All;CL9723.Contig4_All;CL9723.Contig5_All;CL9723.Contig6_All;CL9723.Contig7_All;CL9890.Contig1_All;CL9890.Contig2_All;CL9890.Contig3_All;Unigene12099_All;Unigene12…
			l;CL485.Contig11_All;CL485.Contig12_All;CL485.Contig1_All;CL485.Contig2_All;CL485.Contig3_All;CL485.Contig4_All;CL485.Contig5_All;CL485.Contig6_All;CL485.Contig7_All;CL485.Contig8_All;CL485.Contig9_All;CL4884.Contig5_All;CL5001.Contig1_All;CL5001.Contig2_All;CL5040.Contig1_All;CL5040.Contig2_All;CL5040.Contig3_All;CL5040.Contig4_All;CL5040.Contig5_All;CL5040.Contig6_All;CL5064.Contig1_All;CL5064.…
			g3_All;CL10224.Contig5_All;CL10224.Contig6_All;CL10248.Contig1_All;CL10248.Contig2_All;CL10259.Contig1_All;CL10259.Contig2_All;CL10259.Contig3_All;CL10282.Contig1_All;CL10282.Contig2_All;CL10282.Contig3_All;CL10282.Contig4_All;CL10299.Contig1_All;CL10299.Contig2_All;CL10299.Contig3_All;CL10318.Contig1_All;CL10318.Contig2_All;CL1040.Contig1_All;CL1040.Contig3_All;CL1040.Contig4_All;CL10411.Contig1…
			8.Contig6_All;CL1925.Contig10_All;CL1925.Contig11_All;CL1925.Contig12_All;CL1925.Contig1_All;CL1925.Contig2_All;CL1925.Contig3_All;CL1925.Contig4_All;CL1925.Contig5_All;CL1925.Contig6_All;CL1925.Contig7_All;CL1925.Contig8_All;CL1925.Contig9_All;CL19265.Contig14_All;CL19285.Contig3_All;CL1932.Contig3_All;CL1932.Contig4_All;CL1932.Contig5_All;CL19327.Contig2_All;CL19327.Contig3_All;CL19340.Contig1_…
			7.Contig3_All;CL6952.Contig1_All;CL6952.Contig2_All;CL6961.Contig2_All;CL6961.Contig3_All;CL6961.Contig4_All;CL6961.Contig5_All;CL6961.Contig6_All;CL6961.Contig7_All;CL6961.Contig8_All;CL6961.Contig9_All;CL6969.Contig1_All;CL6969.Contig2_All;CL6969.Contig3_All;CL6969.Contig4_All;CL6973.Contig4_All;CL6973.Contig5_All;CL6973.Contig6_All;CL6973.Contig7_All;CL6973.Contig8_All;CL6973.Contig9_All;CL701…
			gene40104_All;Unigene40129_All;Unigene40185_All;Unigene401_All;Unigene40202_All;Unigene4022_All;Unigene40253_All;Unigene40289_All;Unigene40292_All;Unigene402_All;Unigene40329_All;Unigene403_All;Unigene40423_All;Unigene40439_All;Unigene40468_All;Unigene40479_All;Unigene40499_All;Unigene404_All;Unigene40502_All;Unigene40512_All;Unigene40568_All;Unigene40571_All;Unigene40594_All;Unigene405_All;Unige…
			g8_All;CL13301.Contig1_All;CL13301.Contig2_All;CL13301.Contig3_All;CL13301.Contig4_All;CL13301.Contig5_All;CL13301.Contig6_All;CL13301.Contig7_All;CL13326.Contig1_All;CL13326.Contig2_All;CL13337.Contig1_All;CL13337.Contig2_All;CL13337.Contig3_All;CL13364.Contig3_All;CL13396.Contig1_All;CL13403.Contig1_All;CL13403.Contig2_All;CL13417.Contig2_All;CL13417.Contig4_All;CL13479.Contig1_All;CL13479.Cont…
			1_All;Unigene14584_All;Unigene14637_All;Unigene14706_All;Unigene14725_All;Unigene14782_All;Unigene14889_All;Unigene14919_All;Unigene14957_All;Unigene1505_All;Unigene1526_All;Unigene15374_All;Unigene15512_All;Unigene15531_All;Unigene15591_All;Unigene15667_All;Unigene15745_All;Unigene15746_All;Unigene15747_All;Unigene1574_All;Unigene15870_All;Unigene15871_All;Unigene15892_All;Unigene15956_All;Unige…
			593.Contig2_All;CL10674.Contig1_All;CL10674.Contig2_All;CL10674.Contig3_All;CL10708.Contig1_All;CL10708.Contig2_All;CL10708.Contig3_All;CL10708.Contig4_All;CL10708.Contig5_All;CL10708.Contig6_All;CL10731.Contig1_All;CL10731.Contig3_All;CL10735.Contig2_All;CL10735.Contig3_All;CL10751.Contig1_All;CL10751.Contig2_All;CL10807.Contig1_All;CL10807.Contig2_All;CL11163.Contig1_All;CL11203.Contig1_All;CL1…
			tig4_All;CL14069.Contig1_All;CL14069.Contig2_All;CL14069.Contig3_All;CL14088.Contig2_All;CL14088.Contig3_All;CL14088.Contig4_All;CL15257.Contig1_All;CL15257.Contig2_All;CL15817.Contig1_All;CL15817.Contig2_All;CL15817.Contig3_All;CL15824.Contig1_All;CL15824.Contig2_All;CL15824.Contig3_All;CL15824.Contig4_All;CL16242.Contig1_All;CL16242.Contig2_All;CL16242.Contig3_All;CL16589.Contig1_All;CL16589.Co…
			igene24813_All;Unigene24815_All;Unigene25504_All;Unigene25646_All;Unigene26933_All;Unigene27221_All;Unigene29153_All;Unigene29974_All;Unigene29975_All;Unigene31445_All;Unigene36436_All;Unigene36786_All;Unigene39175_All;Unigene40497_All;Unigene42543_All;Unigene42544_All;Unigene42545_All;Unigene42553_All;Unigene42554_All;Unigene42613_All;Unigene44920_All;Unigene49763_All;Unigene50504_All;Unigene560…
			_All;Unigene32721_All;Unigene32729_All;Unigene32757_All;Unigene32849_All;Unigene32996_All;Unigene32997_All;Unigene33013_All;Unigene33090_All;Unigene33120_All;Unigene33275_All;Unigene33276_All;Unigene33277_All;Unigene33347_All;Unigene33348_All;Unigene33413_All;Unigene34536_All;Unigene3484_All;Unigene34965_All;Unigene35430_All;Unigene35439_All;Unigene35603_All;Unigene35794_All;Unigene35795_All;Unig…
			;CL170.Contig4_All;CL170.Contig5_All;CL170.Contig6_All;CL170.Contig7_All;CL170.Contig8_All;CL17003.Contig1_All;CL17003.Contig2_All;CL17004.Contig1_All;CL17005.Contig1_All;CL17005.Contig2_All;CL17005.Contig3_All;CL17067.Contig1_All;CL17067.Contig2_All;CL17153.Contig1_All;CL17181.Contig1_All;CL17181.Contig2_All;CL17181.Contig3_All;CL17202.Contig1_All;CL17202.Contig2_All;CL17230.Contig1_All;CL17230.…
			ig1_All;CL6526.Contig2_All;CL6526.Contig3_All;CL6564.Contig1_All;CL6564.Contig2_All;CL6564.Contig3_All;CL6622.Contig1_All;CL6622.Contig2_All;CL6622.Contig3_All;CL6643.Contig1_All;CL6643.Contig2_All;CL6644.Contig1_All;CL6644.Contig4_All;CL6644.Contig5_All;CL6673.Contig1_All;CL6673.Contig3_All;CL6679.Contig1_All;CL6679.Contig2_All;CL668.Contig1_All;CL668.Contig2_All;CL668.Contig4_All;CL668.Contig5_…
			.Contig1_All;CL5232.Contig7_All;CL6296.Contig2_All;CL6447.Contig10_All;CL6447.Contig1_All;CL6447.Contig2_All;CL6447.Contig3_All;CL6447.Contig4_All;CL6447.Contig5_All;CL6447.Contig6_All;CL6447.Contig7_All;CL6447.Contig8_All;CL6447.Contig9_All;CL6985.Contig1_All;CL6985.Contig2_All;CL6985.Contig3_All;CL6985.Contig4_All;CL6985.Contig5_All;CL6985.Contig6_All;CL7018.Contig1_All;CL7018.Contig2_All;CL701…
			g3_All;CL5364.Contig4_All;CL5364.Contig5_All;CL5406.Contig1_All;CL5406.Contig2_All;CL5406.Contig3_All;CL5406.Contig4_All;CL5406.Contig5_All;CL5838.Contig1_All;CL5838.Contig2_All;CL5838.Contig3_All;CL5838.Contig4_All;CL5838.Contig5_All;CL5838.Contig6_All;CL5952.Contig1_All;CL5952.Contig2_All;CL5952.Contig3_All;CL5952.Contig4_All;CL5952.Contig5_All;CL5952.Contig6_All;CL5952.Contig7_All;CL5952.Conti…
			CL1700.Contig7_All;CL1700.Contig8_All;CL17020.Contig2_All;CL17020.Contig3_All;CL17020.Contig7_All;CL17020.Contig8_All;CL171.Contig1_All;CL171.Contig2_All;CL171.Contig3_All;CL171.Contig4_All;CL171.Contig5_All;CL17101.Contig2_All;CL17101.Contig3_All;CL17101.Contig4_All;CL17121.Contig1_All;CL17121.Contig2_All;CL17128.Contig1_All;CL17128.Contig2_All;CL17134.Contig1_All;CL17134.Contig2_All;CL17134.Con…
			Unigene24980_All;Unigene24981_All;Unigene24983_All;Unigene24984_All;Unigene24988_All;Unigene25067_All;Unigene25068_All;Unigene25069_All;Unigene25070_All;Unigene25072_All;Unigene25073_All;Unigene25074_All;Unigene25076_All;Unigene25078_All;Unigene25314_All;Unigene25443_All;Unigene25460_All;Unigene25461_All;Unigene25575_All;Unigene25739_All;Unigene25763_All;Unigene25790_All;Unigene25812_All;Unigene2…
			ntig1_All;CL12922.Contig2_All;CL12922.Contig3_All;CL12922.Contig4_All;CL13359.Contig1_All;CL13359.Contig2_All;CL13359.Contig3_All;CL13359.Contig4_All;CL13399.Contig1_All;CL13399.Contig2_All;CL13622.Contig1_All;CL13622.Contig2_All;CL13910.Contig1_All;CL13910.Contig2_All;CL13910.Contig4_All;CL14086.Contig1_All;CL14689.Contig2_All;CL1499.Contig1_All;CL1499.Contig2_All;CL1499.Contig3_All;CL1499.Conti…
			;CL11916.Contig4_All;CL11940.Contig1_All;CL11940.Contig2_All;CL11948.Contig1_All;CL11948.Contig2_All;CL11953.Contig1_All;CL11953.Contig2_All;CL11953.Contig3_All;CL11990.Contig1_All;CL11990.Contig2_All;CL12011.Contig1_All;CL12011.Contig2_All;CL12016.Contig1_All;CL12016.Contig2_All;CL12016.Contig3_All;CL12016.Contig4_All;CL12025.Contig2_All;CL12025.Contig3_All;CL12025.Contig4_All;CL12057.Contig1_Al…
			.Contig4_All;CL4043.Contig5_All;CL4043.Contig6_All;CL4050.Contig15_All;CL4054.Contig1_All;CL4054.Contig2_All;CL4054.Contig3_All;CL4054.Contig4_All;CL4054.Contig5_All;CL4058.Contig2_All;CL4083.Contig1_All;CL4083.Contig2_All;CL4083.Contig3_All;CL4083.Contig4_All;CL4108.Contig1_All;CL4108.Contig2_All;CL4108.Contig4_All;CL4108.Contig5_All;CL4112.Contig1_All;CL4112.Contig2_All;CL4112.Contig3_All;CL411…
			39651_All;Unigene396_All;Unigene39705_All;Unigene39912_All;Unigene39964_All;Unigene40001_All;Unigene40041_All;Unigene40068_All;Unigene40242_All;Unigene40307_All;Unigene40470_All;Unigene4048_All;Unigene40495_All;Unigene40506_All;Unigene40519_All;Unigene40558_All;Unigene40604_All;Unigene4069_All;Unigene40719_All;Unigene40758_All;Unigene40811_All;Unigene41031_All;Unigene4107_All;Unigene41132_All;Uni…
	extracellular matrix	22	CL14605.Contig1_All;CL14605.Contig2_All;CL14605.Contig3_All;CL14605.Contig4_All;CL14605.Contig5_All;CL14605.Contig6_All;Unigene18119_All;CL6378.Contig1_All;CL6378.Contig2_All;CL6378.Contig3_All;CL6378.Contig5_All;Unigene26259_All;CL9678.Contig10_All;CL9678.Contig1_All;CL9678.Contig2_All;CL9678.Contig3_All;CL9678.Contig4_All;CL9678.Contig5_All;CL9678.Contig6_All;CL9678.Contig7_All;Unigene38902_All…
	extracellular matrix component	10	CL9678.Contig10_All;CL9678.Contig1_All;CL9678.Contig2_All;CL9678.Contig3_All;CL9678.Contig4_All;CL9678.Contig5_All;CL9678.Contig6_All;CL9678.Contig7_All;Unigene38902_All;Unigene38903_All
	extracellular region	1075	CL1094.Contig1_All;CL1094.Contig2_All;CL1094.Contig3_All;CL1094.Contig4_All;CL11444.Contig1_All;CL11444.Contig2_All;CL11444.Contig3_All;CL11444.Contig4_All;CL11444.Contig5_All;CL11900.Contig1_All;CL14300.Contig1_All;CL14300.Contig2_All;CL15441.Contig1_All;CL15441.Contig2_All;CL15441.Contig3_All;CL15502.Contig1_All;CL15502.Contig2_All;CL15502.Contig3_All;CL16585.Contig1_All;CL16585.Contig2_All;CL1…
	extracellular region part	129	CL1094.Contig1_All;CL1094.Contig2_All;CL1094.Contig3_All;CL1094.Contig4_All;CL11444.Contig1_All;CL11444.Contig2_All;CL11444.Contig3_All;CL11444.Contig4_All;CL11444.Contig5_All;CL11900.Contig1_All;CL14300.Contig1_All;CL14300.Contig2_All;CL15441.Contig1_All;CL15441.Contig2_All;CL15441.Contig3_All;CL15502.Contig1_All;CL15502.Contig2_All;CL15502.Contig3_All;CL16585.Contig1_All;CL16585.Contig2_All;CL1…
	macromolecular complex	7399	Unigene36166_All;CL11433.Contig1_All;CL11433.Contig2_All;CL11593.Contig3_All;CL11959.Contig1_All;CL11959.Contig2_All;CL11959.Contig3_All;CL12857.Contig1_All;CL12857.Contig2_All;CL12996.Contig1_All;CL12996.Contig2_All;CL12996.Contig3_All;CL12996.Contig4_All;CL12996.Contig5_All;CL13223.Contig3_All;CL14721.Contig1_All;CL14721.Contig2_All;CL14721.Contig3_All;CL15093.Contig1_All;CL15093.Contig2_All;CL…
			_All;Unigene38469_All;Unigene38471_All;Unigene38472_All;Unigene38475_All;Unigene38476_All;Unigene38477_All;Unigene38478_All;Unigene3960_All;Unigene43478_All;Unigene4528_All;Unigene49044_All;Unigene54970_All;Unigene56121_All;Unigene58485_All;Unigene58582_All;Unigene60469_All;Unigene60489_All;Unigene60956_All;Unigene60979_All;Unigene61840_All;Unigene62115_All;Unigene63153_All;Unigene6413_All;Unigen…
			ig4_All;Unigene10119_All;Unigene15362_All;Unigene33434_All;Unigene36372_All;Unigene4045_All;Unigene5353_All;Unigene9574_All;CL208.Contig10_All;CL208.Contig1_All;CL208.Contig2_All;CL208.Contig3_All;CL208.Contig7_All;Unigene41405_All;Unigene41410_All;CL12899.Contig1_All;CL12899.Contig2_All;CL1466.Contig1_All;CL1466.Contig2_All;CL15581.Contig1_All;CL15581.Contig2_All;CL291.Contig13_All;CL291.Contig1…
			l;CL7209.Contig1_All;CL7209.Contig2_All;CL7209.Contig3_All;CL7209.Contig4_All;CL7473.Contig1_All;CL7473.Contig2_All;CL7473.Contig3_All;CL7473.Contig4_All;Unigene22638_All;CL9097.Contig1_All;CL9097.Contig2_All;CL15974.Contig1_All;CL15974.Contig2_All;CL20157.Contig1_All;CL20157.Contig2_All;CL20157.Contig3_All;Unigene30013_All;Unigene3761_All;Unigene40594_All;Unigene4658_All;Unigene63359_All;Unigene…
			_All;CL20633.Contig6_All;CL20633.Contig9_All;CL5359.Contig2_All;CL7313.Contig2_All;Unigene33190_All;Unigene38923_All;Unigene42661_All;Unigene51079_All;CL16553.Contig1_All;CL16553.Contig2_All;CL17032.Contig1_All;CL17032.Contig2_All;CL17032.Contig3_All;CL6485.Contig1_All;CL6485.Contig2_All;CL6485.Contig3_All;CL6682.Contig1_All;CL6682.Contig2_All;CL6682.Contig3_All;CL6682.Contig4_All;CL6682.Contig5_…
	membrane	23951	CL11540.Contig1_All;CL11540.Contig2_All;CL11540.Contig3_All;CL11540.Contig4_All;CL11540.Contig5_All;CL11540.Contig6_All;CL13297.Contig1_All;CL13297.Contig2_All;CL13297.Contig3_All;CL13297.Contig4_All;CL13297.Contig5_All;Unigene39547_All;CL20082.Contig3_All;CL14973.Contig1_All;CL14973.Contig2_All;CL14973.Contig3_All;Unigene22849_All;CL5340.Contig3_All;CL5340.Contig4_All;CL5340.Contig5_All;CL2356.C…
			5.Contig1_All;CL6195.Contig2_All;CL6206.Contig2_All;CL6206.Contig3_All;CL624.Contig1_All;CL624.Contig2_All;CL624.Contig3_All;CL624.Contig4_All;CL6254.Contig1_All;CL6254.Contig2_All;CL6254.Contig3_All;CL626.Contig4_All;CL626.Contig6_All;CL6276.Contig1_All;CL6276.Contig2_All;CL6276.Contig4_All;CL6276.Contig5_All;CL6276.Contig6_All;CL6276.Contig7_All;CL6276.Contig8_All;CL6278.Contig1_All;CL6278.Cont…
			ntig3_All;CL9183.Contig4_All;Unigene44380_All;CL1542.Contig1_All;CL1542.Contig3_All;CL18350.Contig1_All;CL18350.Contig2_All;CL829.Contig1_All;CL829.Contig2_All;CL829.Contig3_All;CL829.Contig4_All;CL8665.Contig1_All;CL8665.Contig2_All;Unigene44579_All;Unigene61591_All;CL10920.Contig3_All;CL10920.Contig4_All;CL10920.Contig8_All;CL11195.Contig1_All;CL11195.Contig2_All;CL11195.Contig3_All;CL11195.Con…
			L4051.Contig6_All;CL4051.Contig7_All;CL4057.Contig6_All;CL4083.Contig2_All;CL4083.Contig3_All;CL4084.Contig1_All;CL4094.Contig3_All;CL4157.Contig1_All;CL4157.Contig2_All;CL4157.Contig3_All;CL4157.Contig4_All;CL4157.Contig5_All;CL4171.Contig1_All;CL4182.Contig1_All;CL4182.Contig2_All;CL4182.Contig3_All;CL4182.Contig4_All;CL4183.Contig4_All;CL4206.Contig1_All;CL4206.Contig2_All;CL4206.Contig3_All;C…
			ene5084_All;Unigene5086_All;Unigene51101_All;Unigene51245_All;Unigene51430_All;Unigene51545_All;Unigene51591_All;Unigene51630_All;Unigene51639_All;Unigene51643_All;Unigene5178_All;Unigene51809_All;Unigene51882_All;Unigene5190_All;Unigene51954_All;Unigene52076_All;Unigene52081_All;Unigene52122_All;Unigene52221_All;Unigene52263_All;Unigene5230_All;Unigene52418_All;Unigene52559_All;Unigene5255_All;U…
			8_All;CL12023.Contig9_All;CL12031.Contig2_All;CL12031.Contig3_All;CL12031.Contig4_All;CL12031.Contig6_All;CL12033.Contig2_All;CL12055.Contig1_All;CL12055.Contig2_All;CL12060.Contig1_All;CL12060.Contig2_All;CL12060.Contig3_All;CL12060.Contig4_All;CL12064.Contig10_All;CL12064.Contig11_All;CL12064.Contig1_All;CL12064.Contig2_All;CL12064.Contig3_All;CL12064.Contig4_All;CL12064.Contig5_All;CL12064.Con…
			;CL1535.Contig4_All;CL15354.Contig2_All;CL15356.Contig1_All;CL15356.Contig2_All;CL15356.Contig3_All;CL15356.Contig4_All;CL15356.Contig5_All;CL15367.Contig1_All;CL15367.Contig2_All;CL15367.Contig3_All;CL15367.Contig4_All;CL15367.Contig5_All;CL15368.Contig1_All;CL15368.Contig2_All;CL15385.Contig1_All;CL15385.Contig2_All;CL15385.Contig4_All;CL15385.Contig5_All;CL15385.Contig6_All;CL15391.Contig1_All…
			73.Contig10_All;CL19273.Contig11_All;CL19273.Contig12_All;CL19273.Contig13_All;CL19273.Contig14_All;CL19273.Contig15_All;CL19273.Contig16_All;CL19273.Contig17_All;CL19273.Contig1_All;CL19273.Contig2_All;CL19273.Contig3_All;CL19273.Contig4_All;CL19273.Contig5_All;CL19273.Contig6_All;CL19273.Contig7_All;CL19273.Contig8_All;CL19273.Contig9_All;CL19285.Contig2_All;CL19285.Contig3_All;CL19285.Contig4_…
			tig14_All;CL3160.Contig2_All;CL3160.Contig3_All;CL3160.Contig4_All;CL3160.Contig5_All;CL3160.Contig6_All;CL3160.Contig7_All;CL3160.Contig8_All;CL3160.Contig9_All;CL3163.Contig1_All;CL3163.Contig2_All;CL3163.Contig3_All;CL3163.Contig4_All;CL3163.Contig5_All;CL3163.Contig6_All;CL3165.Contig1_All;CL3165.Contig2_All;CL3165.Contig3_All;CL3165.Contig4_All;CL3165.Contig6_All;CL3167.Contig6_All;CL3169.Co…
			g1_All;CL5287.Contig2_All;CL5287.Contig3_All;CL5287.Contig4_All;CL5299.Contig1_All;CL5299.Contig2_All;CL5299.Contig3_All;CL530.Contig8_All;CL5314.Contig1_All;CL5314.Contig2_All;CL5314.Contig3_All;CL5314.Contig4_All;CL5318.Contig1_All;CL5318.Contig2_All;CL532.Contig10_All;CL532.Contig11_All;CL532.Contig12_All;CL532.Contig13_All;CL532.Contig15_All;CL532.Contig16_All;CL532.Contig1_All;CL532.Contig2_…
			44.Contig1_All;CL7744.Contig2_All;CL7760.Contig1_All;CL7760.Contig2_All;CL7760.Contig3_All;CL7760.Contig4_All;CL7760.Contig5_All;CL7760.Contig6_All;CL7760.Contig7_All;CL7760.Contig8_All;CL7779.Contig5_All;CL7779.Contig6_All;CL7785.Contig1_All;CL7785.Contig2_All;CL7785.Contig3_All;CL7805.Contig1_All;CL7805.Contig2_All;CL7805.Contig3_All;CL7805.Contig4_All;CL7806.Contig1_All;CL7806.Contig2_All;CL78…
			ne13208_All;Unigene13213_All;Unigene13217_All;Unigene13223_All;Unigene13235_All;Unigene13244_All;Unigene13253_All;Unigene13256_All;Unigene13267_All;Unigene1326_All;Unigene13293_All;Unigene13295_All;Unigene1330_All;Unigene13318_All;Unigene13321_All;Unigene13341_All;Unigene13349_All;Unigene13357_All;Unigene13372_All;Unigene13377_All;Unigene13388_All;Unigene13389_All;Unigene13400_All;Unigene13411_Al…
			;Unigene38523_All;Unigene38524_All;Unigene38543_All;Unigene38570_All;Unigene38571_All;Unigene38577_All;Unigene38597_All;Unigene38599_All;Unigene38605_All;Unigene38606_All;Unigene38607_All;Unigene38619_All;Unigene38621_All;Unigene38651_All;Unigene38652_All;Unigene38653_All;Unigene38654_All;Unigene38714_All;Unigene3872_All;Unigene38743_All;Unigene38744_All;Unigene38750_All;Unigene38751_All;Unigene3…
			15759.Contig2_All;CL15759.Contig3_All;CL15759.Contig4_All;CL16187.Contig4_All;CL17269.Contig1_All;CL1770.Contig1_All;CL1770.Contig2_All;CL1770.Contig3_All;CL1770.Contig4_All;CL1770.Contig5_All;CL1770.Contig6_All;CL1770.Contig7_All;CL17758.Contig2_All;CL17758.Contig3_All;CL18135.Contig1_All;CL18135.Contig2_All;CL18135.Contig3_All;CL18135.Contig4_All;CL18311.Contig1_All;CL18311.Contig2_All;CL18311.…
			ntig6_All;CL14529.Contig1_All;CL14529.Contig2_All;CL14529.Contig3_All;CL14932.Contig1_All;CL14932.Contig2_All;CL14932.Contig3_All;CL14932.Contig4_All;CL19069.Contig1_All;CL19069.Contig2_All;CL19069.Contig3_All;CL19069.Contig4_All;CL19096.Contig2_All;CL244.Contig1_All;CL244.Contig2_All;CL244.Contig3_All;CL244.Contig4_All;CL3615.Contig1_All;CL3615.Contig2_All;CL3615.Contig3_All;CL3797.Contig1_All;C…
	membrane part	18279	CL11540.Contig1_All;CL11540.Contig2_All;CL11540.Contig3_All;CL11540.Contig4_All;CL11540.Contig5_All;CL11540.Contig6_All;CL13297.Contig1_All;CL13297.Contig2_All;CL13297.Contig3_All;CL13297.Contig4_All;CL13297.Contig5_All;Unigene39547_All;CL14973.Contig1_All;CL14973.Contig2_All;CL14973.Contig3_All;Unigene22849_All;CL5340.Contig3_All;CL5340.Contig4_All;CL5340.Contig5_All;CL2356.Contig1_All;CL2356.Co…
			ig1_All;CL11573.Contig2_All;CL11573.Contig3_All;CL11573.Contig4_All;CL11573.Contig5_All;CL11578.Contig1_All;CL11578.Contig2_All;CL11584.Contig2_All;CL11584.Contig3_All;CL11584.Contig4_All;CL11584.Contig5_All;CL11586.Contig3_All;CL11589.Contig1_All;CL11589.Contig2_All;CL11589.Contig3_All;CL11589.Contig4_All;CL11589.Contig5_All;CL11603.Contig1_All;CL11603.Contig2_All;CL11603.Contig3_All;CL11603.Con…
			6.Contig3_All;CL14286.Contig5_All;CL14295.Contig1_All;CL14295.Contig2_All;CL14296.Contig1_All;CL14296.Contig2_All;CL14296.Contig3_All;CL14298.Contig1_All;CL14298.Contig2_All;CL1430.Contig8_All;CL14300.Contig1_All;CL14300.Contig2_All;CL14315.Contig1_All;CL14315.Contig2_All;CL14315.Contig3_All;CL14317.Contig1_All;CL14317.Contig2_All;CL14317.Contig3_All;CL1432.Contig10_All;CL1432.Contig11_All;CL1432…
			ll;CL17943.Contig1_All;CL17943.Contig2_All;CL17943.Contig3_All;CL17943.Contig4_All;CL17943.Contig5_All;CL17949.Contig2_All;CL17953.Contig2_All;CL17959.Contig1_All;CL17959.Contig2_All;CL17961.Contig1_All;CL17961.Contig2_All;CL17961.Contig3_All;CL17962.Contig1_All;CL17962.Contig2_All;CL17973.Contig1_All;CL17973.Contig2_All;CL17973.Contig3_All;CL17977.Contig1_All;CL17977.Contig2_All;CL17977.Contig3_…
			287.Contig3_All;CL2287.Contig4_All;CL2287.Contig5_All;CL2287.Contig7_All;CL2287.Contig8_All;CL2287.Contig9_All;CL229.Contig16_All;CL2295.Contig1_All;CL2295.Contig2_All;CL2295.Contig5_All;CL2299.Contig1_All;CL2299.Contig2_All;CL2299.Contig3_All;CL2303.Contig1_All;CL2303.Contig2_All;CL2303.Contig3_All;CL2303.Contig4_All;CL2303.Contig5_All;CL2303.Contig6_All;CL2303.Contig7_All;CL2303.Contig8_All;CL2…
			1_All;CL4070.Contig2_All;CL4070.Contig3_All;CL4070.Contig4_All;CL4070.Contig5_All;CL4070.Contig6_All;CL4081.Contig1_All;CL4081.Contig2_All;CL4081.Contig3_All;CL4081.Contig4_All;CL4081.Contig5_All;CL4083.Contig1_All;CL4083.Contig4_All;CL4086.Contig1_All;CL4086.Contig2_All;CL4086.Contig3_All;CL4086.Contig5_All;CL4086.Contig6_All;CL4086.Contig7_All;CL4086.Contig8_All;CL4086.Contig9_All;CL409.Contig5…
			CL6152.Contig5_All;CL6163.Contig10_All;CL6163.Contig11_All;CL6163.Contig12_All;CL6163.Contig13_All;CL6163.Contig14_All;CL6163.Contig15_All;CL6163.Contig16_All;CL6163.Contig17_All;CL6163.Contig18_All;CL6163.Contig19_All;CL6163.Contig1_All;CL6163.Contig20_All;CL6163.Contig2_All;CL6163.Contig3_All;CL6163.Contig4_All;CL6163.Contig5_All;CL6163.Contig6_All;CL6163.Contig7_All;CL6163.Contig8_All;CL6163.C…
			;CL8412.Contig1_All;CL8412.Contig2_All;CL8412.Contig3_All;CL8418.Contig10_All;CL8418.Contig2_All;CL8418.Contig3_All;CL8418.Contig4_All;CL8418.Contig5_All;CL8418.Contig7_All;CL8422.Contig1_All;CL8422.Contig2_All;CL8422.Contig3_All;CL8432.Contig1_All;CL8432.Contig2_All;CL8432.Contig3_All;CL8434.Contig1_All;CL8437.Contig1_All;CL8437.Contig2_All;CL8437.Contig3_All;CL8443.Contig3_All;CL845.Contig1_All…
			0_All;Unigene16637_All;Unigene1666_All;Unigene16672_All;Unigene1668_All;Unigene1669_All;Unigene166_All;Unigene16742_All;Unigene16752_All;Unigene16775_All;Unigene167_All;Unigene16809_All;Unigene16813_All;Unigene16831_All;Unigene16841_All;Unigene16844_All;Unigene16878_All;Unigene168_All;Unigene16929_All;Unigene1692_All;Unigene16936_All;Unigene16951_All;Unigene16998_All;Unigene16_All;Unigene1700_All…
			6_All;Unigene39402_All;Unigene39416_All;Unigene39424_All;Unigene39430_All;Unigene39435_All;Unigene39438_All;Unigene39443_All;Unigene39455_All;Unigene39463_All;Unigene39464_All;Unigene39497_All;Unigene39506_All;Unigene3950_All;Unigene39510_All;Unigene39511_All;Unigene39515_All;Unigene39551_All;Unigene39570_All;Unigene39615_All;Unigene39617_All;Unigene39654_All;Unigene39656_All;Unigene39666_All;Uni…
			.Contig3_All;CL4980.Contig1_All;CL4980.Contig2_All;CL4980.Contig6_All;CL512.Contig1_All;CL512.Contig2_All;CL512.Contig3_All;CL512.Contig4_All;CL512.Contig5_All;CL512.Contig6_All;CL5391.Contig1_All;CL5391.Contig2_All;CL6685.Contig1_All;CL7914.Contig1_All;CL7914.Contig3_All;CL7926.Contig1_All;CL7926.Contig2_All;CL7926.Contig3_All;CL7926.Contig4_All;CL7926.Contig5_All;CL7926.Contig6_All;CL939.Contig…
	membrane-enclosed lumen	2210	CL18480.Contig1_All;CL18480.Contig2_All;CL18480.Contig3_All;CL18480.Contig4_All;CL2656.Contig1_All;CL2656.Contig2_All;CL2656.Contig3_All;CL2656.Contig4_All;CL7092.Contig1_All;CL7092.Contig2_All;CL7092.Contig3_All;Unigene18758_All;Unigene44769_All;Unigene47592_All;Unigene7065_All;CL3.Contig1_All;CL3.Contig7_All;Unigene3272_All;Unigene3938_All;Unigene4082_All;Unigene4802_All;Unigene6053_All;Unigene…
			;CL3370.Contig1_All;CL3370.Contig2_All;CL3939.Contig1_All;CL3939.Contig2_All;CL3939.Contig3_All;CL3939.Contig4_All;CL3939.Contig5_All;CL3939.Contig6_All;CL4847.Contig2_All;CL4847.Contig3_All;CL4847.Contig4_All;CL5022.Contig1_All;CL5022.Contig2_All;CL5022.Contig3_All;CL5022.Contig4_All;CL5022.Contig5_All;CL5022.Contig6_All;CL5071.Contig1_All;CL5071.Contig2_All;CL5071.Contig3_All;CL5849.Contig1_All…
	nucleoid	92	CL4072.Contig1_All;CL4072.Contig2_All;CL4072.Contig3_All;CL4072.Contig4_All;CL11848.Contig1_All;CL11848.Contig2_All;CL11848.Contig3_All;CL12589.Contig1_All;CL12589.Contig2_All;CL16098.Contig1_All;CL16098.Contig2_All;CL17000.Contig1_All;CL17000.Contig2_All;CL179.Contig2_All;CL179.Contig4_All;CL20186.Contig21_All;CL2521.Contig1_All;CL2521.Contig2_All;CL2521.Contig3_All;CL2521.Contig4_All;CL5351.Con…
	organelle	33306	CL10450.Contig3_All;CL10450.Contig5_All;CL1991.Contig1_All;CL1991.Contig4_All;CL1991.Contig6_All;CL1991.Contig7_All;CL1991.Contig9_All;CL1007.Contig1_All;CL1007.Contig2_All;CL1007.Contig3_All;CL1007.Contig4_All;CL1007.Contig5_All;CL1007.Contig6_All;CL1007.Contig7_All;CL10078.Contig1_All;CL10078.Contig2_All;CL10261.Contig2_All;CL10261.Contig3_All;CL10275.Contig1_All;CL10275.Contig2_All;CL10364.Con…
			e10095_All;Unigene15172_All;Unigene2027_All;Unigene24671_All;Unigene28938_All;Unigene28939_All;Unigene29572_All;Unigene32076_All;Unigene33814_All;Unigene35018_All;Unigene35019_All;Unigene35030_All;Unigene36415_All;Unigene36683_All;Unigene37023_All;Unigene3707_All;Unigene37558_All;Unigene37648_All;Unigene3842_All;Unigene39151_All;Unigene39552_All;Unigene39553_All;Unigene39554_All;Unigene43147_All;…
			_All;Unigene16796_All;Unigene17409_All;Unigene1879_All;Unigene18816_All;Unigene19143_All;Unigene19334_All;Unigene19500_All;Unigene19621_All;Unigene19746_All;Unigene19750_All;Unigene20352_All;Unigene21085_All;Unigene2143_All;Unigene21534_All;Unigene21616_All;Unigene21617_All;Unigene21618_All;Unigene21619_All;Unigene22629_All;Unigene22811_All;Unigene22891_All;Unigene22892_All;Unigene22913_All;Unige…
			008.Contig3_All;Unigene51767_All;CL15458.Contig1_All;CL15458.Contig2_All;CL15458.Contig3_All;CL15458.Contig4_All;CL19312.Contig2_All;CL4215.Contig1_All;CL4215.Contig2_All;CL771.Contig1_All;CL771.Contig2_All;CL771.Contig3_All;CL771.Contig4_All;CL771.Contig5_All;CL771.Contig6_All;CL771.Contig7_All;CL771.Contig8_All;Unigene24798_All;CL18965.Contig1_All;Unigene1385_All;Unigene22458_All;Unigene32981_A…
			ll;CL17512.Contig3_All;CL17512.Contig4_All;CL17512.Contig5_All;CL17529.Contig1_All;CL17529.Contig5_All;CL17532.Contig1_All;CL17532.Contig2_All;CL17532.Contig3_All;CL17555.Contig1_All;CL17555.Contig2_All;CL17555.Contig3_All;CL17562.Contig1_All;CL17562.Contig2_All;CL17581.Contig1_All;CL17581.Contig2_All;CL17625.Contig11_All;CL17625.Contig12_All;CL17625.Contig13_All;CL17625.Contig14_All;CL17625.Cont…
			CL5498.Contig4_All;CL5498.Contig5_All;CL550.Contig10_All;CL550.Contig11_All;CL550.Contig12_All;CL550.Contig13_All;CL550.Contig1_All;CL550.Contig2_All;CL550.Contig3_All;CL550.Contig4_All;CL550.Contig5_All;CL550.Contig6_All;CL550.Contig7_All;CL550.Contig8_All;CL550.Contig9_All;CL5501.Contig1_All;CL5501.Contig2_All;CL5501.Contig3_All;CL5511.Contig1_All;CL5511.Contig2_All;CL5537.Contig1_All;CL5537.Co…
			ne20887_All;Unigene20908_All;Unigene21002_All;Unigene21039_All;Unigene21053_All;Unigene21111_All;Unigene21321_All;Unigene21348_All;Unigene21421_All;Unigene21463_All;Unigene21512_All;Unigene21559_All;Unigene21562_All;Unigene21567_All;Unigene21569_All;Unigene21570_All;Unigene21584_All;Unigene21585_All;Unigene21586_All;Unigene21587_All;Unigene21588_All;Unigene21589_All;Unigene21590_All;Unigene21591_…
			11593.Contig2_All;CL15784.Contig1_All;CL15784.Contig2_All;CL15784.Contig3_All;CL726.Contig1_All;CL726.Contig2_All;Unigene22929_All;Unigene39577_All;Unigene63200_All;CL11976.Contig1_All;CL11976.Contig2_All;CL11976.Contig3_All;CL11976.Contig4_All;CL13988.Contig1_All;CL13988.Contig2_All;CL13988.Contig3_All;CL13988.Contig4_All;CL14315.Contig1_All;CL14315.Contig2_All;CL14315.Contig3_All;CL4576.Contig1…
			ll;CL2084.Contig5_All;CL2096.Contig11_All;CL2096.Contig13_All;CL2096.Contig17_All;CL2096.Contig1_All;CL2096.Contig20_All;CL2096.Contig23_All;CL2096.Contig24_All;CL2096.Contig26_All;CL2096.Contig27_All;CL2096.Contig2_All;CL2096.Contig33_All;CL2096.Contig34_All;CL2096.Contig3_All;CL2096.Contig42_All;CL2096.Contig43_All;CL2096.Contig45_All;CL215.Contig6_All;CL226.Contig23_All;CL2260.Contig10_All;CL2…
			nigene19469_All;Unigene35503_All;Unigene35771_All;Unigene36266_All;Unigene4029_All;CL10399.Contig1_All;CL10399.Contig2_All;CL11937.Contig1_All;CL11937.Contig3_All;CL11937.Contig4_All;CL12871.Contig1_All;CL12871.Contig2_All;CL12871.Contig3_All;CL13176.Contig1_All;CL13176.Contig2_All;CL14278.Contig1_All;CL14278.Contig2_All;CL14641.Contig1_All;CL14641.Contig2_All;CL14648.Contig1_All;CL14648.Contig2_…
			ntig17_All;CL11939.Contig19_All;CL11960.Contig1_All;CL11960.Contig2_All;CL11961.Contig1_All;CL11961.Contig2_All;CL12005.Contig1_All;CL12005.Contig2_All;CL12007.Contig1_All;CL12007.Contig2_All;CL12007.Contig3_All;CL12017.Contig2_All;CL12017.Contig3_All;CL12023.Contig10_All;CL12023.Contig11_All;CL12023.Contig12_All;CL12023.Contig13_All;CL12023.Contig14_All;CL12023.Contig15_All;CL12023.Contig16_All;…
			ig3_All;CL3039.Contig4_All;CL3039.Contig5_All;CL3039.Contig6_All;CL3039.Contig7_All;CL3052.Contig10_All;CL3052.Contig11_All;CL3052.Contig12_All;CL3052.Contig13_All;CL3052.Contig14_All;CL3052.Contig16_All;CL3052.Contig17_All;CL3052.Contig18_All;CL3052.Contig1_All;CL3052.Contig20_All;CL3052.Contig21_All;CL3052.Contig22_All;CL3052.Contig23_All;CL3052.Contig24_All;CL3052.Contig25_All;CL3052.Contig26_…
			;Unigene24681_All;Unigene24691_All;Unigene24725_All;Unigene24836_All;Unigene24878_All;Unigene25156_All;Unigene25180_All;Unigene25181_All;Unigene25182_All;Unigene25183_All;Unigene25184_All;Unigene25219_All;Unigene25235_All;Unigene25236_All;Unigene25237_All;Unigene25238_All;Unigene25239_All;Unigene25240_All;Unigene25247_All;Unigene25248_All;Unigene25249_All;Unigene25250_All;Unigene25252_All;Unigene…
			1_All;CL8511.Contig2_All;CL8511.Contig3_All;Unigene10512_All;Unigene13440_All;Unigene23127_All;Unigene5598_All;Unigene63976_All;CL13076.Contig1_All;CL13076.Contig2_All;CL14781.Contig1_All;CL14781.Contig2_All;CL14781.Contig3_All;CL1945.Contig1_All;CL1945.Contig2_All;CL4271.Contig1_All;CL4271.Contig2_All;CL4271.Contig3_All;CL4271.Contig5_All;CL4271.Contig6_All;CL4609.Contig1_All;CL4609.Contig2_All;…
			;CL20654.Contig6_All;CL20656.Contig1_All;CL20656.Contig4_All;CL20662.Contig3_All;CL20662.Contig8_All;CL20682.Contig2_All;CL20682.Contig4_All;CL20711.Contig1_All;CL20711.Contig2_All;CL20726.Contig1_All;CL20734.Contig7_All;CL20738.Contig1_All;CL20738.Contig2_All;CL20738.Contig3_All;CL20738.Contig4_All;CL2074.Contig1_All;CL2074.Contig5_All;CL20764.Contig3_All;CL2079.Contig10_All;CL2079.Contig2_All;C…
			e21494_All;Unigene21495_All;Unigene21496_All;Unigene21498_All;Unigene21737_All;Unigene22080_All;Unigene22197_All;Unigene22205_All;Unigene22336_All;Unigene22344_All;Unigene22346_All;Unigene22411_All;Unigene22418_All;Unigene22419_All;Unigene22435_All;Unigene22447_All;Unigene22448_All;Unigene22460_All;Unigene22488_All;Unigene22489_All;Unigene22490_All;Unigene2267_All;Unigene22683_All;Unigene22688_Al…
			208.Contig9_All;Unigene11716_All;Unigene18566_All;Unigene18567_All;Unigene2494_All;Unigene2597_All;Unigene29877_All;Unigene29878_All;Unigene31366_All;Unigene32660_All;Unigene32932_All;Unigene32933_All;Unigene32934_All;Unigene39014_All;Unigene41415_All;Unigene41416_All;Unigene5238_All;Unigene54862_All;Unigene56127_All;Unigene56992_All;Unigene63904_All;Unigene904_All;Unigene905_All;CL11687.Contig1_…
			.Contig6_All;CL3235.Contig7_All;CL3235.Contig8_All;Unigene1126_All;Unigene19300_All;Unigene26274_All;Unigene31804_All;Unigene38868_All;Unigene42759_All;Unigene46364_All;Unigene49993_All;Unigene52352_All;Unigene57256_All;Unigene57853_All;Unigene58213_All;Unigene61526_All;Unigene627_All;Unigene63592_All;Unigene64910_All;Unigene67272_All;Unigene68109_All;CL12610.Contig1_All;CL12610.Contig2_All;CL126…
			L2244.Contig7_All;CL2244.Contig9_All;CL2272.Contig12_All;CL2272.Contig1_All;CL2272.Contig3_All;CL2280.Contig1_All;CL2280.Contig2_All;CL2280.Contig3_All;CL2285.Contig10_All;CL2285.Contig1_All;CL2285.Contig2_All;CL2285.Contig3_All;CL2285.Contig4_All;CL2285.Contig6_All;CL2285.Contig7_All;CL2285.Contig8_All;CL2285.Contig9_All;CL2287.Contig10_All;CL2287.Contig11_All;CL2287.Contig12_All;CL2305.Contig10…
			tig3_All;CL9673.Contig1_All;CL9673.Contig2_All;CL9673.Contig3_All;CL9698.Contig10_All;CL9698.Contig11_All;CL9698.Contig12_All;CL9698.Contig13_All;CL9698.Contig3_All;CL9698.Contig5_All;CL9698.Contig9_All;CL9710.Contig1_All;CL9710.Contig2_All;CL9710.Contig3_All;CL9710.Contig4_All;CL9710.Contig5_All;CL9759.Contig2_All;CL9806.Contig1_All;CL9806.Contig2_All;CL9806.Contig3_All;CL9806.Contig4_All;CL9806…
	organelle part	9901	CL1007.Contig1_All;CL1007.Contig2_All;CL1007.Contig3_All;CL1007.Contig4_All;CL1007.Contig5_All;CL1007.Contig6_All;CL1007.Contig7_All;CL10078.Contig1_All;CL10078.Contig2_All;CL10261.Contig2_All;CL10261.Contig3_All;CL10275.Contig1_All;CL10275.Contig2_All;CL10364.Contig1_All;CL10531.Contig1_All;CL10531.Contig2_All;CL10531.Contig3_All;CL1057.Contig1_All;CL1057.Contig2_All;CL1057.Contig3_All;CL1057.Co…
			g2_All;CL14409.Contig1_All;CL14409.Contig2_All;CL15812.Contig1_All;CL15812.Contig2_All;CL16190.Contig1_All;CL16190.Contig3_All;CL16190.Contig4_All;CL17538.Contig1_All;CL17538.Contig2_All;CL17538.Contig3_All;CL17538.Contig4_All;CL18081.Contig10_All;CL18081.Contig11_All;CL18081.Contig1_All;CL18081.Contig3_All;CL18081.Contig4_All;CL18081.Contig5_All;CL18081.Contig6_All;CL18081.Contig7_All;CL18081.Co…
			18_All;Unigene1419_All;Unigene19415_All;Unigene19560_All;Unigene26540_All;Unigene26608_All;Unigene51610_All;Unigene910_All;CL12573.Contig1_All;CL12573.Contig2_All;CL12573.Contig3_All;CL12573.Contig4_All;CL1056.Contig1_All;CL1056.Contig2_All;CL1056.Contig3_All;CL1056.Contig4_All;CL1056.Contig5_All;CL1056.Contig6_All;CL1056.Contig7_All;CL1056.Contig8_All;CL11756.Contig1_All;CL11756.Contig2_All;CL11…
			ontig1_All;CL10796.Contig2_All;CL11183.Contig4_All;CL11183.Contig5_All;CL11183.Contig6_All;CL11384.Contig1_All;CL11384.Contig2_All;CL11384.Contig3_All;CL11384.Contig4_All;CL11384.Contig5_All;CL11546.Contig1_All;CL11546.Contig2_All;CL11798.Contig1_All;CL11798.Contig2_All;CL11798.Contig3_All;CL11902.Contig1_All;CL11902.Contig2_All;CL12060.Contig1_All;CL12060.Contig2_All;CL12060.Contig3_All;CL12060.…
			_All;CL8226.Contig4_All;CL8226.Contig5_All;CL3412.Contig1_All;CL3412.Contig2_All;CL3412.Contig3_All;CL3412.Contig4_All;CL3412.Contig5_All;Unigene20289_All;Unigene66924_All;CL16190.Contig2_All;CL7313.Contig3_All;CL7313.Contig4_All;CL9301.Contig3_All;CL9301.Contig4_All;Unigene1816_All;Unigene710_All;CL17185.Contig1_All;CL17185.Contig2_All;CL17185.Contig3_All;CL17185.Contig4_All;Unigene35503_All;Uni…
			958.Contig2_All;CL958.Contig3_All;CL958.Contig4_All;CL958.Contig5_All;Unigene10180_All;Unigene11566_All;Unigene11944_All;Unigene12791_All;Unigene13043_All;Unigene14807_All;Unigene15823_All;Unigene2041_All;Unigene25787_All;Unigene3301_All;Unigene35521_All;Unigene35522_All;Unigene36045_All;Unigene3804_All;Unigene38832_All;Unigene38834_All;Unigene39342_All;Unigene46676_All;Unigene47576_All;Unigene51…
	other organism	4	CL9129.Contig2_All;CL9129.Contig3_All;CL9129.Contig5_All;CL9129.Contig6_All
	other organism part	4	CL9129.Contig2_All;CL9129.Contig3_All;CL9129.Contig5_All;CL9129.Contig6_All
	supramolecular fiber	269	CL15307.Contig2_All;CL1923.Contig1_All;CL1923.Contig2_All;CL1923.Contig3_All;CL5113.Contig2_All;Unigene23055_All;Unigene29752_All;Unigene37221_All;Unigene39494_All;Unigene40178_All;Unigene42456_All;Unigene54434_All;Unigene6336_All;Unigene9986_All;CL12640.Contig1_All;CL12640.Contig2_All;CL14342.Contig1_All;CL14342.Contig2_All;CL14342.Contig3_All;CL14342.Contig4_All;CL14342.Contig5_All;Unigene36600…
	symplast	1161	CL10110.Contig1_All;CL10110.Contig2_All;CL1012.Contig7_All;CL10141.Contig1_All;CL10141.Contig2_All;CL10141.Contig3_All;CL10180.Contig2_All;CL10487.Contig1_All;CL10487.Contig2_All;CL10487.Contig3_All;CL10487.Contig4_All;CL10487.Contig5_All;CL10499.Contig1_All;CL10499.Contig2_All;CL10548.Contig10_All;CL10548.Contig1_All;CL10548.Contig2_All;CL10548.Contig3_All;CL10548.Contig4_All;CL10548.Contig5_All…
	virion	172	CL10491.Contig1_All;CL10491.Contig2_All;CL10491.Contig3_All;CL10491.Contig4_All;CL14141.Contig1_All;CL14141.Contig2_All;CL14141.Contig3_All;CL14141.Contig4_All;CL14141.Contig5_All;CL16247.Contig1_All;CL16247.Contig2_All;CL3916.Contig1_All;CL3916.Contig2_All;CL10473.Contig1_All;CL10473.Contig2_All;CL11044.Contig1_All;CL11044.Contig2_All;CL11433.Contig1_All;CL11433.Contig2_All;CL11593.Contig1_All;C…
	virion part	172	CL10491.Contig1_All;CL10491.Contig2_All;CL10491.Contig3_All;CL10491.Contig4_All;CL14141.Contig1_All;CL14141.Contig2_All;CL14141.Contig3_All;CL14141.Contig4_All;CL14141.Contig5_All;CL16247.Contig1_All;CL16247.Contig2_All;CL3916.Contig1_All;CL3916.Contig2_All;CL10473.Contig1_All;CL10473.Contig2_All;CL11044.Contig1_All;CL11044.Contig2_All;CL11433.Contig1_All;CL11433.Contig2_All;CL11593.Contig1_All;C…
molecular_function	antioxidant activity	518	CL19075.Contig1_All;CL19075.Contig2_All;CL19765.Contig1_All;CL19765.Contig2_All;CL3817.Contig1_All;CL3817.Contig2_All;CL5924.Contig3_All;CL5924.Contig7_All;CL5924.Contig8_All;CL5924.Contig9_All;CL6469.Contig3_All;CL6469.Contig4_All;Unigene22979_All;CL12128.Contig1_All;CL12128.Contig2_All;CL12128.Contig3_All;CL16585.Contig1_All;CL16585.Contig2_All;CL16831.Contig1_All;CL16831.Contig2_All;CL16831.Co…
	binding	33051	CL2676.Contig1_All;CL2676.Contig2_All;CL6538.Contig1_All;CL6538.Contig2_All;CL6538.Contig3_All;Unigene20432_All;Unigene33166_All;CL10963.Contig1_All;CL10963.Contig2_All;CL10963.Contig3_All;CL10963.Contig4_All;CL10963.Contig5_All;CL1386.Contig2_All;CL1386.Contig3_All;Unigene49212_All;Unigene55526_All;CL10617.Contig1_All;CL10617.Contig2_All;CL10617.Contig3_All;CL10617.Contig4_All;CL10735.Contig2_Al…
			1074.Contig2_All;CL1074.Contig3_All;CL1074.Contig4_All;CL1074.Contig6_All;CL11429.Contig1_All;CL11429.Contig2_All;CL11429.Contig3_All;CL11429.Contig4_All;CL12258.Contig1_All;CL12258.Contig2_All;CL12278.Contig1_All;CL12278.Contig2_All;CL13491.Contig1_All;CL13491.Contig2_All;CL13491.Contig3_All;CL13491.Contig4_All;CL1389.Contig2_All;CL1389.Contig6_All;CL14254.Contig1_All;CL14254.Contig2_All;CL14612…
			l;CL2672.Contig7_All;CL2672.Contig8_All;CL2754.Contig7_All;CL2802.Contig1_All;CL2802.Contig2_All;CL2802.Contig3_All;CL2802.Contig4_All;CL284.Contig4_All;CL284.Contig5_All;CL2844.Contig1_All;CL2844.Contig2_All;CL2844.Contig3_All;CL2851.Contig11_All;CL2851.Contig16_All;CL2851.Contig2_All;CL2851.Contig3_All;CL2851.Contig4_All;CL2851.Contig5_All;CL2851.Contig6_All;CL2851.Contig7_All;CL2854.Contig1_Al…
			L19844.Contig1_All;CL19844.Contig2_All;CL19844.Contig3_All;CL19859.Contig2_All;CL19859.Contig3_All;CL19873.Contig10_All;CL19873.Contig3_All;CL19873.Contig5_All;CL19972.Contig3_All;CL19972.Contig4_All;CL19981.Contig1_All;CL19981.Contig2_All;CL20111.Contig1_All;CL20111.Contig2_All;CL20111.Contig3_All;CL20111.Contig4_All;CL20111.Contig5_All;CL20125.Contig1_All;CL20125.Contig2_All;CL20125.Contig3_All…
			_All;Unigene38558_All;Unigene3916_All;Unigene39212_All;Unigene39996_All;Unigene40074_All;Unigene40198_All;Unigene40202_All;Unigene40373_All;Unigene40707_All;Unigene4128_All;Unigene4140_All;Unigene41639_All;Unigene41640_All;Unigene42026_All;Unigene4212_All;Unigene42360_All;Unigene42591_All;Unigene43393_All;Unigene44049_All;Unigene44157_All;Unigene44205_All;Unigene44253_All;Unigene44324_All;Unigene…
			;CL802.Contig78_All;CL802.Contig79_All;CL802.Contig7_All;CL802.Contig84_All;CL802.Contig87_All;CL802.Contig8_All;CL802.Contig94_All;CL802.Contig95_All;CL802.Contig9_All;CL8059.Contig1_All;CL8059.Contig2_All;CL8059.Contig3_All;CL8065.Contig2_All;CL81.Contig1_All;CL81.Contig2_All;CL8234.Contig11_All;CL8234.Contig2_All;CL8234.Contig4_All;CL8234.Contig5_All;CL8234.Contig7_All;CL8234.Contig9_All;CL823…
			ntig1_All;CL13981.Contig2_All;CL14788.Contig1_All;CL14788.Contig2_All;CL14788.Contig3_All;CL14923.Contig9_All;CL16880.Contig1_All;CL16880.Contig2_All;CL16880.Contig3_All;CL16880.Contig4_All;CL16880.Contig5_All;CL17145.Contig1_All;CL17145.Contig2_All;CL17145.Contig3_All;CL17145.Contig4_All;CL17911.Contig1_All;CL17911.Contig2_All;CL17911.Contig3_All;CL18022.Contig1_All;CL18022.Contig2_All;CL18022.C…
			g3_All;CL1153.Contig4_All;CL1153.Contig5_All;CL1153.Contig6_All;CL1153.Contig7_All;CL1153.Contig8_All;CL19209.Contig2_All;CL19497.Contig10_All;CL19497.Contig1_All;CL19497.Contig2_All;CL19497.Contig3_All;CL19497.Contig4_All;CL19497.Contig5_All;CL19497.Contig6_All;CL19497.Contig7_All;CL19497.Contig8_All;CL19497.Contig9_All;CL2358.Contig10_All;CL2358.Contig11_All;CL2358.Contig1_All;CL2358.Contig2_Al…
			ig4_All;CL17439.Contig5_All;CL17448.Contig1_All;CL17473.Contig1_All;CL17473.Contig2_All;CL17476.Contig1_All;CL17476.Contig2_All;CL17476.Contig3_All;CL17476.Contig4_All;CL17476.Contig5_All;CL17476.Contig6_All;CL17476.Contig7_All;CL17476.Contig8_All;CL175.Contig10_All;CL175.Contig11_All;CL175.Contig12_All;CL175.Contig13_All;CL175.Contig1_All;CL175.Contig2_All;CL175.Contig3_All;CL175.Contig4_All;CL1…
			g19_All;CL3583.Contig1_All;CL3583.Contig20_All;CL3583.Contig2_All;CL3583.Contig3_All;CL3583.Contig4_All;CL3583.Contig5_All;CL3583.Contig6_All;CL3583.Contig7_All;CL3583.Contig8_All;CL3583.Contig9_All;CL3612.Contig1_All;CL3612.Contig2_All;CL3612.Contig3_All;CL3623.Contig1_All;CL3623.Contig2_All;CL3623.Contig3_All;CL3623.Contig4_All;CL3624.Contig3_All;CL3652.Contig10_All;CL3652.Contig11_All;CL3652.C…
			CL8408.Contig2_All;CL8433.Contig1_All;CL8433.Contig2_All;CL8448.Contig1_All;CL8448.Contig2_All;CL8448.Contig3_All;CL8488.Contig1_All;CL8488.Contig2_All;CL8543.Contig1_All;CL8543.Contig2_All;CL8575.Contig1_All;CL8575.Contig2_All;CL8584.Contig1_All;CL8584.Contig2_All;CL8584.Contig3_All;CL8584.Contig4_All;CL8584.Contig5_All;CL8584.Contig7_All;CL8584.Contig8_All;CL8584.Contig9_All;CL8587.Contig1_All;…
			ne51830_All;Unigene51890_All;Unigene5190_All;Unigene5191_All;Unigene5193_All;Unigene51_All;Unigene52025_All;Unigene52056_All;Unigene52146_All;Unigene5214_All;Unigene5215_All;Unigene52255_All;Unigene522_All;Unigene52352_All;Unigene523_All;Unigene52437_All;Unigene5247_All;Unigene524_All;Unigene5265_All;Unigene52724_All;Unigene52738_All;Unigene5274_All;Unigene52967_All;Unigene5297_All;Unigene52_All;…
			g4_All;CL14731.Contig5_All;CL14731.Contig6_All;CL14736.Contig2_All;CL14747.Contig2_All;CL14747.Contig3_All;CL14834.Contig4_All;CL14877.Contig1_All;CL14877.Contig2_All;CL14877.Contig3_All;CL14892.Contig1_All;CL14892.Contig2_All;CL14902.Contig3_All;CL14915.Contig1_All;CL14915.Contig2_All;CL14922.Contig4_All;CL14945.Contig1_All;CL14945.Contig2_All;CL1502.Contig11_All;CL1502.Contig12_All;CL1502.Conti…
			ontig4_All;CL9446.Contig6_All;CL9446.Contig7_All;CL9449.Contig1_All;CL9449.Contig2_All;CL9449.Contig3_All;CL9449.Contig4_All;CL9449.Contig5_All;CL9449.Contig6_All;CL9449.Contig7_All;CL9456.Contig1_All;CL9500.Contig1_All;CL9500.Contig2_All;CL9500.Contig3_All;CL9500.Contig4_All;CL9500.Contig5_All;CL9500.Contig6_All;CL9508.Contig10_All;CL9508.Contig11_All;CL9508.Contig1_All;CL9508.Contig2_All;CL9508…
			2.Contig59_All;CL12452.Contig5_All;CL12452.Contig61_All;CL12452.Contig62_All;CL12452.Contig63_All;CL12452.Contig64_All;CL12452.Contig65_All;CL12452.Contig66_All;CL12452.Contig67_All;CL12452.Contig68_All;CL12452.Contig69_All;CL12452.Contig6_All;CL12452.Contig70_All;CL12452.Contig71_All;CL12452.Contig72_All;CL12452.Contig73_All;CL12452.Contig74_All;CL12452.Contig75_All;CL12452.Contig76_All;CL12452.…
			;Unigene4874_All;Unigene49011_All;Unigene49137_All;Unigene49463_All;Unigene49624_All;Unigene4963_All;Unigene49686_All;Unigene49760_All;Unigene49864_All;Unigene49903_All;Unigene49906_All;Unigene49931_All;Unigene49998_All;Unigene50255_All;Unigene50375_All;Unigene50793_All;Unigene51463_All;Unigene51818_All;Unigene5187_All;Unigene52076_All;Unigene52080_All;Unigene52090_All;Unigene52403_All;Unigene529…
			11.Contig2_All;CL4611.Contig3_All;CL4789.Contig2_All;CL4789.Contig3_All;CL4798.Contig1_All;CL5086.Contig2_All;CL5086.Contig3_All;CL5091.Contig2_All;CL5091.Contig3_All;CL5091.Contig4_All;CL5091.Contig5_All;CL5091.Contig7_All;CL5228.Contig1_All;CL5228.Contig2_All;CL5228.Contig3_All;CL5366.Contig2_All;CL5366.Contig3_All;CL5387.Contig11_All;CL5387.Contig2_All;CL5387.Contig4_All;CL5387.Contig5_All;CL5…
			3_All;CL16009.Contig1_All;CL16009.Contig2_All;CL16054.Contig1_All;CL16054.Contig2_All;CL1616.Contig10_All;CL1616.Contig11_All;CL1616.Contig12_All;CL1616.Contig13_All;CL1616.Contig14_All;CL1616.Contig15_All;CL1616.Contig1_All;CL1616.Contig2_All;CL1616.Contig3_All;CL1616.Contig4_All;CL1616.Contig6_All;CL1616.Contig7_All;CL1616.Contig8_All;CL1616.Contig9_All;CL16332.Contig1_All;CL16332.Contig2_All;C…
			All;CL3592.Contig3_All;CL3592.Contig4_All;CL3592.Contig5_All;CL3592.Contig6_All;CL3592.Contig7_All;CL3592.Contig8_All;CL6484.Contig1_All;CL6484.Contig2_All;Unigene54039_All;CL11243.Contig1_All;CL11243.Contig2_All;CL11243.Contig3_All;CL11791.Contig17_All;CL3079.Contig2_All;CL3079.Contig3_All;CL3079.Contig4_All;Unigene23255_All;Unigene28829_All;Unigene28830_All;Unigene36259_All;CL15572.Contig1_All;…
			ontig2_All;CL7309.Contig2_All;CL7313.Contig2_All;CL7313.Contig3_All;CL7313.Contig4_All;CL7360.Contig1_All;CL7360.Contig2_All;CL7360.Contig3_All;CL7360.Contig4_All;CL749.Contig1_All;CL749.Contig2_All;CL749.Contig3_All;CL749.Contig4_All;CL7648.Contig1_All;CL7725.Contig2_All;CL7725.Contig3_All;CL7725.Contig4_All;CL7725.Contig5_All;CL7725.Contig6_All;CL8011.Contig3_All;CL8011.Contig4_All;CL8013.Conti…
	catalytic activity	33714	CL609.Contig1_All;CL609.Contig2_All;CL609.Contig3_All;CL9387.Contig3_All;CL4048.Contig2_All;CL4048.Contig3_All;CL4048.Contig4_All;CL5532.Contig1_All;CL5532.Contig2_All;CL5532.Contig3_All;CL5532.Contig4_All;CL5532.Contig5_All;CL5532.Contig6_All;CL5532.Contig7_All;Unigene39235_All;Unigene42470_All;Unigene42491_All;CL10116.Contig1_All;CL10116.Contig2_All;CL10116.Contig3_All;CL16688.Contig1_All;CL166…
			7_All;Unigene25451_All;Unigene27142_All;Unigene29055_All;Unigene29421_All;Unigene29972_All;Unigene32408_All;Unigene32967_All;Unigene32968_All;Unigene34929_All;Unigene35894_All;Unigene36630_All;Unigene38832_All;Unigene38834_All;Unigene39086_All;Unigene42239_All;Unigene42240_All;Unigene42241_All;Unigene42311_All;Unigene42312_All;Unigene42405_All;Unigene4367_All;Unigene44333_All;Unigene44769_All;Uni…
			nigene63993_All;Unigene64179_All;Unigene6438_All;Unigene6471_All;Unigene649_All;Unigene650_All;Unigene651_All;Unigene652_All;Unigene6535_All;Unigene653_All;Unigene65413_All;Unigene654_All;Unigene6582_All;Unigene658_All;Unigene65928_All;Unigene659_All;Unigene660_All;Unigene661_All;Unigene66292_All;Unigene662_All;Unigene663_All;Unigene66450_All;Unigene664_All;Unigene665_All;Unigene666_All;Unigene66…
			_All;CL19482.Contig1_All;CL19482.Contig2_All;CL19777.Contig26_All;CL20756.Contig10_All;CL20756.Contig11_All;CL20756.Contig12_All;CL20756.Contig13_All;CL20756.Contig14_All;CL20756.Contig15_All;CL20756.Contig16_All;CL20756.Contig17_All;CL20756.Contig3_All;CL20756.Contig5_All;CL20756.Contig6_All;CL20756.Contig8_All;CL257.Contig3_All;CL257.Contig4_All;CL257.Contig5_All;CL257.Contig6_All;CL257.Contig7…
			g1_All;CL19590.Contig2_All;CL19590.Contig3_All;CL19590.Contig4_All;CL19590.Contig5_All;CL19590.Contig6_All;CL19590.Contig7_All;CL19918.Contig1_All;CL19918.Contig2_All;CL19918.Contig3_All;Unigene12542_All;Unigene13422_All;Unigene62775_All;CL16524.Contig1_All;CL16524.Contig2_All;CL16524.Contig3_All;CL16524.Contig4_All;Unigene36851_All;Unigene60848_All;CL16630.Contig1_All;CL16630.Contig2_All;Unigene…
			_All;Unigene12483_All;Unigene12571_All;Unigene12927_All;Unigene14813_All;Unigene4037_All;Unigene6139_All;Unigene8231_All;Unigene8935_All;CL1201.Contig8_All;CL16598.Contig1_All;CL10670.Contig1_All;CL10670.Contig2_All;CL10670.Contig3_All;CL10670.Contig4_All;CL12504.Contig1_All;CL12504.Contig2_All;CL12504.Contig3_All;CL12504.Contig4_All;CL14567.Contig1_All;CL14567.Contig2_All;Unigene1710_All;Unigene…
			CL6767.Contig4_All;CL6767.Contig5_All;CL6776.Contig1_All;CL6776.Contig2_All;CL6776.Contig3_All;CL6787.Contig1_All;CL6787.Contig2_All;CL6787.Contig3_All;CL6832.Contig7_All;CL6942.Contig1_All;CL6942.Contig2_All;CL6949.Contig3_All;CL6957.Contig3_All;CL6957.Contig5_All;CL7064.Contig1_All;CL7230.Contig1_All;CL7230.Contig2_All;CL7230.Contig4_All;CL7230.Contig5_All;CL7230.Contig6_All;CL7230.Contig7_All;…
			02.Contig24_All;CL802.Contig25_All;CL802.Contig26_All;CL802.Contig27_All;CL802.Contig29_All;CL802.Contig2_All;CL802.Contig34_All;CL802.Contig35_All;CL802.Contig36_All;CL802.Contig39_All;CL802.Contig40_All;CL802.Contig41_All;CL802.Contig43_All;CL802.Contig46_All;CL802.Contig47_All;CL802.Contig48_All;CL802.Contig49_All;CL802.Contig50_All;CL802.Contig51_All;CL802.Contig52_All;CL802.Contig54_All;CL80…
			g74_All;CL91.Contig75_All;CL91.Contig76_All;CL91.Contig78_All;CL91.Contig7_All;CL91.Contig81_All;CL91.Contig82_All;CL91.Contig83_All;CL91.Contig84_All;CL91.Contig87_All;CL91.Contig88_All;CL91.Contig89_All;CL91.Contig92_All;Unigene13089_All;Unigene13166_All;Unigene34270_All;Unigene36786_All;Unigene62412_All;CL12899.Contig1_All;CL12899.Contig2_All;CL12913.Contig1_All;CL12913.Contig2_All;CL1466.Cont…
			_All;CL101.Contig16_All;CL101.Contig17_All;CL101.Contig18_All;CL101.Contig1_All;CL101.Contig2_All;CL101.Contig3_All;CL101.Contig4_All;CL101.Contig5_All;CL101.Contig6_All;CL101.Contig7_All;CL101.Contig8_All;CL101.Contig9_All;CL10617.Contig1_All;CL10617.Contig2_All;CL10617.Contig3_All;CL10617.Contig4_All;CL20373.Contig11_All;CL20373.Contig12_All;CL20373.Contig13_All;CL20373.Contig15_All;CL20373.Con…
			l;CL14172.Contig36_All;CL14172.Contig37_All;CL14172.Contig3_All;CL14172.Contig4_All;CL14172.Contig6_All;CL14172.Contig7_All;CL14172.Contig9_All;CL14193.Contig1_All;CL14193.Contig2_All;CL14193.Contig3_All;CL14260.Contig1_All;CL14271.Contig1_All;CL14271.Contig2_All;CL14400.Contig1_All;CL14454.Contig1_All;CL14454.Contig2_All;CL14454.Contig3_All;CL14454.Contig4_All;CL14454.Contig5_All;CL1448.Contig1_…
			ne63367_All;CL1486.Contig10_All;CL1486.Contig11_All;CL1486.Contig12_All;CL1486.Contig13_All;CL1486.Contig14_All;CL1486.Contig1_All;CL1486.Contig2_All;CL1486.Contig3_All;CL1486.Contig4_All;CL1486.Contig5_All;CL1486.Contig6_All;CL1486.Contig7_All;CL1486.Contig8_All;CL15020.Contig1_All;CL15020.Contig2_All;CL15020.Contig3_All;CL15020.Contig4_All;CL15097.Contig1_All;CL15097.Contig2_All;CL15221.Contig2…
			All;CL11460.Contig6_All;CL11836.Contig1_All;CL11836.Contig2_All;CL11836.Contig3_All;CL11836.Contig4_All;CL11958.Contig1_All;CL11958.Contig2_All;CL12013.Contig2_All;CL12013.Contig4_All;CL12013.Contig7_All;CL12013.Contig8_All;CL12013.Contig9_All;CL12500.Contig1_All;CL12500.Contig2_All;CL12500.Contig3_All;CL12500.Contig4_All;CL12500.Contig5_All;CL12500.Contig6_All;CL12500.Contig7_All;CL12684.Contig1…
			;CL8872.Contig1_All;CL8872.Contig2_All;CL8872.Contig4_All;CL8872.Contig5_All;CL8872.Contig6_All;CL8872.Contig7_All;Unigene29805_All;CL6407.Contig1_All;CL6407.Contig2_All;CL6407.Contig4_All;CL6407.Contig6_All;CL6407.Contig7_All;CL6407.Contig8_All;CL6407.Contig9_All;Unigene24167_All;Unigene30055_All;Unigene31923_All;Unigene31924_All;Unigene31925_All;Unigene36242_All;CL10135.Contig1_All;CL10135.Cont…
			tig2_All;CL14201.Contig3_All;CL14274.Contig1_All;CL14274.Contig2_All;CL14297.Contig1_All;CL14297.Contig2_All;CL14348.Contig1_All;CL14348.Contig2_All;CL14348.Contig3_All;CL14365.Contig2_All;CL14386.Contig2_All;CL14386.Contig3_All;CL14386.Contig4_All;CL14386.Contig5_All;CL14412.Contig2_All;CL14422.Contig1_All;CL14422.Contig2_All;CL14452.Contig2_All;CL14452.Contig3_All;CL14452.Contig4_All;CL14523.Co…
			5_All;Unigene29253_All;Unigene29301_All;Unigene29318_All;Unigene29319_All;Unigene29320_All;Unigene29483_All;Unigene29500_All;Unigene29959_All;Unigene29977_All;Unigene29990_All;Unigene29994_All;Unigene30210_All;Unigene30412_All;Unigene30632_All;Unigene30664_All;Unigene30689_All;Unigene31048_All;Unigene31232_All;Unigene31821_All;Unigene32038_All;Unigene32045_All;Unigene32077_All;Unigene32078_All;Un…
			nigene53003_All;Unigene53122_All;Unigene53955_All;Unigene54154_All;Unigene5438_All;Unigene54677_All;Unigene54747_All;Unigene54952_All;Unigene55025_All;Unigene55227_All;Unigene55647_All;Unigene55708_All;Unigene56991_All;Unigene57005_All;Unigene57023_All;Unigene57226_All;Unigene57431_All;Unigene57642_All;Unigene57660_All;Unigene58110_All;Unigene58240_All;Unigene58746_All;Unigene58865_All;Unigene588…
			_All;Unigene15366_All;Unigene18976_All;Unigene18977_All;Unigene18978_All;Unigene18979_All;Unigene20461_All;Unigene23162_All;Unigene25154_All;Unigene32789_All;Unigene36880_All;Unigene37829_All;Unigene3886_All;Unigene3931_All;Unigene4028_All;Unigene41179_All;Unigene45107_All;Unigene46185_All;Unigene4985_All;Unigene5040_All;Unigene5137_All;Unigene5286_All;Unigene5534_All;Unigene56386_All;Unigene5856…
			Contig9_All;CL8357.Contig1_All;CL8357.Contig2_All;CL8357.Contig3_All;CL8640.Contig1_All;CL8640.Contig2_All;CL8640.Contig3_All;CL8754.Contig4_All;CL9397.Contig1_All;CL9397.Contig2_All;Unigene10196_All;Unigene10716_All;Unigene1103_All;Unigene11154_All;Unigene11461_All;Unigene11808_All;Unigene1336_All;Unigene1337_All;Unigene14183_All;Unigene1421_All;Unigene14420_All;Unigene14996_All;Unigene15089_All…
			.Contig2_All;CL8348.Contig3_All;CL8348.Contig4_All;CL8536.Contig3_All;CL8833.Contig1_All;CL8833.Contig2_All;CL8833.Contig3_All;CL9313.Contig1_All;CL9313.Contig2_All;CL9313.Contig3_All;CL9313.Contig4_All;CL9607.Contig2_All;CL9607.Contig3_All;CL9607.Contig6_All;Unigene20723_All;Unigene25820_All;Unigene31326_All;Unigene3507_All;Unigene35969_All;Unigene37985_All;Unigene38423_All;Unigene38424_All;Unig…
	electron carrier activity	440	CL3139.Contig1_All;CL3139.Contig2_All;CL19277.Contig1_All;CL19277.Contig2_All;CL4757.Contig1_All;CL4757.Contig2_All;Unigene19799_All;Unigene55708_All;CL4619.Contig1_All;CL4619.Contig2_All;CL4619.Contig3_All;CL4619.Contig4_All;CL6620.Contig2_All;Unigene14714_All;Unigene15608_All;Unigene20582_All;Unigene27904_All;Unigene30216_All;Unigene3369_All;Unigene40451_All;Unigene47546_All;Unigene47582_All;Un…
	metallochaperone activity	14	CL6179.Contig1_All;CL6179.Contig2_All;CL6179.Contig3_All;CL6179.Contig7_All;CL6179.Contig9_All;CL6432.Contig1_All;CL6432.Contig2_All;CL6432.Contig3_All;CL6432.Contig4_All;Unigene23429_All;Unigene26478_All;Unigene26479_All;Unigene35155_All;CL15692.Contig3_All
	molecular function regulator	743	CL10174.Contig8_All;CL14237.Contig1_All;CL14237.Contig2_All;CL14237.Contig3_All;CL18083.Contig1_All;CL18083.Contig2_All;CL18083.Contig3_All;CL3589.Contig3_All;CL401.Contig1_All;CL401.Contig2_All;CL4496.Contig5_All;CL6083.Contig1_All;CL6083.Contig2_All;CL7241.Contig1_All;CL7241.Contig2_All;CL7241.Contig3_All;CL7241.Contig4_All;CL7982.Contig2_All;CL7982.Contig3_All;CL9734.Contig1_All;CL9734.Contig2…
	molecular transducer activity	339	CL13301.Contig1_All;CL13301.Contig2_All;CL13301.Contig3_All;CL13301.Contig4_All;CL13301.Contig5_All;CL13301.Contig6_All;CL13301.Contig7_All;CL1453.Contig2_All;CL1453.Contig3_All;CL1453.Contig4_All;CL1453.Contig5_All;CL1453.Contig6_All;CL1453.Contig7_All;CL17160.Contig1_All;CL17160.Contig3_All;CL17160.Contig4_All;CL18593.Contig1_All;CL18593.Contig2_All;CL19505.Contig10_All;CL19505.Contig11_All;CL1…
	nucleic acid binding transcription factor activity	1498	CL10000.Contig1_All;CL10000.Contig2_All;CL10000.Contig3_All;CL10000.Contig4_All;CL10000.Contig5_All;CL10000.Contig6_All;CL10000.Contig7_All;CL10090.Contig1_All;CL10090.Contig2_All;CL10102.Contig1_All;CL10102.Contig2_All;CL10235.Contig1_All;CL10235.Contig2_All;CL10253.Contig1_All;CL10253.Contig2_All;CL10515.Contig1_All;CL10515.Contig2_All;CL10515.Contig3_All;CL10617.Contig1_All;CL10617.Contig2_All…
	nutrient reservoir activity	81	CL11326.Contig1_All;CL11326.Contig2_All;CL1319.Contig1_All;CL1319.Contig2_All;CL1319.Contig3_All;CL1319.Contig4_All;CL1319.Contig5_All;CL13495.Contig1_All;CL13495.Contig2_All;CL13495.Contig3_All;CL13495.Contig4_All;CL16269.Contig1_All;CL16831.Contig1_All;CL16831.Contig2_All;CL16831.Contig3_All;CL17100.Contig1_All;CL17100.Contig2_All;CL2705.Contig1_All;CL2705.Contig2_All;CL2705.Contig3_All;CL2705.…
	protein tag	17	CL12031.Contig4_All;CL12031.Contig6_All;CL17967.Contig1_All;CL17967.Contig2_All;CL19698.Contig1_All;CL19698.Contig2_All;CL7295.Contig1_All;CL7295.Contig2_All;CL7295.Contig3_All;CL7295.Contig4_All;CL7919.Contig1_All;CL7919.Contig2_All;CL7919.Contig3_All;CL9746.Contig1_All;CL9746.Contig2_All;Unigene39427_All;Unigene5325_All
	signal transducer activity	533	CL17386.Contig1_All;CL3783.Contig1_All;CL3783.Contig2_All;CL3783.Contig3_All;CL3783.Contig4_All;CL3783.Contig5_All;CL3783.Contig6_All;CL3783.Contig7_All;CL3783.Contig8_All;CL4526.Contig1_All;CL4526.Contig2_All;CL4526.Contig3_All;CL4526.Contig6_All;CL4526.Contig7_All;Unigene25782_All;Unigene25783_All;Unigene25784_All;Unigene25785_All;Unigene25786_All;Unigene26015_All;Unigene26016_All;Unigene26017_…
	structural molecule activity	1525	CL10035.Contig1_All;CL10035.Contig2_All;CL10035.Contig3_All;CL1014.Contig1_All;CL1014.Contig2_All;CL1014.Contig3_All;CL1014.Contig4_All;CL1014.Contig5_All;CL1014.Contig6_All;CL1014.Contig7_All;CL1014.Contig8_All;CL1014.Contig9_All;CL10221.Contig1_All;CL10221.Contig2_All;CL10306.Contig1_All;CL10306.Contig2_All;CL10306.Contig3_All;CL10364.Contig1_All;CL10364.Contig2_All;CL10483.Contig3_All;CL10512.…
	transcription factor activity, protein binding	453	CL11068.Contig1_All;CL11068.Contig2_All;CL11068.Contig3_All;CL11526.Contig1_All;CL11526.Contig2_All;CL11526.Contig3_All;CL14660.Contig1_All;CL14660.Contig2_All;CL14889.Contig1_All;CL14889.Contig2_All;CL14889.Contig3_All;CL15414.Contig1_All;CL15414.Contig2_All;CL15414.Contig3_All;CL202.Contig1_All;CL202.Contig2_All;CL20522.Contig1_All;CL20522.Contig2_All;CL20522.Contig3_All;CL20522.Contig4_All;CL2…
	transporter activity	4320	CL14623.Contig10_All;CL14623.Contig9_All;CL18375.Contig1_All;CL18375.Contig2_All;CL20157.Contig1_All;CL20157.Contig2_All;CL20157.Contig3_All;CL20157.Contig4_All;CL644.Contig3_All;CL644.Contig4_All;CL9854.Contig1_All;CL9854.Contig2_All;Unigene16115_All;Unigene19504_All;Unigene20348_All;Unigene29683_All;Unigene29722_All;Unigene30013_All;Unigene33108_All;Unigene36270_All;Unigene37570_All;Unigene3761…
			All;CL10944.Contig3_All;CL10944.Contig4_All;CL10944.Contig5_All;CL11404.Contig1_All;CL11404.Contig3_All;CL11404.Contig4_All;CL11404.Contig5_All;CL11404.Contig6_All;CL11404.Contig7_All;CL11589.Contig1_All;CL11589.Contig2_All;CL11589.Contig3_All;CL11589.Contig4_All;CL11589.Contig5_All;CL11676.Contig1_All;CL11676.Contig2_All;CL11676.Contig3_All;CL11676.Contig4_All;CL11676.Contig6_All;CL118.Contig28_…
			ig4_All;CL20320.Contig6_All;CL20320.Contig7_All;CL2548.Contig1_All;CL2548.Contig2_All;CL2548.Contig3_All;CL2548.Contig4_All;CL2592.Contig3_All;CL3513.Contig1_All;CL3513.Contig2_All;CL3513.Contig3_All;CL3615.Contig1_All;CL3615.Contig2_All;CL3615.Contig3_All;CL4643.Contig2_All;CL5112.Contig1_All;CL5112.Contig2_All;CL5701.Contig1_All;CL5701.Contig2_All;CL5701.Contig3_All;CL5724.Contig1_All;CL5724.Co…
