# Supplementary material for: Transcriptome analysis of hexaploid hulless oat in response to salinity stress
Source: PLoS One. 2017 Feb 13;12(2):e0171451. doi: 10.1371/journal.pone.0171451 (PMC5305263; doi:10.1371/journal.pone.0171451)
Supplement: S5 File — Assignment of 75,725 putative proteins to different KEGG pathways. (XLS) [file pone.0171451.s006.xls]

## Sheet: Sheet1
Pathway	Total number of unigenes in Pathway
Metabolic pathways	22448
RNA transport	13602
mRNA surveillance pathway	11809
Glycerophospholipid metabolism	8531
Endocytosis	8425
Ether lipid metabolism	7973
Biosynthesis of secondary metabolites	7854
Plant-pathogen interaction	4619
Spliceosome	4150
Plant hormone signal transduction	3040
Starch and sucrose metabolism	2840
Purine metabolism	2432
Pyrimidine metabolism	2374
Pentose and glucuronate interconversions	1899
RNA polymerase	1863
Protein processing in endoplasmic reticulum	1757
RNA degradation	1704
Ribosome biogenesis in eukaryotes	1534
Phenylpropanoid biosynthesis	1383
Glycolysis / Gluconeogenesis	1199
Ribosome	1193
Ubiquitin mediated proteolysis	1103
Galactose metabolism	872
Amino sugar and nucleotide sugar metabolism	862
Nucleotide excision repair	812
Homologous recombination	784
Fructose and mannose metabolism	762
Phagosome	720
Cysteine and methionine metabolism	716
Cyanoamino acid metabolism	708
Pentose phosphate pathway	679
Oxidative phosphorylation	675
Stilbenoid, diarylheptanoid and gingerol biosynthesis	606
Flavonoid biosynthesis	605
ABC transporters	585
Phosphatidylinositol signaling system	577
Circadian rhythm - plant	560
Arginine and proline metabolism	547
Pyruvate metabolism	521
Mismatch repair	513
Peroxisome	510
DNA replication	510
Terpenoid backbone biosynthesis	499
Glutathione metabolism	493
Basal transcription factors	489
Phenylalanine metabolism	489
Carotenoid biosynthesis	456
Glycerolipid metabolism	448
Zeatin biosynthesis	442
Aminoacyl-tRNA biosynthesis	438
Carbon fixation in photosynthetic organisms	437
Inositol phosphate metabolism	428
Limonene and pinene degradation	427
Cutin, suberine and wax biosynthesis	418
Glyoxylate and dicarboxylate metabolism	399
Fatty acid metabolism	396
Tyrosine metabolism	396
Glycosylphosphatidylinositol(GPI)-anchor biosynthesis	392
Glycine, serine and threonine metabolism	385
Porphyrin and chlorophyll metabolism	370
Regulation of autophagy	370
Steroid biosynthesis	342
Other glycan degradation	334
Ascorbate and aldarate metabolism	326
Valine, leucine and isoleucine degradation	311
alpha-Linolenic acid metabolism	309
Photosynthesis	302
Alanine, aspartate and glutamate metabolism	302
Nitrogen metabolism	293
Natural killer cell mediated cytotoxicity	291
Citrate cycle (TCA cycle)	279
Tryptophan metabolism	274
Base excision repair	272
Ubiquinone and other terpenoid-quinone biosynthesis	255
Flavone and flavonol biosynthesis	251
Propanoate metabolism	250
Diterpenoid biosynthesis	249
Proteasome	246
Fatty acid elongation	241
beta-Alanine metabolism	234
Lysine degradation	232
N-Glycan biosynthesis	232
Protein export	230
Biosynthesis of unsaturated fatty acids	227
Isoflavonoid biosynthesis	223
Sphingolipid metabolism	202
SNARE interactions in vesicular transport	202
Sulfur metabolism	192
Benzoxazinoid biosynthesis	191
Phenylalanine, tyrosine and tryptophan biosynthesis	188
Photosynthesis - antenna proteins	184
Valine, leucine and isoleucine biosynthesis	181
Pantothenate and CoA biosynthesis	167
Butanoate metabolism	148
Brassinosteroid biosynthesis	147
Riboflavin metabolism	146
Fatty acid biosynthesis	144
Glycosaminoglycan degradation	132
Circadian rhythm - mammal	117
Histidine metabolism	113
Tropane, piperidine and pyridine alkaloid biosynthesis	112
Sesquiterpenoid and triterpenoid biosynthesis	112
Glucosinolate biosynthesis	106
Linoleic acid metabolism	104
Isoquinoline alkaloid biosynthesis	103
Lysine biosynthesis	100
One carbon pool by folate	100
Folate biosynthesis	95
Arachidonic acid metabolism	94
Nicotinate and nicotinamide metabolism	85
Selenocompound metabolism	78
Vitamin B6 metabolism	66
Glycosphingolipid biosynthesis - globo series	66
Monoterpenoid biosynthesis	64
Glycosphingolipid biosynthesis - ganglio series	61
Indole alkaloid biosynthesis	61
Non-homologous end-joining	60
Sulfur relay system	55
Taurine and hypotaurine metabolism	50
Other types of O-glycan biosynthesis	46
Thiamine metabolism	37
Synthesis and degradation of ketone bodies	36
Biotin metabolism	30
Anthocyanin biosynthesis	26
C5-Branched dibasic acid metabolism	22
Lipoic acid metabolism	21
Caffeine metabolism	11
Betalain biosynthesis	5
