# Supplementary material for: Transcriptome analysis of hexaploid hulless oat in response to salinity stress
Source: PLoS One. 2017 Feb 13;12(2):e0171451. doi: 10.1371/journal.pone.0171451 (PMC5305263; doi:10.1371/journal.pone.0171451)
Supplement: S7 File — Complete list of 5,318 putative unigenes identified as TFs. The distribution of their respective TF families is also presented. (XLSX) [file pone.0171451.s008.xlsx]

## Sheet: Transcriptor.list
PUTs ID	TF family	TF_info	Nr-ID
CL2278.Contig9_All	bHLH	Brachypodium stacei|bHLH|bHLH family protein	gi|326487850|dbj|BAJ89764.1|
CL2278.Contig10_All	bHLH	Brachypodium stacei|bHLH|bHLH family protein	gi|326487850|dbj|BAJ89764.1|
CL2278.Contig11_All	bHLH	Brachypodium stacei|bHLH|bHLH family protein	gi|326487850|dbj|BAJ89764.1|
CL2278.Contig12_All	bHLH	Brachypodium stacei|bHLH|bHLH family protein	gi|326487850|dbj|BAJ89764.1|
CL2278.Contig14_All	bHLH	Brachypodium stacei|bHLH|bHLH family protein	gi|326487850|dbj|BAJ89764.1|
CL2278.Contig15_All	bHLH	Brachypodium stacei|bHLH|bHLH family protein	gi|326487850|dbj|BAJ89764.1|
CL2282.Contig1_All	FAR1	Phyllostachys heterocycla|FAR1|FAR1 family protein	gi|326509735|dbj|BAJ87083.1|
CL2282.Contig2_All	FAR1	Phyllostachys heterocycla|FAR1|FAR1 family protein	gi|326509735|dbj|BAJ87083.1|
CL2282.Contig6_All	FAR1	Phyllostachys heterocycla|FAR1|FAR1 family protein	gi|326509735|dbj|BAJ87083.1|
CL2301.Contig3_All	C3H	Eragrostis tef|C3H|C3H family protein	gi|326508118|dbj|BAJ99326.1|
CL2301.Contig4_All	C3H	Eragrostis tef|C3H|C3H family protein	gi|326508118|dbj|BAJ99326.1|
CL2303.Contig1_All	MYB	Zea mays|MYB|MYB family protein	gi|359950728|gb|AEV91154.1|
CL2303.Contig2_All	MYB	Zea mays|MYB|MYB family protein	gi|359950728|gb|AEV91154.1|
CL2303.Contig3_All	MYB	Zea mays|MYB|MYB family protein	gi|359950728|gb|AEV91154.1|
CL2305.Contig4_All	GATA	Oryza longistaminata|GATA|GATA family protein	gi|357132304|ref|XP_003567770.1|
CL2305.Contig5_All	GATA	Oryza longistaminata|GATA|GATA family protein	gi|357132304|ref|XP_003567770.1|
CL2310.Contig1_All	C3H	Marchantia polymorpha|C3H|C3H family protein	gi|357146741|ref|XP_003574095.1|
CL2310.Contig6_All	C3H	Marchantia polymorpha|C3H|C3H family protein	gi|357146741|ref|XP_003574095.1|
CL2310.Contig7_All	C3H	Marchantia polymorpha|C3H|C3H family protein	gi|357146741|ref|XP_003574095.1|
CL2314.Contig2_All	WRKY	Setaria viridis|WRKY|WRKY family protein	gi|474071153|gb|EMS54332.1|
CL2316.Contig1_All	M-type_MADS	Zoysia matrella|M-type_MADS|M-type_MADS family protein	gi|475495195|gb|EMT03819.1|
CL2316.Contig2_All	M-type_MADS	Zoysia pacifica|M-type_MADS|M-type_MADS family protein	gi|475495195|gb|EMT03819.1|
CL2316.Contig3_All	M-type_MADS	Zoysia matrella|M-type_MADS|M-type_MADS family protein	gi|475495195|gb|EMT03819.1|
CL2316.Contig4_All	M-type_MADS	Zoysia matrella|M-type_MADS|M-type_MADS family protein	gi|475495195|gb|EMT03819.1|
CL2316.Contig5_All	M-type_MADS	Zoysia pacifica|M-type_MADS|M-type_MADS family protein	gi|475495195|gb|EMT03819.1|
CL2316.Contig6_All	M-type_MADS	Zoysia matrella|M-type_MADS|M-type_MADS family protein	gi|475495195|gb|EMT03819.1|
CL2316.Contig8_All	M-type_MADS	Zoysia matrella|M-type_MADS|M-type_MADS family protein	gi|475495195|gb|EMT03819.1|
CL2339.Contig2_All	LBD	Fragaria x ananassa|LBD|LBD family protein	gi|308737307|gb|ADO34997.1|
CL2344.Contig1_All	AP2	Pyrus bretschneideri|AP2|AP2 family protein	gi|357111163|ref|XP_003557384.1|
CL2344.Contig2_All	AP2	Pyrus bretschneideri|AP2|AP2 family protein	gi|357111163|ref|XP_003557384.1|
CL2344.Contig3_All	AP2	Pyrus bretschneideri|AP2|AP2 family protein	gi|357111163|ref|XP_003557384.1|
CL2344.Contig4_All	AP2	Pyrus bretschneideri|AP2|AP2 family protein	gi|357111163|ref|XP_003557384.1|
CL2347.Contig2_All	GeBP	Malus domestica|GeBP|GeBP family protein	gi|357148038|ref|XP_003574600.1|
CL2347.Contig3_All	GeBP	Malus domestica|GeBP|GeBP family protein	gi|357148038|ref|XP_003574600.1|
CL2347.Contig4_All	GeBP	Malus domestica|GeBP|GeBP family protein	gi|357148038|ref|XP_003574600.1|
CL2354.Contig2_All	WRKY	Oryza rufipogon|WRKY|WRKY family protein	gi|835927270|ref|XP_012699153.1|
CL2354.Contig3_All	WRKY	Oryza glumaepatula|WRKY|WRKY family protein	gi|108947717|gb|ABC42029.2|
CL2358.Contig1_All	C3H	Eragrostis tef|C3H|C3H family protein	gi|960457265|ref|XP_014752530.1|
CL2358.Contig2_All	C3H	Eragrostis tef|C3H|C3H family protein	gi|326496212|dbj|BAJ94568.1|
CL2358.Contig3_All	C3H	Eragrostis tef|C3H|C3H family protein	gi|326496212|dbj|BAJ94568.1|
CL2358.Contig4_All	C3H	Eragrostis tef|C3H|C3H family protein	gi|194706948|gb|ACF87558.1|
CL2361.Contig1_All	WRKY	Setaria viridis|WRKY|WRKY family protein	gi|944057663|gb|KQJ93253.1|
CL2361.Contig2_All	WRKY	Setaria viridis|WRKY|WRKY family protein	gi|944057663|gb|KQJ93253.1|
CL2361.Contig3_All	WRKY	Setaria viridis|WRKY|WRKY family protein	gi|944057663|gb|KQJ93253.1|
CL2361.Contig4_All	WRKY	Setaria viridis|WRKY|WRKY family protein	gi|944057663|gb|KQJ93253.1|
CL2361.Contig5_All	WRKY	Setaria viridis|WRKY|WRKY family protein	gi|944057663|gb|KQJ93253.1|
CL2361.Contig6_All	WRKY	Setaria viridis|WRKY|WRKY family protein	gi|944057663|gb|KQJ93253.1|
CL2361.Contig7_All	WRKY	Setaria viridis|WRKY|WRKY family protein	gi|944057663|gb|KQJ93253.1|
CL2361.Contig8_All	WRKY	Setaria viridis|WRKY|WRKY family protein	gi|944057663|gb|KQJ93253.1|
CL2361.Contig9_All	WRKY	Setaria viridis|WRKY|WRKY family protein	gi|944057663|gb|KQJ93253.1|
CL2361.Contig10_All	WRKY	Setaria viridis|WRKY|WRKY family protein	gi|944057663|gb|KQJ93253.1|
CL2367.Contig1_All	NAC	Jatropha curcas|NAC|NAC family protein	gi|75281777|sp|Q38786.1|AVCO1_AVESA
CL2367.Contig2_All	NAC	Jatropha curcas|NAC|NAC family protein	gi|75281777|sp|Q38786.1|AVCO1_AVESA
CL2381.Contig1_All	E2F/DP	Oryza rufipogon|E2F/DP|E2F/DP family protein	gi|357124645|ref|XP_003564008.1|
CL2397.Contig1_All	Dof	Glycine soja|Dof|Dof family protein	gi|475617722|gb|EMT30227.1|
CL2407.Contig8_All	EIL	Triticum aestivum|EIL|EIL family protein	gi|84095193|dbj|BAB78463.2|
CL2407.Contig9_All	EIL	Triticum aestivum|EIL|EIL family protein	gi|84095193|dbj|BAB78463.2|
CL2412.Contig1_All	Nin-like	Actinidia chinensis|Nin-like|Nin-like family protein	gi|307779945|gb|ADN94253.1|
CL2412.Contig2_All	Nin-like	Actinidia chinensis|Nin-like|Nin-like family protein	gi|307779945|gb|ADN94253.1|
CL2412.Contig3_All	Nin-like	Actinidia chinensis|Nin-like|Nin-like family protein	gi|307779945|gb|ADN94253.1|
CL2412.Contig4_All	Nin-like	Actinidia chinensis|Nin-like|Nin-like family protein	gi|307779945|gb|ADN94253.1|
CL2419.Contig1_All	bHLH	Triticum aestivum|bHLH|bHLH family protein	gi|960461684|ref|XP_010228376.2|
CL2419.Contig3_All	bHLH	Triticum aestivum|bHLH|bHLH family protein	gi|960461684|ref|XP_010228376.2|
CL2421.Contig3_All	GATA	Fragaria vesca|GATA|GATA family protein	gi|710308|gb|AAA63798.1|
CL2421.Contig4_All	GATA	Fragaria vesca|GATA|GATA family protein	gi|710308|gb|AAA63798.1|
CL2426.Contig1_All	NAC	Jatropha curcas|NAC|NAC family protein	gi|326502010|dbj|BAK06497.1|
CL2426.Contig2_All	NAC	Jatropha curcas|NAC|NAC family protein	gi|326502010|dbj|BAK06497.1|
CL2426.Contig3_All	NAC	Jatropha curcas|NAC|NAC family protein	gi|326502010|dbj|BAK06497.1|
CL2426.Contig5_All	NAC	Jatropha curcas|NAC|NAC family protein	gi|475584884|gb|EMT19898.1|
CL2426.Contig7_All	NF-YC	Sisymbrium irio|NF-YC|NF-YC family protein	gi|475584884|gb|EMT19898.1|
CL2426.Contig8_All	NF-YC	Sisymbrium irio|NF-YC|NF-YC family protein	gi|475584884|gb|EMT19898.1|
CL2459.Contig1_All	ERF	Aegilops tauschii|ERF|ERF family protein	gi|475576816|gb|EMT17653.1|
CL2459.Contig2_All	ERF	Aegilops tauschii|ERF|ERF family protein	gi|475576816|gb|EMT17653.1|
CL2459.Contig3_All	ERF	Aegilops tauschii|ERF|ERF family protein	gi|475576816|gb|EMT17653.1|
CL2465.Contig1_All	MYB_related	Spinacia oleracea|MYB_related|MYB_related family protein	gi|388596096|emb|CCI51006.1|
CL2465.Contig2_All	MYB_related	Spinacia oleracea|MYB_related|MYB_related family protein	gi|326492524|dbj|BAK02045.1|
CL2465.Contig4_All	MYB_related	Spinacia oleracea|MYB_related|MYB_related family protein	gi|391349176|emb|CCI51007.2|
CL2465.Contig7_All	MYB_related	Spinacia oleracea|MYB_related|MYB_related family protein	gi|326492524|dbj|BAK02045.1|
CL2465.Contig8_All	MYB_related	Spinacia oleracea|MYB_related|MYB_related family protein	gi|326502528|dbj|BAJ95327.1|
CL2465.Contig9_All	MYB_related	Spinacia oleracea|MYB_related|MYB_related family protein	gi|721692233|ref|XP_010240058.1|
CL2471.Contig2_All	NF-YB	Malus domestica|NF-YB|NF-YB family protein	gi|475608082|gb|EMT26912.1|
CL2479.Contig1_All	C3H	Phoenix dactylifera|C3H|C3H family protein	gi|326521210|dbj|BAJ96808.1|
CL2479.Contig2_All	C3H	Phoenix dactylifera|C3H|C3H family protein	gi|326521210|dbj|BAJ96808.1|
CL2480.Contig1_All	NAC	Musa acuminata|NAC|NAC family protein	gi|326505234|dbj|BAK03004.1|
CL2480.Contig2_All	NAC	Musa acuminata|NAC|NAC family protein	gi|326505234|dbj|BAK03004.1|
CL2492.Contig7_All	FAR1	Fragaria x ananassa|FAR1|FAR1 family protein	gi|357131952|ref|XP_003567597.1|
CL2494.Contig1_All	ERF	Coffea canephora|ERF|ERF family protein	gi|475569333|gb|EMT15737.1|
CL2494.Contig2_All	ERF	Coffea canephora|ERF|ERF family protein	gi|475569333|gb|EMT15737.1|
CL2494.Contig3_All	ERF	Coffea canephora|ERF|ERF family protein	gi|475569333|gb|EMT15737.1|
CL2541.Contig2_All	NAC	Triticum urartu|NAC|NAC family protein	gi|473942469|gb|EMS50402.1|
CL2541.Contig3_All	NAC	Triticum urartu|NAC|NAC family protein	gi|326493942|dbj|BAJ85433.1|
CL2541.Contig4_All	NAC	Triticum urartu|NAC|NAC family protein	gi|326493942|dbj|BAJ85433.1|
CL2541.Contig5_All	NAC	Triticum urartu|NAC|NAC family protein	gi|473942469|gb|EMS50402.1|
CL2541.Contig6_All	NAC	Triticum urartu|NAC|NAC family protein	gi|473942469|gb|EMS50402.1|
CL2545.Contig1_All	ERF	Raphanus raphanistrum|ERF|ERF family protein	gi|573951241|ref|XP_006657906.1|
CL2545.Contig2_All	ERF	Raphanus raphanistrum|ERF|ERF family protein	gi|573951241|ref|XP_006657906.1|
CL2545.Contig3_All	ERF	Raphanus raphanistrum|ERF|ERF family protein	gi|573951241|ref|XP_006657906.1|
CL2545.Contig4_All	ERF	Raphanus raphanistrum|ERF|ERF family protein	gi|573951241|ref|XP_006657906.1|
CL2545.Contig7_All	ERF	Raphanus raphanistrum|ERF|ERF family protein	gi|326500950|dbj|BAJ95141.1|
CL2563.Contig1_All	B3	Brassica oleracea|B3|B3 family protein	gi|326526859|dbj|BAK00818.1|
CL2582.Contig4_All	WRKY	Brachypodium stacei|WRKY|WRKY family protein	gi|944056472|gb|KQJ92110.1|
CL2582.Contig6_All	WRKY	Aegilops tauschii|WRKY|WRKY family protein	gi|944056472|gb|KQJ92110.1|
CL2583.Contig2_All	AP2	Oryza longistaminata|AP2|AP2 family protein	gi|326499686|dbj|BAJ86154.1|
CL2593.Contig1_All	NF-YA	Triticum aestivum|NF-YA|NF-YA family protein	gi|475609246|gb|EMT27317.1|
CL2593.Contig3_All	NF-YA	Triticum aestivum|NF-YA|NF-YA family protein	gi|475609246|gb|EMT27317.1|
CL2593.Contig7_All	NF-YA	Triticum aestivum|NF-YA|NF-YA family protein	gi|475609246|gb|EMT27317.1|
CL2595.Contig1_All	ARF	Oryza longistaminata|ARF|ARF family protein	gi|357163790|ref|XP_003579847.1|
CL2595.Contig2_All	ARF	Oryza longistaminata|ARF|ARF family protein	gi|357163790|ref|XP_003579847.1|
CL2596.Contig3_All	M-type_MADS	Oryza sativa subsp. japonica|M-type_MADS|M-type_MADS family protein	gi|670423273|ref|XP_008652464.1|
CL2596.Contig4_All	M-type_MADS	Oryza sativa subsp. japonica|M-type_MADS|M-type_MADS family protein	gi|670423273|ref|XP_008652464.1|
CL2601.Contig1_All	FAR1	Aegilops tauschii|FAR1|FAR1 family protein	gi|63175650|gb|AAY34783.1|
CL2601.Contig2_All	FAR1	Aegilops tauschii|FAR1|FAR1 family protein	gi|475623504|gb|EMT32249.1|
CL2601.Contig3_All	FAR1	Aegilops tauschii|FAR1|FAR1 family protein	gi|475623504|gb|EMT32249.1|
CL2601.Contig4_All	FAR1	Aegilops tauschii|FAR1|FAR1 family protein	gi|475623504|gb|EMT32249.1|
CL2601.Contig5_All	FAR1	Aegilops tauschii|FAR1|FAR1 family protein	gi|721618539|ref|XP_010228098.1|
CL2601.Contig6_All	FAR1	Aegilops tauschii|FAR1|FAR1 family protein	gi|63175650|gb|AAY34783.1|
CL2601.Contig7_All	LBD	Raphanus sativus|LBD|LBD family protein	gi|357111270|ref|XP_003557437.1|
CL2601.Contig8_All	FAR1	Aegilops tauschii|FAR1|FAR1 family protein	gi|473782086|gb|EMS46124.1|
CL2601.Contig9_All	FAR1	Aegilops tauschii|FAR1|FAR1 family protein	gi|475623504|gb|EMT32249.1|
CL2601.Contig10_All	LBD	Raphanus sativus|LBD|LBD family protein	gi|357111270|ref|XP_003557437.1|
CL2601.Contig11_All	FAR1	Aegilops tauschii|FAR1|FAR1 family protein	gi|473782088|gb|EMS46126.1|
CL2603.Contig2_All	NF-YA	Brachypodium distachyon|NF-YA|NF-YA family protein	gi|357118482|ref|XP_003560983.1|
CL2603.Contig3_All	NF-YA	Brachypodium distachyon|NF-YA|NF-YA family protein	gi|357118482|ref|XP_003560983.1|
CL2603.Contig4_All	NF-YA	Brachypodium distachyon|NF-YA|NF-YA family protein	gi|357118482|ref|XP_003560983.1|
CL2603.Contig5_All	NF-YA	Brachypodium distachyon|NF-YA|NF-YA family protein	gi|357118482|ref|XP_003560983.1|
CL2603.Contig7_All	NF-YA	Triticum aestivum|NF-YA|NF-YA family protein	gi|357118482|ref|XP_003560983.1|
CL2603.Contig8_All	NF-YA	Brachypodium distachyon|NF-YA|NF-YA family protein	gi|357118482|ref|XP_003560983.1|
CL2603.Contig12_All	NF-YA	Triticum aestivum|NF-YA|NF-YA family protein	gi|357118482|ref|XP_003560983.1|
CL2603.Contig13_All	NF-YA	Brachypodium distachyon|NF-YA|NF-YA family protein	gi|944078328|gb|KQK13680.1|
CL2603.Contig16_All	NF-YA	Brachypodium distachyon|NF-YA|NF-YA family protein	gi|944078328|gb|KQK13680.1|
CL2608.Contig1_All	C2H2	Trifolium pratense|C2H2|C2H2 family protein	gi|326509717|dbj|BAJ87074.1|
CL2608.Contig2_All	C2H2	Trifolium pratense|C2H2|C2H2 family protein	gi|326509717|dbj|BAJ87074.1|
CL2608.Contig3_All	C2H2	Trifolium pratense|C2H2|C2H2 family protein	gi|326509717|dbj|BAJ87074.1|
CL2608.Contig4_All	C2H2	Trifolium pratense|C2H2|C2H2 family protein	gi|326509717|dbj|BAJ87074.1|
CL2620.Contig1_All	WRKY	Ananas comosus|WRKY|WRKY family protein	gi|937935586|dbj|BAT10500.1|
CL2620.Contig2_All	WRKY	Ananas comosus|WRKY|WRKY family protein	gi|514752697|ref|XP_004962622.1|
CL2620.Contig3_All	WRKY	Ananas comosus|WRKY|WRKY family protein	gi|937935586|dbj|BAT10500.1|
CL2620.Contig5_All	WRKY	Ananas comosus|WRKY|WRKY family protein	gi|514752697|ref|XP_004962622.1|
CL2635.Contig2_All	bZIP	Oropetium thomaeum|bZIP|bZIP family protein	gi|960463488|ref|XP_003566820.3|
CL2647.Contig2_All	ERF	Kalanchoe laxiflora|ERF|ERF family protein	gi|475563432|gb|EMT14278.1|
CL2652.Contig1_All	Trihelix	Oryza meridionalis|Trihelix|Trihelix family protein	gi|357133519|ref|XP_003568372.1|
CL2652.Contig2_All	Trihelix	Oryza meridionalis|Trihelix|Trihelix family protein	gi|326493658|dbj|BAJ85290.1|
CL2652.Contig3_All	Trihelix	Oryza meridionalis|Trihelix|Trihelix family protein	gi|326493658|dbj|BAJ85290.1|
CL2652.Contig4_All	Trihelix	Oryza meridionalis|Trihelix|Trihelix family protein	gi|721646468|ref|XP_010232609.1|
CL2652.Contig5_All	Trihelix	Oryza meridionalis|Trihelix|Trihelix family protein	gi|326493658|dbj|BAJ85290.1|
CL2652.Contig6_All	Trihelix	Oryza meridionalis|Trihelix|Trihelix family protein	gi|326493658|dbj|BAJ85290.1|
CL2653.Contig4_All	ARF	Triticum aestivum|ARF|ARF family protein	gi|357150158|ref|XP_003575362.1|
CL2653.Contig5_All	ARF	Hordeum vulgare|ARF|ARF family protein	gi|473984265|gb|EMS51666.1|
CL2653.Contig6_All	ARF	Hordeum vulgare|ARF|ARF family protein	gi|357123410|ref|XP_003563403.1|
CL2653.Contig7_All	ARF	Hordeum vulgare|ARF|ARF family protein	gi|357123410|ref|XP_003563403.1|
CL2670.Contig2_All	WRKY	Ananas comosus|WRKY|WRKY family protein	gi|960493165|ref|XP_003581400.3|
CL2680.Contig1_All	ERF	Phyllostachys heterocycla|ERF|ERF family protein	gi|357125176|ref|XP_003564271.1|
CL2680.Contig2_All	ERF	Phyllostachys heterocycla|ERF|ERF family protein	gi|357125176|ref|XP_003564271.1|
CL2680.Contig3_All	ERF	Phyllostachys heterocycla|ERF|ERF family protein	gi|357125176|ref|XP_003564271.1|
CL2680.Contig4_All	ERF	Phyllostachys heterocycla|ERF|ERF family protein	gi|357125176|ref|XP_003564271.1|
CL2680.Contig5_All	ERF	Phyllostachys heterocycla|ERF|ERF family protein	gi|357125176|ref|XP_003564271.1|
CL2680.Contig6_All	ERF	Phyllostachys heterocycla|ERF|ERF family protein	gi|357125176|ref|XP_003564271.1|
CL2681.Contig2_All	MYB	Brachypodium stacei|MYB|MYB family protein	gi|357148807|ref|XP_003574901.1|
CL2681.Contig3_All	MYB	Brachypodium stacei|MYB|MYB family protein	gi|357148807|ref|XP_003574901.1|
CL2683.Contig1_All	ERF	Triticum urartu|ERF|ERF family protein	gi|242079697|ref|XP_002444617.1|
CL2686.Contig2_All	bZIP	Triticum aestivum|bZIP|bZIP family protein	gi|208431904|gb|ACI28287.1|
CL2686.Contig4_All	bZIP	Triticum aestivum|bZIP|bZIP family protein	gi|208431904|gb|ACI28287.1|
CL2686.Contig6_All	bZIP	Triticum aestivum|bZIP|bZIP family protein	gi|208431904|gb|ACI28287.1|
CL2686.Contig8_All	bZIP	Triticum aestivum|bZIP|bZIP family protein	gi|208431904|gb|ACI28287.1|
CL2693.Contig4_All	C3H	Oryza glumaepatula|C3H|C3H family protein	gi|357131908|ref|XP_003567575.1|
CL2693.Contig5_All	C3H	Oryza glumaepatula|C3H|C3H family protein	gi|357131908|ref|XP_003567575.1|
CL2698.Contig3_All	FAR1	Malus domestica|FAR1|FAR1 family protein	gi|721620320|ref|XP_010228367.1|
CL2699.Contig1_All	FAR1	Malus domestica|FAR1|FAR1 family protein	gi|357134023|ref|XP_003568619.1|
CL2699.Contig2_All	FAR1	Malus domestica|FAR1|FAR1 family protein	gi|326494042|dbj|BAJ85483.1|
CL2699.Contig3_All	FAR1	Malus domestica|FAR1|FAR1 family protein	gi|326494042|dbj|BAJ85483.1|
CL2699.Contig6_All	FAR1	Malus domestica|FAR1|FAR1 family protein	gi|326494042|dbj|BAJ85483.1|
CL2699.Contig8_All	FAR1	Malus domestica|FAR1|FAR1 family protein	gi|326494042|dbj|BAJ85483.1|
CL2699.Contig9_All	FAR1	Malus domestica|FAR1|FAR1 family protein	gi|326494042|dbj|BAJ85483.1|
CL2699.Contig10_All	FAR1	Malus domestica|FAR1|FAR1 family protein	gi|326494042|dbj|BAJ85483.1|
CL2699.Contig11_All	FAR1	Malus domestica|FAR1|FAR1 family protein	gi|326494042|dbj|BAJ85483.1|
CL2702.Contig1_All	SRS	Actinidia chinensis|SRS|SRS family protein	gi|237847797|gb|ACR23330.1|
CL2702.Contig2_All	SRS	Actinidia chinensis|SRS|SRS family protein	gi|721613076|ref|XP_003563304.2|
CL2702.Contig3_All	SRS	Actinidia chinensis|SRS|SRS family protein	gi|326514072|dbj|BAJ92186.1|
CL2702.Contig4_All	SRS	Actinidia chinensis|SRS|SRS family protein	gi|326514072|dbj|BAJ92186.1|
CL2707.Contig1_All	CO-like	Zoysia matrella|CO-like|CO-like family protein	gi|357117246|ref|XP_003560383.1|
CL2707.Contig2_All	CO-like	Zoysia matrella|CO-like|CO-like family protein	gi|357117246|ref|XP_003560383.1|
CL2713.Contig4_All	B3	Dianthus caryophyllus|B3|B3 family protein	gi|242090009|ref|XP_002440837.1|
CL2713.Contig5_All	B3	Dianthus caryophyllus|B3|B3 family protein	gi|242090009|ref|XP_002440837.1|
CL2713.Contig7_All	B3	Dianthus caryophyllus|B3|B3 family protein	gi|944048677|gb|KQJ84318.1|
CL2713.Contig8_All	B3	Dianthus caryophyllus|B3|B3 family protein	gi|242090009|ref|XP_002440837.1|
CL2713.Contig9_All	B3	Dianthus caryophyllus|B3|B3 family protein	gi|242090009|ref|XP_002440837.1|
CL2714.Contig1_All	bHLH	Malus domestica|bHLH|bHLH family protein	gi|475598714|gb|EMT24014.1|
CL2714.Contig4_All	bHLH	Malus domestica|bHLH|bHLH family protein	gi|475598714|gb|EMT24014.1|
CL2737.Contig1_All	M-type_MADS	Oryza sativa subsp. japonica|M-type_MADS|M-type_MADS family protein	gi|242039663|ref|XP_002467226.1|
CL2737.Contig3_All	M-type_MADS	Oryza sativa subsp. japonica|M-type_MADS|M-type_MADS family protein	gi|4680203|gb|AAD27566.1|AF114171_7
CL2737.Contig4_All	M-type_MADS	Oryza sativa subsp. japonica|M-type_MADS|M-type_MADS family protein	gi|77551863|gb|ABA94660.1|
CL2737.Contig5_All	M-type_MADS	Oryza sativa subsp. japonica|M-type_MADS|M-type_MADS family protein	gi|4680203|gb|AAD27566.1|AF114171_7
CL2754.Contig1_All	LBD	Dorcoceras hygrometricum|LBD|LBD family protein	gi|475544302|gb|EMT10302.1|
CL2754.Contig2_All	LBD	Dorcoceras hygrometricum|LBD|LBD family protein	gi|475544302|gb|EMT10302.1|
CL2754.Contig3_All	LBD	Dorcoceras hygrometricum|LBD|LBD family protein	gi|475544302|gb|EMT10302.1|
CL2774.Contig1_All	WRKY	Hordeum vulgare|WRKY|WRKY family protein	gi|1159879|emb|CAA88331.1|
CL2774.Contig2_All	WRKY	Hordeum vulgare|WRKY|WRKY family protein	gi|1159879|emb|CAA88331.1|
CL2774.Contig3_All	WRKY	Hordeum vulgare|WRKY|WRKY family protein	gi|1159879|emb|CAA88331.1|
CL2774.Contig4_All	WRKY	Hordeum vulgare|WRKY|WRKY family protein	gi|1159879|emb|CAA88331.1|
CL2774.Contig5_All	WRKY	Hordeum vulgare|WRKY|WRKY family protein	gi|394997085|gb|AFN44008.1|
CL2774.Contig6_All	WRKY	Hordeum vulgare|WRKY|WRKY family protein	gi|394997085|gb|AFN44008.1|
CL2774.Contig7_All	WRKY	Hordeum vulgare|WRKY|WRKY family protein	gi|394997085|gb|AFN44008.1|
CL2785.Contig1_All	bZIP	Fragaria vesca|bZIP|bZIP family protein	gi|326491085|dbj|BAK05642.1|
CL2788.Contig2_All	Trihelix	Triticum aestivum|Trihelix|Trihelix family protein	gi|669029648|emb|CDM83926.1|
CL2788.Contig3_All	Trihelix	Triticum aestivum|Trihelix|Trihelix family protein	gi|669029648|emb|CDM83926.1|
CL2788.Contig6_All	Trihelix	Brachypodium stacei|Trihelix|Trihelix family protein	gi|960471487|ref|XP_014755186.1|
CL2788.Contig7_All	Trihelix	Brachypodium stacei|Trihelix|Trihelix family protein	gi|960471487|ref|XP_014755186.1|
CL2788.Contig8_All	Trihelix	Triticum aestivum|Trihelix|Trihelix family protein	gi|326512274|dbj|BAJ96118.1|
CL2788.Contig9_All	Trihelix	Triticum aestivum|Trihelix|Trihelix family protein	gi|326512274|dbj|BAJ96118.1|
CL2793.Contig3_All	bHLH	Utricularia gibba|bHLH|bHLH family protein	gi|326490193|dbj|BAJ94170.1|
CL2800.Contig1_All	CO-like	Dichanthelium oligosanthes|CO-like|CO-like family protein	gi|326489629|dbj|BAK01795.1|
CL2800.Contig3_All	CO-like	Dichanthelium oligosanthes|CO-like|CO-like family protein	gi|326489629|dbj|BAK01795.1|
CL2800.Contig4_All	CO-like	Brachypodium stacei|CO-like|CO-like family protein	gi|326525973|dbj|BAJ93163.1|
CL2800.Contig5_All	CO-like	Dichanthelium oligosanthes|CO-like|CO-like family protein	gi|326489629|dbj|BAK01795.1|
CL2808.Contig1_All	C3H	Brachypodium stacei|C3H|C3H family protein	gi|326489471|dbj|BAK01716.1|
CL2808.Contig2_All	C3H	Brachypodium stacei|C3H|C3H family protein	gi|326489471|dbj|BAK01716.1|
CL2809.Contig1_All	bHLH	Triticum aestivum|bHLH|bHLH family protein	gi|326519825|dbj|BAK00285.1|
CL2809.Contig8_All	bHLH	Triticum aestivum|bHLH|bHLH family protein	gi|326519825|dbj|BAK00285.1|
CL2826.Contig1_All	HB-other	Fragaria vesca|HB-other|HB-other family protein	gi|474403224|gb|EMS66266.1|
CL2826.Contig2_All	HB-other	Fragaria vesca|HB-other|HB-other family protein	gi|474403224|gb|EMS66266.1|
CL2826.Contig4_All	HB-other	Fragaria vesca|HB-other|HB-other family protein	gi|326514918|dbj|BAJ99820.1|
CL2826.Contig13_All	HB-other	Fragaria vesca|HB-other|HB-other family protein	gi|326514918|dbj|BAJ99820.1|
CL2826.Contig14_All	HB-other	Fragaria vesca|HB-other|HB-other family protein	gi|675396434|gb|AIL88515.1|
CL2826.Contig15_All	HB-other	Fragaria vesca|HB-other|HB-other family protein	gi|326514918|dbj|BAJ99820.1|
CL2832.Contig1_All	BES1	Spirodela polyrhiza|BES1|BES1 family protein	gi|326492732|dbj|BAJ90222.1|
CL2832.Contig2_All	BES1	Spirodela polyrhiza|BES1|BES1 family protein	gi|326492732|dbj|BAJ90222.1|
CL2839.Contig1_All	C3H	Oryza longistaminata|C3H|C3H family protein	gi|474346744|gb|EMS62874.1|
CL2839.Contig2_All	C3H	Oryza longistaminata|C3H|C3H family protein	gi|960476335|ref|XP_014756088.1|
CL2857.Contig1_All	bHLH	Sorghum bicolor|bHLH|bHLH family protein	gi|357111256|ref|XP_003557430.1|
CL2857.Contig2_All	bHLH	Sorghum bicolor|bHLH|bHLH family protein	gi|357111256|ref|XP_003557430.1|
CL2857.Contig3_All	bHLH	Sorghum bicolor|bHLH|bHLH family protein	gi|357111256|ref|XP_003557430.1|
CL2862.Contig1_All	bZIP	Dichanthelium oligosanthes|bZIP|bZIP family protein	gi|260408197|gb|ACX37413.1|
CL2862.Contig2_All	bZIP	Dichanthelium oligosanthes|bZIP|bZIP family protein	gi|110270498|gb|ABG57075.1|
CL2862.Contig3_All	bZIP	Dichanthelium oligosanthes|bZIP|bZIP family protein	gi|260408197|gb|ACX37413.1|
CL2862.Contig4_All	bZIP	Dichanthelium oligosanthes|bZIP|bZIP family protein	gi|260408199|gb|ACX37414.1|
CL2862.Contig5_All	bZIP	Dichanthelium oligosanthes|bZIP|bZIP family protein	gi|260408197|gb|ACX37413.1|
CL2879.Contig2_All	MYB_related	Brachypodium distachyon|MYB_related|MYB_related family protein	gi|326494554|dbj|BAJ94396.1|
CL2879.Contig6_All	MYB_related	Triticum aestivum|MYB_related|MYB_related family protein	gi|326494554|dbj|BAJ94396.1|
CL2888.Contig2_All	NF-YC	Triticum aestivum|NF-YC|NF-YC family protein	gi|357133168|ref|XP_003568199.1|
CL2888.Contig3_All	NF-YC	Triticum aestivum|NF-YC|NF-YC family protein	gi|357133168|ref|XP_003568199.1|
CL2890.Contig1_All	bHLH	Klebsormidium flaccidum|bHLH|bHLH family protein	gi|669029931|emb|CDM84289.1|
CL2890.Contig2_All	bHLH	Klebsormidium flaccidum|bHLH|bHLH family protein	gi|669029931|emb|CDM84289.1|
CL2890.Contig3_All	bHLH	Klebsormidium flaccidum|bHLH|bHLH family protein	gi|669029931|emb|CDM84289.1|
CL2890.Contig4_All	bHLH	Klebsormidium flaccidum|bHLH|bHLH family protein	gi|960489012|ref|XP_003578337.2|
CL2890.Contig5_All	bHLH	Klebsormidium flaccidum|bHLH|bHLH family protein	gi|721668124|ref|XP_010236051.1|
CL2891.Contig1_All	MYB	Triticum urartu|MYB|MYB family protein	gi|473950566|gb|EMS50683.1|
CL2891.Contig2_All	MYB	Triticum urartu|MYB|MYB family protein	gi|473950566|gb|EMS50683.1|
CL2891.Contig3_All	MYB	Triticum urartu|MYB|MYB family protein	gi|473950566|gb|EMS50683.1|
CL2891.Contig4_All	MYB	Triticum urartu|MYB|MYB family protein	gi|473950566|gb|EMS50683.1|
CL2896.Contig1_All	bHLH	Nicotiana tabacum|bHLH|bHLH family protein	gi|721642777|ref|XP_010232060.1|
CL2896.Contig2_All	bHLH	Nicotiana tabacum|bHLH|bHLH family protein	gi|721642777|ref|XP_010232060.1|
CL2919.Contig1_All	bZIP	Hordeum vulgare|bZIP|bZIP family protein	gi|332015681|gb|AED99724.1|
CL2919.Contig2_All	bZIP	Brachypodium distachyon|bZIP|bZIP family protein	gi|357124845|ref|XP_003564107.1|
CL2919.Contig3_All	bZIP	Hordeum vulgare|bZIP|bZIP family protein	gi|674277029|gb|AIL01835.1|
CL2919.Contig4_All	bZIP	Hordeum vulgare|bZIP|bZIP family protein	gi|674277029|gb|AIL01835.1|
CL2919.Contig5_All	bZIP	Hordeum vulgare|bZIP|bZIP family protein	gi|332015681|gb|AED99724.1|
CL2919.Contig6_All	bZIP	Hordeum vulgare|bZIP|bZIP family protein	gi|332015681|gb|AED99724.1|
CL2924.Contig2_All	C3H	Populus euphratica|C3H|C3H family protein	gi|357163157|ref|XP_003579642.1|
CL2924.Contig3_All	C3H	Populus euphratica|C3H|C3H family protein	gi|357163157|ref|XP_003579642.1|
CL2925.Contig1_All	MYB_related	Trifolium pratense|MYB_related|MYB_related family protein	gi|721682390|ref|XP_010238504.1|
CL2938.Contig1_All	HD-ZIP	Brachypodium stacei|HD-ZIP|HD-ZIP family protein	gi|357159529|ref|XP_003578475.1|
CL2938.Contig2_All	HD-ZIP	Brachypodium stacei|HD-ZIP|HD-ZIP family protein	gi|357159529|ref|XP_003578475.1|
CL2938.Contig3_All	HD-ZIP	Brachypodium stacei|HD-ZIP|HD-ZIP family protein	gi|326523973|dbj|BAJ96997.1|
CL2938.Contig4_All	HD-ZIP	Brachypodium stacei|HD-ZIP|HD-ZIP family protein	gi|357159529|ref|XP_003578475.1|
CL2942.Contig1_All	MYB_related	Oryza longistaminata|MYB_related|MYB_related family protein	gi|670018134|emb|CDJ26667.1|
CL2942.Contig2_All	MYB_related	Oryza longistaminata|MYB_related|MYB_related family protein	gi|670018134|emb|CDJ26667.1|
CL2942.Contig3_All	MYB_related	Oryza longistaminata|MYB_related|MYB_related family protein	gi|944067331|gb|KQK02815.1|
CL2942.Contig4_All	MYB_related	Oryza longistaminata|MYB_related|MYB_related family protein	gi|944067331|gb|KQK02815.1|
CL2942.Contig5_All	MYB_related	Oryza longistaminata|MYB_related|MYB_related family protein	gi|473940244|gb|EMS50320.1|
CL2942.Contig7_All	MYB_related	Oryza longistaminata|MYB_related|MYB_related family protein	gi|670018134|emb|CDJ26667.1|
CL2942.Contig8_All	MYB_related	Oryza longistaminata|MYB_related|MYB_related family protein	gi|944067331|gb|KQK02815.1|
CL2960.Contig3_All	NF-X1	Ricinus communis|NF-X1|NF-X1 family protein	gi|326515164|dbj|BAK03495.1|
CL2968.Contig1_All	C3H	Oryza longistaminata|C3H|C3H family protein	gi|475497248|gb|EMT03991.1|
CL2968.Contig2_All	C3H	Oryza glumaepatula|C3H|C3H family protein	gi|475497248|gb|EMT03991.1|
CL2968.Contig3_All	C3H	Oryza glumaepatula|C3H|C3H family protein	gi|475497248|gb|EMT03991.1|
CL2968.Contig4_All	C3H	Oryza meridionalis|C3H|C3H family protein	gi|475497248|gb|EMT03991.1|
CL2968.Contig5_All	C3H	Oryza glumaepatula|C3H|C3H family protein	gi|475497248|gb|EMT03991.1|
CL2968.Contig6_All	C3H	Oryza rufipogon|C3H|C3H family protein	gi|475497248|gb|EMT03991.1|
CL2968.Contig7_All	C3H	Oryza glumaepatula|C3H|C3H family protein	gi|475497248|gb|EMT03991.1|
CL2970.Contig1_All	MYB	Camelina sativa|MYB|MYB family protein	gi|326509343|dbj|BAJ91588.1|
CL2970.Contig2_All	MYB	Camelina sativa|MYB|MYB family protein	gi|326509343|dbj|BAJ91588.1|
CL2970.Contig3_All	MYB	Camelina sativa|MYB|MYB family protein	gi|326492832|dbj|BAJ90272.1|
CL2970.Contig4_All	MYB	Camelina sativa|MYB|MYB family protein	gi|326492832|dbj|BAJ90272.1|
CL2970.Contig6_All	MYB	Camelina sativa|MYB|MYB family protein	gi|326509343|dbj|BAJ91588.1|
CL2971.Contig1_All	ARF	Phoenix dactylifera|ARF|ARF family protein	gi|77555174|gb|ABA97970.1|
CL2978.Contig1_All	MYB_related	Arabidopsis lyrata|MYB_related|MYB_related family protein	gi|326534346|dbj|BAJ89523.1|
CL2978.Contig2_All	MYB_related	Arabidopsis lyrata|MYB_related|MYB_related family protein	gi|326534346|dbj|BAJ89523.1|
CL2978.Contig3_All	MYB_related	Arabidopsis lyrata|MYB_related|MYB_related family protein	gi|326534346|dbj|BAJ89523.1|
CL2983.Contig3_All	bHLH	Hordeum vulgare|bHLH|bHLH family protein	gi|960474418|ref|XP_014755663.1|
CL2985.Contig4_All	GRAS	Aegilops tauschii|GRAS|GRAS family protein	gi|944077571|gb|KQK12923.1|
CL2985.Contig6_All	GRAS	Aegilops tauschii|GRAS|GRAS family protein	gi|475444239|gb|EMT01521.1|
CL2990.Contig2_All	GRF	Musa acuminata|GRF|GRF family protein	gi|357116881|ref|XP_003560205.1|
CL2990.Contig3_All	GRF	Musa acuminata|GRF|GRF family protein	gi|357116881|ref|XP_003560205.1|
CL3010.Contig6_All	WRKY	Fragaria x ananassa|WRKY|WRKY family protein	gi|113547498|dbj|BAF10941.1|
CL3010.Contig7_All	WRKY	Fragaria x ananassa|WRKY|WRKY family protein	gi|113547498|dbj|BAF10941.1|
CL3010.Contig8_All	WRKY	Fragaria x ananassa|WRKY|WRKY family protein	gi|357146317|ref|XP_003573948.1|
CL3010.Contig9_All	WRKY	Fragaria x ananassa|WRKY|WRKY family protein	gi|113547498|dbj|BAF10941.1|
CL3010.Contig10_All	WRKY	Fragaria x ananassa|WRKY|WRKY family protein	gi|357146317|ref|XP_003573948.1|
CL3010.Contig12_All	WRKY	Fragaria x ananassa|WRKY|WRKY family protein	gi|357146317|ref|XP_003573948.1|
CL3011.Contig1_All	ZF-HD	Oryza sativa subsp. japonica|ZF-HD|ZF-HD family protein	gi|326491165|dbj|BAK05682.1|
CL3011.Contig2_All	ZF-HD	Oryza sativa subsp. japonica|ZF-HD|ZF-HD family protein	gi|326491165|dbj|BAK05682.1|
CL3011.Contig3_All	ZF-HD	Oryza sativa subsp. japonica|ZF-HD|ZF-HD family protein	gi|326491165|dbj|BAK05682.1|
CL3025.Contig7_All	NAC	Oryza longistaminata|NAC|NAC family protein	gi|475548363|gb|EMT11064.1|
CL3032.Contig3_All	WRKY	Ananas comosus|WRKY|WRKY family protein	gi|326516424|dbj|BAJ92367.1|
CL3039.Contig5_All	bHLH	Triticum aestivum|bHLH|bHLH family protein	gi|326490559|dbj|BAJ84943.1|
CL3039.Contig6_All	bHLH	Triticum aestivum|bHLH|bHLH family protein	gi|326490559|dbj|BAJ84943.1|
CL3052.Contig1_All	bZIP	Triticum aestivum|bZIP|bZIP family protein	gi|669029805|emb|CDM84132.1|
CL3052.Contig2_All	bZIP	Triticum aestivum|bZIP|bZIP family protein	gi|669029805|emb|CDM84132.1|
CL3066.Contig1_All	MYB	Aegilops tauschii|MYB|MYB family protein	gi|475548293|gb|EMT11047.1|
CL3077.Contig2_All	CO-like	Solanum melongena|CO-like|CO-like family protein	gi|357156197|ref|XP_003577373.1|
CL3077.Contig3_All	CO-like	Solanum melongena|CO-like|CO-like family protein	gi|357156197|ref|XP_003577373.1|
CL3077.Contig4_All	CO-like	Solanum melongena|CO-like|CO-like family protein	gi|357156197|ref|XP_003577373.1|
CL3077.Contig6_All	CO-like	Solanum melongena|CO-like|CO-like family protein	gi|357156197|ref|XP_003577373.1|
CL3078.Contig1_All	NF-YB	Malus domestica|NF-YB|NF-YB family protein	gi|357125844|ref|XP_003564599.1|
CL3088.Contig1_All	ERF	Oryza nivara|ERF|ERF family protein	gi|475531073|gb|EMT08026.1|
CL3088.Contig2_All	ERF	Oryza nivara|ERF|ERF family protein	gi|475531073|gb|EMT08026.1|
CL3092.Contig2_All	WRKY	Brachypodium stacei|WRKY|WRKY family protein	gi|326487296|dbj|BAJ89632.1|
CL3092.Contig4_All	WRKY	Brachypodium stacei|WRKY|WRKY family protein	gi|924501750|gb|ALC04262.1|
CL3092.Contig5_All	WRKY	Brachypodium stacei|WRKY|WRKY family protein	gi|924501750|gb|ALC04262.1|
CL3092.Contig6_All	WRKY	Brachypodium stacei|WRKY|WRKY family protein	gi|326487296|dbj|BAJ89632.1|
CL3095.Contig6_All	S1Fa-like	Gossypium raimondii|S1Fa-like|S1Fa-like family protein	gi|326528063|dbj|BAJ89083.1|
CL3114.Contig1_All	DBB	Brachypodium distachyon|DBB|DBB family protein	gi|326518682|dbj|BAJ92502.1|
CL3114.Contig2_All	DBB	Brachypodium distachyon|DBB|DBB family protein	gi|326518682|dbj|BAJ92502.1|
CL3114.Contig3_All	DBB	Brachypodium distachyon|DBB|DBB family protein	gi|326518682|dbj|BAJ92502.1|
CL3165.Contig1_All	E2F/DP	Prunus mume|E2F/DP|E2F/DP family protein	gi|242064948|ref|XP_002453763.1|
CL3165.Contig3_All	E2F/DP	Prunus mume|E2F/DP|E2F/DP family protein	gi|242062058|ref|XP_002452318.1|
CL3179.Contig1_All	WRKY	Hordeum vulgare|WRKY|WRKY family protein	gi|326500160|dbj|BAJ90915.1|
CL3198.Contig1_All	GeBP	Oryza meridionalis|GeBP|GeBP family protein	gi|474363272|gb|EMS63367.1|
CL3198.Contig2_All	GeBP	Oryza meridionalis|GeBP|GeBP family protein	gi|326499049|dbj|BAK06015.1|
CL3198.Contig3_All	GeBP	Oryza meridionalis|GeBP|GeBP family protein	gi|326499049|dbj|BAK06015.1|
CL3202.Contig7_All	Nin-like	Dianthus caryophyllus|Nin-like|Nin-like family protein	gi|357134410|ref|XP_003568810.1|
CL3204.Contig1_All	bHLH	Triticum aestivum|bHLH|bHLH family protein	gi|326506812|dbj|BAJ91447.1|
CL3204.Contig2_All	bHLH	Triticum aestivum|bHLH|bHLH family protein	gi|326506812|dbj|BAJ91447.1|
CL3204.Contig4_All	bHLH	Triticum aestivum|bHLH|bHLH family protein	gi|326506812|dbj|BAJ91447.1|
CL3208.Contig2_All	ERF	Kalanchoe laxiflora|ERF|ERF family protein	gi|475569314|gb|EMT15735.1|
CL3208.Contig3_All	ERF	Kalanchoe laxiflora|ERF|ERF family protein	gi|475568519|gb|EMT15506.1|
CL3208.Contig9_All	ERF	Kalanchoe laxiflora|ERF|ERF family protein	gi|326517016|dbj|BAJ96500.1|
CL3235.Contig1_All	CPP	Raphanus sativus|CPP|CPP family protein	gi|721617854|ref|XP_003564274.2|
CL3235.Contig2_All	CPP	Raphanus sativus|CPP|CPP family protein	gi|721617854|ref|XP_003564274.2|
CL3235.Contig3_All	CPP	Raphanus sativus|CPP|CPP family protein	gi|721617854|ref|XP_003564274.2|
CL3235.Contig4_All	CPP	Jatropha curcas|CPP|CPP family protein	gi|944084124|gb|KQK19476.1|
CL3235.Contig6_All	CPP	Raphanus sativus|CPP|CPP family protein	gi|721617854|ref|XP_003564274.2|
CL3235.Contig7_All	CPP	Raphanus sativus|CPP|CPP family protein	gi|721617854|ref|XP_003564274.2|
CL3235.Contig8_All	CPP	Raphanus sativus|CPP|CPP family protein	gi|721617854|ref|XP_003564274.2|
CL3239.Contig2_All	Nin-like	Brachypodium distachyon|Nin-like|Nin-like family protein	gi|721626086|ref|XP_010229248.1|
CL3239.Contig3_All	Nin-like	Brachypodium stacei|Nin-like|Nin-like family protein	gi|721626086|ref|XP_010229248.1|
CL3241.Contig1_All	C2H2	Musa acuminata|C2H2|C2H2 family protein	gi|514802842|ref|XP_004976313.1|
CL3241.Contig2_All	C2H2	Musa acuminata|C2H2|C2H2 family protein	gi|326508640|dbj|BAJ95842.1|
CL3241.Contig3_All	C2H2	Musa acuminata|C2H2|C2H2 family protein	gi|326508640|dbj|BAJ95842.1|
CL3241.Contig4_All	C2H2	Musa acuminata|C2H2|C2H2 family protein	gi|357136727|ref|XP_003569955.1|
CL3241.Contig5_All	C2H2	Musa acuminata|C2H2|C2H2 family protein	gi|357136727|ref|XP_003569955.1|
CL3250.Contig3_All	C2H2	Sesamum indicum|C2H2|C2H2 family protein	gi|326491655|dbj|BAJ94305.1|
CL3250.Contig5_All	C2H2	Sesamum indicum|C2H2|C2H2 family protein	gi|326491655|dbj|BAJ94305.1|
CL3250.Contig6_All	C2H2	Sesamum indicum|C2H2|C2H2 family protein	gi|326491655|dbj|BAJ94305.1|
CL3250.Contig7_All	C2H2	Sesamum indicum|C2H2|C2H2 family protein	gi|326491655|dbj|BAJ94305.1|
CL3250.Contig8_All	C2H2	Sesamum indicum|C2H2|C2H2 family protein	gi|326491655|dbj|BAJ94305.1|
CL3273.Contig1_All	C3H	Phoenix dactylifera|C3H|C3H family protein	gi|514805405|ref|XP_004977563.1|
CL3273.Contig2_All	C3H	Phoenix dactylifera|C3H|C3H family protein	gi|514805405|ref|XP_004977563.1|
CL3273.Contig6_All	C3H	Phoenix dactylifera|C3H|C3H family protein	gi|514805405|ref|XP_004977563.1|
CL3276.Contig1_All	B3	Brachypodium stacei|B3|B3 family protein	gi|721611246|ref|XP_010236989.1|
CL3276.Contig2_All	B3	Brachypodium stacei|B3|B3 family protein	gi|721611243|ref|XP_010236982.1|
CL3299.Contig3_All	WRKY	Morus notabilis|WRKY|WRKY family protein	gi|357117821|ref|XP_003560660.1|
CL3312.Contig1_All	MYB_related	Triticum aestivum|MYB_related|MYB_related family protein	gi|326516110|dbj|BAJ88078.1|
CL3312.Contig2_All	MYB_related	Triticum aestivum|MYB_related|MYB_related family protein	gi|1002255306|ref|XP_015631930.1|
CL3312.Contig3_All	MYB_related	Triticum aestivum|MYB_related|MYB_related family protein	gi|326516110|dbj|BAJ88078.1|
CL3338.Contig2_All	NF-YA	Linum usitatissimum|NF-YA|NF-YA family protein	gi|475568481|gb|EMT15495.1|
CL3338.Contig3_All	NF-YA	Linum usitatissimum|NF-YA|NF-YA family protein	gi|475568481|gb|EMT15495.1|
CL3345.Contig3_All	MYB_related	Oryza longistaminata|MYB_related|MYB_related family protein	gi|357118530|ref|XP_003561007.1|
CL3345.Contig4_All	MYB_related	Aegilops tauschii|MYB_related|MYB_related family protein	gi|357118530|ref|XP_003561007.1|
CL3352.Contig1_All	C3H	Marchantia polymorpha|C3H|C3H family protein	gi|721606268|ref|XP_010229962.1|
CL3352.Contig2_All	C3H	Marchantia polymorpha|C3H|C3H family protein	gi|721606268|ref|XP_010229962.1|
CL3352.Contig3_All	C3H	Marchantia polymorpha|C3H|C3H family protein	gi|721606268|ref|XP_010229962.1|
CL3366.Contig2_All	FAR1	Hordeum vulgare|FAR1|FAR1 family protein	gi|326506024|dbj|BAJ91251.1|
CL3366.Contig3_All	FAR1	Brachypodium stacei|FAR1|FAR1 family protein	gi|326506024|dbj|BAJ91251.1|
CL3369.Contig1_All	B3	Raphanus sativus|B3|B3 family protein	gi|960457280|ref|XP_014752534.1|
CL3369.Contig2_All	B3	Raphanus sativus|B3|B3 family protein	gi|960457280|ref|XP_014752534.1|
CL3373.Contig12_All	AP2	Oryza longistaminata|AP2|AP2 family protein	gi|18449343|gb|AAL70109.1|AF467542_1
CL3373.Contig18_All	AP2	Oryza longistaminata|AP2|AP2 family protein	gi|18449343|gb|AAL70109.1|AF467542_1
CL3373.Contig23_All	AP2	Oryza longistaminata|AP2|AP2 family protein	gi|18449343|gb|AAL70109.1|AF467542_1
CL3375.Contig1_All	MIKC_MADS	Ipomoea trifida|MIKC_MADS|MIKC_MADS family protein	gi|357111022|ref|XP_003557314.1|
CL3375.Contig2_All	MIKC_MADS	Ipomoea trifida|MIKC_MADS|MIKC_MADS family protein	gi|113578693|dbj|BAF17056.1|
CL3375.Contig3_All	MIKC_MADS	Ipomoea trifida|MIKC_MADS|MIKC_MADS family protein	gi|326529099|dbj|BAK00943.1|
CL3375.Contig4_All	MIKC_MADS	Ipomoea trifida|MIKC_MADS|MIKC_MADS family protein	gi|326526045|dbj|BAJ93199.1|
CL3375.Contig5_All	MIKC_MADS	Ipomoea trifida|MIKC_MADS|MIKC_MADS family protein	gi|326529099|dbj|BAK00943.1|
CL3375.Contig6_All	MIKC_MADS	Ipomoea trifida|MIKC_MADS|MIKC_MADS family protein	gi|326526045|dbj|BAJ93199.1|
CL3375.Contig7_All	MIKC_MADS	Ipomoea trifida|MIKC_MADS|MIKC_MADS family protein	gi|357111022|ref|XP_003557314.1|
CL3385.Contig1_All	ERF	Zoysia pacifica|ERF|ERF family protein	gi|326510395|dbj|BAJ87414.1|
CL3385.Contig2_All	ERF	Zoysia pacifica|ERF|ERF family protein	gi|326510395|dbj|BAJ87414.1|
CL3385.Contig3_All	ERF	Zoysia pacifica|ERF|ERF family protein	gi|326510395|dbj|BAJ87414.1|
CL3397.Contig1_All	HSF	Camelina sativa|HSF|HSF family protein	gi|669030616|emb|CDM85198.1|
CL3399.Contig2_All	bZIP	Gossypium hirsutum|bZIP|bZIP family protein	gi|357149304|ref|XP_003575066.1|
CL3404.Contig1_All	TCP	Solanum pennellii|TCP|TCP family protein	gi|10140673|gb|AAG13508.1|AC068924_13
CL3416.Contig2_All	C2H2	Oropetium thomaeum|C2H2|C2H2 family protein	gi|326518290|dbj|BAJ88174.1|
CL3416.Contig3_All	C2H2	Oropetium thomaeum|C2H2|C2H2 family protein	gi|326518290|dbj|BAJ88174.1|
CL3429.Contig1_All	NAC	Zoysia matrella|NAC|NAC family protein	gi|357149509|ref|XP_003575136.1|
CL3429.Contig2_All	NAC	Zoysia matrella|NAC|NAC family protein	gi|357149509|ref|XP_003575136.1|
CL3429.Contig3_All	NAC	Zoysia matrella|NAC|NAC family protein	gi|357149509|ref|XP_003575136.1|
CL3429.Contig4_All	NAC	Zoysia matrella|NAC|NAC family protein	gi|357149509|ref|XP_003575136.1|
CL3429.Contig5_All	NAC	Zoysia matrella|NAC|NAC family protein	gi|357149509|ref|XP_003575136.1|
CL3429.Contig6_All	NAC	Zoysia matrella|NAC|NAC family protein	gi|357149509|ref|XP_003575136.1|
CL3429.Contig7_All	NAC	Zoysia matrella|NAC|NAC family protein	gi|357149509|ref|XP_003575136.1|
CL3431.Contig1_All	WRKY	Triticum aestivum|WRKY|WRKY family protein	gi|326526869|dbj|BAK00823.1|
CL3431.Contig2_All	WRKY	Triticum aestivum|WRKY|WRKY family protein	gi|326526869|dbj|BAK00823.1|
CL3431.Contig3_All	WRKY	Triticum aestivum|WRKY|WRKY family protein	gi|326526869|dbj|BAK00823.1|
CL3431.Contig4_All	WRKY	Triticum aestivum|WRKY|WRKY family protein	gi|326526869|dbj|BAK00823.1|
CL3438.Contig1_All	MIKC_MADS	Zoysia japonica|MIKC_MADS|MIKC_MADS family protein	gi|475574562|gb|EMT17018.1|
CL3438.Contig2_All	MIKC_MADS	Zoysia japonica|MIKC_MADS|MIKC_MADS family protein	gi|475574562|gb|EMT17018.1|
CL3440.Contig1_All	B3	Populus euphratica|B3|B3 family protein	gi|326505736|dbj|BAJ95539.1|
CL3440.Contig2_All	B3	Populus euphratica|B3|B3 family protein	gi|326505736|dbj|BAJ95539.1|
CL3440.Contig3_All	B3	Populus euphratica|B3|B3 family protein	gi|326505736|dbj|BAJ95539.1|
CL3446.Contig1_All	GRAS	Linum usitatissimum|GRAS|GRAS family protein	gi|721619629|ref|XP_010228254.1|
CL3446.Contig2_All	GRAS	Linum usitatissimum|GRAS|GRAS family protein	gi|721619629|ref|XP_010228254.1|
CL3446.Contig3_All	GRAS	Linum usitatissimum|GRAS|GRAS family protein	gi|357118745|ref|XP_003561110.1|
CL3446.Contig4_All	GRAS	Linum usitatissimum|GRAS|GRAS family protein	gi|721619629|ref|XP_010228254.1|
CL3446.Contig5_All	GRAS	Linum usitatissimum|GRAS|GRAS family protein	gi|475606048|gb|EMT26270.1|
CL3446.Contig6_All	GRAS	Linum usitatissimum|GRAS|GRAS family protein	gi|721619629|ref|XP_010228254.1|
CL3446.Contig7_All	GRAS	Linum usitatissimum|GRAS|GRAS family protein	gi|357121064|ref|XP_003562242.1|
CL3446.Contig8_All	GRAS	Linum usitatissimum|GRAS|GRAS family protein	gi|357121064|ref|XP_003562242.1|
CL3456.Contig1_All	NAC	Jatropha curcas|NAC|NAC family protein	gi|473786877|gb|EMS46231.1|
CL3456.Contig6_All	NAC	Jatropha curcas|NAC|NAC family protein	gi|473786877|gb|EMS46231.1|
CL3456.Contig11_All	NAC	Jatropha curcas|NAC|NAC family protein	gi|473786877|gb|EMS46231.1|
CL3465.Contig1_All	MYB_related	Triticum aestivum|MYB_related|MYB_related family protein	gi|326499484|dbj|BAJ86053.1|
CL3465.Contig2_All	MYB_related	Hordeum vulgare|MYB_related|MYB_related family protein	gi|326499484|dbj|BAJ86053.1|
CL3468.Contig2_All	Trihelix	Populus euphratica|Trihelix|Trihelix family protein	gi|326525671|dbj|BAJ88882.1|
CL3468.Contig3_All	Trihelix	Populus euphratica|Trihelix|Trihelix family protein	gi|326525671|dbj|BAJ88882.1|
CL3469.Contig1_All	bHLH	Oryza punctata|bHLH|bHLH family protein	gi|326497571|dbj|BAK05875.1|
CL3486.Contig2_All	WRKY	Setaria viridis|WRKY|WRKY family protein	gi|721688616|ref|XP_010239555.1|
CL3492.Contig1_All	FAR1	Vitis vinifera|FAR1|FAR1 family protein	gi|475598449|gb|EMT23941.1|
CL3492.Contig3_All	FAR1	Vitis vinifera|FAR1|FAR1 family protein	gi|475598449|gb|EMT23941.1|
CL3492.Contig4_All	FAR1	Vitis vinifera|FAR1|FAR1 family protein	gi|475598449|gb|EMT23941.1|
CL3492.Contig5_All	FAR1	Vitis vinifera|FAR1|FAR1 family protein	gi|475598449|gb|EMT23941.1|
CL3509.Contig1_All	ARF	Actinidia chinensis|ARF|ARF family protein	gi|326525639|dbj|BAJ88866.1|
CL3509.Contig2_All	ARF	Actinidia chinensis|ARF|ARF family protein	gi|326525639|dbj|BAJ88866.1|
CL3511.Contig1_All	bZIP	Brachypodium stacei|bZIP|bZIP family protein	gi|122771|sp|P23922.1|HBP1A_WHEAT
CL3511.Contig2_All	bZIP	Brachypodium stacei|bZIP|bZIP family protein	gi|122771|sp|P23922.1|HBP1A_WHEAT
CL3511.Contig3_All	bZIP	Brachypodium stacei|bZIP|bZIP family protein	gi|944057502|gb|KQJ93092.1|
CL3511.Contig4_All	bZIP	Brachypodium distachyon|bZIP|bZIP family protein	gi|326512126|dbj|BAJ96044.1|
CL3511.Contig5_All	bZIP	Brachypodium stacei|bZIP|bZIP family protein	gi|944057502|gb|KQJ93092.1|
CL3511.Contig6_All	bZIP	Brachypodium stacei|bZIP|bZIP family protein	gi|122771|sp|P23922.1|HBP1A_WHEAT
CL3511.Contig7_All	bZIP	Brachypodium distachyon|bZIP|bZIP family protein	gi|326512126|dbj|BAJ96044.1|
CL3511.Contig8_All	bZIP	Brachypodium stacei|bZIP|bZIP family protein	gi|122771|sp|P23922.1|HBP1A_WHEAT
CL3511.Contig9_All	bZIP	Brachypodium distachyon|bZIP|bZIP family protein	gi|326512126|dbj|BAJ96044.1|
CL3523.Contig3_All	LBD	Fragaria x ananassa|LBD|LBD family protein	gi|326511403|dbj|BAJ87715.1|
CL3531.Contig1_All	G2-like	Oryza longistaminata|G2-like|G2-like family protein	gi|357119923|ref|XP_003561682.1|
CL3531.Contig2_All	G2-like	Oryza longistaminata|G2-like|G2-like family protein	gi|357119923|ref|XP_003561682.1|
CL3546.Contig2_All	C3H	Oropetium thomaeum|C3H|C3H family protein	gi|357166494|ref|XP_003580729.1|
CL3546.Contig3_All	C3H	Oropetium thomaeum|C3H|C3H family protein	gi|357166494|ref|XP_003580729.1|
CL3546.Contig4_All	C3H	Oropetium thomaeum|C3H|C3H family protein	gi|357166494|ref|XP_003580729.1|
CL3546.Contig5_All	C3H	Oropetium thomaeum|C3H|C3H family protein	gi|357166494|ref|XP_003580729.1|
CL3546.Contig6_All	C3H	Oropetium thomaeum|C3H|C3H family protein	gi|326501420|dbj|BAK02499.1|
CL3549.Contig4_All	NF-YB	Brachypodium distachyon|NF-YB|NF-YB family protein	gi|721661240|ref|XP_010235094.1|
CL3549.Contig5_All	NF-YB	Brachypodium distachyon|NF-YB|NF-YB family protein	gi|721661240|ref|XP_010235094.1|
CL3551.Contig1_All	CO-like	Solanum melongena|CO-like|CO-like family protein	gi|326496515|dbj|BAJ94719.1|
CL3551.Contig2_All	CO-like	Solanum melongena|CO-like|CO-like family protein	gi|113536099|dbj|BAF08482.1|
CL3551.Contig3_All	CO-like	Solanum melongena|CO-like|CO-like family protein	gi|113536099|dbj|BAF08482.1|
CL3551.Contig4_All	CO-like	Solanum melongena|CO-like|CO-like family protein	gi|113536099|dbj|BAF08482.1|
CL3551.Contig6_All	CO-like	Solanum melongena|CO-like|CO-like family protein	gi|113536099|dbj|BAF08482.1|
CL3552.Contig1_All	WRKY	Brachypodium stacei|WRKY|WRKY family protein	gi|721680955|ref|XP_010238285.1|
CL3552.Contig2_All	WRKY	Brachypodium stacei|WRKY|WRKY family protein	gi|721680955|ref|XP_010238285.1|
CL3552.Contig3_All	WRKY	Brachypodium stacei|WRKY|WRKY family protein	gi|86438621|emb|CAJ26376.1|
CL3554.Contig2_All	MYB_related	Pyrus bretschneideri|MYB_related|MYB_related family protein	gi|475592449|gb|EMT22069.1|
CL3555.Contig1_All	FAR1	Hordeum vulgare|FAR1|FAR1 family protein	gi|326487428|dbj|BAJ89698.1|
CL3555.Contig3_All	FAR1	Hordeum vulgare|FAR1|FAR1 family protein	gi|326487428|dbj|BAJ89698.1|
CL3555.Contig4_All	FAR1	Triticum urartu|FAR1|FAR1 family protein	gi|326487428|dbj|BAJ89698.1|
CL3562.Contig1_All	NAC	Triticum aestivum|NAC|NAC family protein	gi|51702426|gb|AAU08786.1|
CL3562.Contig3_All	NAC	Triticum aestivum|NAC|NAC family protein	gi|51702426|gb|AAU08786.1|
CL3562.Contig6_All	NAC	Brachypodium distachyon|NAC|NAC family protein	gi|357111127|ref|XP_003557366.1|
CL3572.Contig3_All	WRKY	Aegilops tauschii|WRKY|WRKY family protein	gi|960479988|ref|XP_014756768.1|
CL3572.Contig4_All	WRKY	Aegilops tauschii|WRKY|WRKY family protein	gi|960479988|ref|XP_014756768.1|
CL3572.Contig5_All	WRKY	Aegilops tauschii|WRKY|WRKY family protein	gi|960479988|ref|XP_014756768.1|
CL3606.Contig1_All	HD-ZIP	Fragaria vesca|HD-ZIP|HD-ZIP family protein	gi|721641276|ref|XP_010231839.1|
CL3606.Contig2_All	HD-ZIP	Fragaria vesca|HD-ZIP|HD-ZIP family protein	gi|721641276|ref|XP_010231839.1|
CL3606.Contig3_All	HD-ZIP	Fragaria vesca|HD-ZIP|HD-ZIP family protein	gi|721641276|ref|XP_010231839.1|
CL3609.Contig2_All	SBP	Triticum aestivum|SBP|SBP family protein	gi|326503516|dbj|BAJ86264.1|
CL3609.Contig3_All	SBP	Triticum aestivum|SBP|SBP family protein	gi|326503516|dbj|BAJ86264.1|
CL3630.Contig2_All	C3H	Triticum aestivum|C3H|C3H family protein	gi|326513912|dbj|BAJ92106.1|
CL3630.Contig3_All	C3H	Brachypodium stacei|C3H|C3H family protein	gi|326513912|dbj|BAJ92106.1|
CL3647.Contig1_All	NF-YA	Musa acuminata|NF-YA|NF-YA family protein	gi|944072097|gb|KQK07581.1|
CL3647.Contig2_All	NF-YA	Musa acuminata|NF-YA|NF-YA family protein	gi|944072096|gb|KQK07580.1|
CL3647.Contig3_All	NF-YA	Musa acuminata|NF-YA|NF-YA family protein	gi|944072096|gb|KQK07580.1|
CL3649.Contig2_All	C2H2	Fragaria x ananassa|C2H2|C2H2 family protein	gi|475337748|gb|EMT00347.1|
CL3650.Contig2_All	ERF	Morus notabilis|ERF|ERF family protein	gi|326501518|dbj|BAK02548.1|
CL3650.Contig3_All	ERF	Morus notabilis|ERF|ERF family protein	gi|326501518|dbj|BAK02548.1|
CL3652.Contig2_All	FAR1	Brachypodium distachyon|FAR1|FAR1 family protein	gi|944085449|gb|KQK20801.1|
CL3652.Contig4_All	FAR1	Brachypodium distachyon|FAR1|FAR1 family protein	gi|944085449|gb|KQK20801.1|
CL3652.Contig5_All	FAR1	Brachypodium distachyon|FAR1|FAR1 family protein	gi|944085449|gb|KQK20801.1|
CL3674.Contig2_All	C3H	Pyrus bretschneideri|C3H|C3H family protein	gi|357110946|ref|XP_003557276.1|
CL3679.Contig1_All	GATA	Oryza longistaminata|GATA|GATA family protein	gi|474329855|gb|EMS62553.1|
CL3679.Contig2_All	GATA	Oryza longistaminata|GATA|GATA family protein	gi|475562605|gb|EMT14078.1|
CL3679.Contig4_All	GATA	Oryza longistaminata|GATA|GATA family protein	gi|474329855|gb|EMS62553.1|
CL3705.Contig4_All	bHLH	Actinidia chinensis|bHLH|bHLH family protein	gi|721624477|ref|XP_010229006.1|
CL3708.Contig5_All	G2-like	Oryza brachyantha|G2-like|G2-like family protein	gi|475526238|gb|EMT07279.1|
CL3746.Contig2_All	Trihelix	Triticum aestivum|Trihelix|Trihelix family protein	gi|326495958|dbj|BAJ90601.1|
CL3746.Contig3_All	Trihelix	Triticum aestivum|Trihelix|Trihelix family protein	gi|326495958|dbj|BAJ90601.1|
CL3746.Contig5_All	Trihelix	Triticum aestivum|Trihelix|Trihelix family protein	gi|326495958|dbj|BAJ90601.1|
CL3746.Contig6_All	Trihelix	Triticum aestivum|Trihelix|Trihelix family protein	gi|357160025|ref|XP_003578632.1|
CL3747.Contig1_All	bZIP	Triticum aestivum|bZIP|bZIP family protein	gi|326511936|dbj|BAJ95949.1|
CL3747.Contig2_All	bZIP	Brachypodium stacei|bZIP|bZIP family protein	gi|960481626|ref|XP_014757079.1|
CL3747.Contig4_All	bZIP	Triticum aestivum|bZIP|bZIP family protein	gi|326511936|dbj|BAJ95949.1|
CL3747.Contig5_All	bZIP	Triticum aestivum|bZIP|bZIP family protein	gi|326511936|dbj|BAJ95949.1|
CL3747.Contig6_All	bZIP	Brachypodium stacei|bZIP|bZIP family protein	gi|960481626|ref|XP_014757079.1|
CL3747.Contig7_All	bZIP	Triticum aestivum|bZIP|bZIP family protein	gi|326511936|dbj|BAJ95949.1|
CL3747.Contig9_All	bZIP	Brachypodium stacei|bZIP|bZIP family protein	gi|357166241|ref|XP_003580646.1|
CL3747.Contig10_All	bZIP	Triticum aestivum|bZIP|bZIP family protein	gi|326511936|dbj|BAJ95949.1|
CL3747.Contig11_All	bZIP	Brachypodium stacei|bZIP|bZIP family protein	gi|357166241|ref|XP_003580646.1|
CL3747.Contig12_All	bZIP	Hordeum vulgare|bZIP|bZIP family protein	gi|326511936|dbj|BAJ95949.1|
CL3747.Contig13_All	bZIP	Triticum aestivum|bZIP|bZIP family protein	gi|326511936|dbj|BAJ95949.1|
CL3761.Contig2_All	bHLH	Actinidia chinensis|bHLH|bHLH family protein	gi|326499896|dbj|BAJ90783.1|
CL3763.Contig1_All	Trihelix	Oryza meridionalis|Trihelix|Trihelix family protein	gi|357112175|ref|XP_003557885.1|
CL3763.Contig3_All	Trihelix	Oryza meridionalis|Trihelix|Trihelix family protein	gi|960455757|ref|XP_014752250.1|
CL3763.Contig4_All	Trihelix	Oryza meridionalis|Trihelix|Trihelix family protein	gi|357112175|ref|XP_003557885.1|
CL3763.Contig5_All	Trihelix	Oryza meridionalis|Trihelix|Trihelix family protein	gi|960455757|ref|XP_014752250.1|
CL3764.Contig4_All	G2-like	Solanum pennellii|G2-like|G2-like family protein	gi|326514744|dbj|BAJ99733.1|
CL3764.Contig5_All	G2-like	Solanum pennellii|G2-like|G2-like family protein	gi|475564928|gb|EMT14648.1|
CL3767.Contig1_All	C2H2	Eragrostis tef|C2H2|C2H2 family protein	gi|357114881|ref|XP_003559222.1|
CL3767.Contig2_All	C2H2	Eragrostis tef|C2H2|C2H2 family protein	gi|357114881|ref|XP_003559222.1|
CL3767.Contig3_All	C2H2	Eragrostis tef|C2H2|C2H2 family protein	gi|357114881|ref|XP_003559222.1|
CL3776.Contig1_All	TALE	Triticum aestivum|TALE|TALE family protein	gi|326487740|dbj|BAK05542.1|
CL3782.Contig1_All	NAC	Oryza meridionalis|NAC|NAC family protein	gi|357166898|ref|XP_003580906.1|
CL3782.Contig3_All	NAC	Oryza meridionalis|NAC|NAC family protein	gi|357166898|ref|XP_003580906.1|
CL3782.Contig4_All	NAC	Oryza meridionalis|NAC|NAC family protein	gi|357166898|ref|XP_003580906.1|
CL3792.Contig1_All	ARF	Phoenix dactylifera|ARF|ARF family protein	gi|77555174|gb|ABA97970.1|
CL3800.Contig1_All	MYB_related	Catharanthus roseus|MYB_related|MYB_related family protein	gi|721642001|ref|XP_010231947.1|
CL3800.Contig2_All	MYB_related	Catharanthus roseus|MYB_related|MYB_related family protein	gi|721642001|ref|XP_010231947.1|
CL3800.Contig3_All	MYB_related	Catharanthus roseus|MYB_related|MYB_related family protein	gi|475590197|gb|EMT21406.1|
CL3800.Contig4_All	MYB_related	Catharanthus roseus|MYB_related|MYB_related family protein	gi|721642001|ref|XP_010231947.1|
CL3813.Contig1_All	C3H	Leersia perrieri|C3H|C3H family protein	gi|960478494|ref|XP_010234896.2|
CL3813.Contig2_All	C3H	Brachypodium distachyon|C3H|C3H family protein	gi|473755211|gb|EMS45712.1|
CL3813.Contig3_All	C3H	Brachypodium distachyon|C3H|C3H family protein	gi|475585808|gb|EMT20137.1|
CL3813.Contig4_All	C3H	Brachypodium distachyon|C3H|C3H family protein	gi|475585808|gb|EMT20137.1|
CL3813.Contig5_All	C3H	Brachypodium distachyon|C3H|C3H family protein	gi|721626499|ref|XP_010229318.1|
CL3838.Contig1_All	bZIP	Zoysia pacifica|bZIP|bZIP family protein	gi|326488813|dbj|BAJ98018.1|
CL3838.Contig2_All	bZIP	Zoysia pacifica|bZIP|bZIP family protein	gi|326488813|dbj|BAJ98018.1|
CL3838.Contig3_All	bZIP	Zoysia pacifica|bZIP|bZIP family protein	gi|326488813|dbj|BAJ98018.1|
CL3891.Contig1_All	ERF	Triticum urartu|ERF|ERF family protein	gi|326511565|dbj|BAJ91927.1|
CL3891.Contig3_All	ERF	Triticum urartu|ERF|ERF family protein	gi|474227475|gb|EMS59510.1|
CL3891.Contig4_All	ERF	Triticum urartu|ERF|ERF family protein	gi|474227475|gb|EMS59510.1|
CL3891.Contig5_All	ERF	Triticum urartu|ERF|ERF family protein	gi|474227475|gb|EMS59510.1|
CL3891.Contig6_All	ERF	Triticum urartu|ERF|ERF family protein	gi|474227475|gb|EMS59510.1|
CL3891.Contig7_All	ERF	Triticum urartu|ERF|ERF family protein	gi|474227475|gb|EMS59510.1|
CL3891.Contig8_All	ERF	Triticum urartu|ERF|ERF family protein	gi|474227475|gb|EMS59510.1|
CL3891.Contig9_All	ERF	Triticum urartu|ERF|ERF family protein	gi|326511565|dbj|BAJ91927.1|
CL3891.Contig10_All	ERF	Triticum urartu|ERF|ERF family protein	gi|474227475|gb|EMS59510.1|
CL3906.Contig1_All	MIKC_MADS	Ipomoea trifida|MIKC_MADS|MIKC_MADS family protein	gi|475499547|gb|EMT04178.1|
CL3906.Contig2_All	MIKC_MADS	Ipomoea trifida|MIKC_MADS|MIKC_MADS family protein	gi|326532202|dbj|BAK01477.1|
CL3909.Contig2_All	B3	Sisymbrium irio|B3|B3 family protein	gi|721663168|ref|XP_010235358.1|
CL3910.Contig1_All	G2-like	Oryza sativa subsp. indica|G2-like|G2-like family protein	gi|242048166|ref|XP_002461829.1|
CL3910.Contig2_All	G2-like	Oryza sativa subsp. indica|G2-like|G2-like family protein	gi|242048166|ref|XP_002461829.1|
CL3913.Contig1_All	B3	Oryza glumaepatula|B3|B3 family protein	gi|326490105|dbj|BAJ94126.1|
CL3913.Contig2_All	B3	Oryza glumaepatula|B3|B3 family protein	gi|475595002|gb|EMT22878.1|
CL3913.Contig3_All	B3	Oryza glumaepatula|B3|B3 family protein	gi|326490105|dbj|BAJ94126.1|
CL3922.Contig6_All	C2H2	Arabidopsis lyrata|C2H2|C2H2 family protein	gi|960482231|ref|XP_010234663.2|
CL3936.Contig1_All	Nin-like	Sisymbrium irio|Nin-like|Nin-like family protein	gi|326488645|dbj|BAJ97934.1|
CL3936.Contig2_All	Nin-like	Sisymbrium irio|Nin-like|Nin-like family protein	gi|357164174|ref|XP_003579972.1|
CL3936.Contig3_All	Nin-like	Sisymbrium irio|Nin-like|Nin-like family protein	gi|721665076|ref|XP_003575277.2|
CL3936.Contig4_All	Nin-like	Sisymbrium irio|Nin-like|Nin-like family protein	gi|326488645|dbj|BAJ97934.1|
CL3968.Contig1_All	SRS	Raphanus raphanistrum|SRS|SRS family protein	gi|357126834|ref|XP_003565092.1|
CL3968.Contig2_All	SRS	Raphanus raphanistrum|SRS|SRS family protein	gi|357126834|ref|XP_003565092.1|
CL3968.Contig3_All	SRS	Raphanus raphanistrum|SRS|SRS family protein	gi|357126834|ref|XP_003565092.1|
CL3977.Contig1_All	HB-other	Morus notabilis|HB-other|HB-other family protein	gi|475611292|gb|EMT28038.1|
CL3977.Contig8_All	HB-other	Morus notabilis|HB-other|HB-other family protein	gi|475611292|gb|EMT28038.1|
CL3990.Contig1_All	GATA	Zoysia pacifica|GATA|GATA family protein	gi|357123590|ref|XP_003563493.1|
CL3990.Contig2_All	GATA	Zoysia pacifica|GATA|GATA family protein	gi|357123590|ref|XP_003563493.1|
CL3990.Contig4_All	GATA	Oryza brachyantha|GATA|GATA family protein	gi|475479387|gb|EMT02783.1|
CL3990.Contig5_All	GATA	Zoysia pacifica|GATA|GATA family protein	gi|357123590|ref|XP_003563493.1|
CL3996.Contig1_All	MYB	Triticum aestivum|MYB|MYB family protein	gi|326500316|dbj|BAK06247.1|
CL3996.Contig3_All	MYB	Triticum aestivum|MYB|MYB family protein	gi|326500316|dbj|BAK06247.1|
CL4002.Contig2_All	TCP	Solanum pennellii|TCP|TCP family protein	gi|10140673|gb|AAG13508.1|AC068924_13
CL4012.Contig2_All	TCP	Solanum pennellii|TCP|TCP family protein	gi|670380797|ref|XP_008671115.1|
CL4012.Contig3_All	TCP	Solanum pennellii|TCP|TCP family protein	gi|670380797|ref|XP_008671115.1|
CL4012.Contig6_All	TCP	Solanum pennellii|TCP|TCP family protein	gi|670380797|ref|XP_008671115.1|
CL4013.Contig1_All	ERF	Triticum aestivum|ERF|ERF family protein	gi|148009084|gb|ABQ52686.1|
CL4013.Contig2_All	ERF	Triticum aestivum|ERF|ERF family protein	gi|148009084|gb|ABQ52686.1|
CL4013.Contig3_All	ERF	Triticum aestivum|ERF|ERF family protein	gi|148009102|gb|ABQ52687.1|
CL4014.Contig2_All	C2H2	Linum usitatissimum|C2H2|C2H2 family protein	gi|357126322|ref|XP_003564837.1|
CL4014.Contig4_All	NAC	Jatropha curcas|NAC|NAC family protein	gi|357126322|ref|XP_003564837.1|
CL4014.Contig9_All	C2H2	Linum usitatissimum|C2H2|C2H2 family protein	gi|357126322|ref|XP_003564837.1|
CL4032.Contig1_All	NAC	Trifolium pratense|NAC|NAC family protein	gi|721678021|ref|XP_010237850.1|
CL4032.Contig2_All	NAC	Trifolium pratense|NAC|NAC family protein	gi|474366593|gb|EMS63514.1|
CL4033.Contig1_All	GATA	Fragaria x ananassa|GATA|GATA family protein	gi|475551788|gb|EMT11692.1|
CL4033.Contig2_All	GATA	Fragaria x ananassa|GATA|GATA family protein	gi|475527099|gb|EMT07406.1|
CL4033.Contig3_All	GATA	Fragaria x ananassa|GATA|GATA family protein	gi|641848765|gb|KDO67641.1|
CL4033.Contig4_All	GATA	Fragaria x ananassa|GATA|GATA family protein	gi|326499406|dbj|BAJ86014.1|
CL4033.Contig5_All	GATA	Fragaria x ananassa|GATA|GATA family protein	gi|357123831|ref|XP_003563611.1|
CL4033.Contig6_All	GATA	Fragaria x ananassa|GATA|GATA family protein	gi|641854085|gb|KDO72893.1|
CL4033.Contig7_All	GATA	Fragaria x ananassa|GATA|GATA family protein	gi|188011548|gb|ACD45076.1|
CL4033.Contig8_All	GATA	Fragaria x ananassa|GATA|GATA family protein	gi|357123831|ref|XP_003563611.1|
CL4033.Contig9_All	GATA	Fragaria x ananassa|GATA|GATA family protein	gi|474387460|gb|EMS65063.1|
CL4033.Contig10_All	GATA	Fragaria x ananassa|GATA|GATA family protein	gi|326519769|dbj|BAK00257.1|
CL4033.Contig12_All	GATA	Fragaria x ananassa|GATA|GATA family protein	gi|475551788|gb|EMT11692.1|
CL4042.Contig1_All	DBB	Hordeum vulgare|DBB|DBB family protein	gi|326492173|dbj|BAJ98311.1|
CL4042.Contig2_All	DBB	Triticum aestivum|DBB|DBB family protein	gi|326492173|dbj|BAJ98311.1|
CL4042.Contig3_All	DBB	Hordeum vulgare|DBB|DBB family protein	gi|326492846|dbj|BAJ90279.1|
CL4042.Contig4_All	DBB	Hordeum vulgare|DBB|DBB family protein	gi|326492846|dbj|BAJ90279.1|
CL4042.Contig5_All	DBB	Hordeum vulgare|DBB|DBB family protein	gi|326492846|dbj|BAJ90279.1|
CL4042.Contig6_All	DBB	Hordeum vulgare|DBB|DBB family protein	gi|326492846|dbj|BAJ90279.1|
CL4042.Contig7_All	DBB	Hordeum vulgare|DBB|DBB family protein	gi|326492846|dbj|BAJ90279.1|
CL4042.Contig9_All	DBB	Hordeum vulgare|DBB|DBB family protein	gi|326492846|dbj|BAJ90279.1|
CL4042.Contig11_All	DBB	Hordeum vulgare|DBB|DBB family protein	gi|326492846|dbj|BAJ90279.1|
CL4043.Contig3_All	GeBP	Capsella grandiflora|GeBP|GeBP family protein	gi|357128177|ref|XP_003565751.1|
CL4043.Contig4_All	GeBP	Capsella grandiflora|GeBP|GeBP family protein	gi|357128177|ref|XP_003565751.1|
CL4043.Contig14_All	GeBP	Capsella grandiflora|GeBP|GeBP family protein	gi|1002230136|ref|XP_015647440.1|
CL4043.Contig23_All	GeBP	Capsella grandiflora|GeBP|GeBP family protein	gi|357128177|ref|XP_003565751.1|
CL4043.Contig25_All	GeBP	Capsella grandiflora|GeBP|GeBP family protein	gi|357128177|ref|XP_003565751.1|
CL4043.Contig28_All	GeBP	Capsella grandiflora|GeBP|GeBP family protein	gi|357128179|ref|XP_003565752.1|
CL4048.Contig1_All	MYB_related	Oryza rufipogon|MYB_related|MYB_related family protein	gi|357149168|ref|XP_003575023.1|
CL4048.Contig2_All	MYB_related	Oryza rufipogon|MYB_related|MYB_related family protein	gi|357149168|ref|XP_003575023.1|
CL4048.Contig5_All	MYB_related	Oryza rufipogon|MYB_related|MYB_related family protein	gi|357149168|ref|XP_003575023.1|
CL4048.Contig7_All	MYB_related	Oryza rufipogon|MYB_related|MYB_related family protein	gi|357149168|ref|XP_003575023.1|
CL4048.Contig9_All	MYB_related	Oryza rufipogon|MYB_related|MYB_related family protein	gi|357149168|ref|XP_003575023.1|
CL4066.Contig8_All	FAR1	Aegilops tauschii|FAR1|FAR1 family protein	gi|326533860|dbj|BAJ93703.1|
CL4066.Contig9_All	FAR1	Aegilops tauschii|FAR1|FAR1 family protein	gi|326533860|dbj|BAJ93703.1|
CL4066.Contig10_All	FAR1	Aegilops tauschii|FAR1|FAR1 family protein	gi|326533860|dbj|BAJ93703.1|
CL4069.Contig3_All	CPP	Sisymbrium irio|CPP|CPP family protein	gi|944056316|gb|KQJ91954.1|
CL4069.Contig4_All	CPP	Sisymbrium irio|CPP|CPP family protein	gi|944056316|gb|KQJ91954.1|
CL4074.Contig1_All	bHLH	Brachypodium distachyon|bHLH|bHLH family protein	gi|357130563|ref|XP_003566917.1|
CL4074.Contig2_All	bHLH	Brachypodium distachyon|bHLH|bHLH family protein	gi|357130563|ref|XP_003566917.1|
CL4088.Contig5_All	ARF	Actinidia chinensis|ARF|ARF family protein	gi|475570122|gb|EMT15938.1|
CL4088.Contig6_All	ARF	Actinidia chinensis|ARF|ARF family protein	gi|475570122|gb|EMT15938.1|
CL4088.Contig7_All	ARF	Actinidia chinensis|ARF|ARF family protein	gi|475453115|gb|EMT01754.1|
CL4088.Contig8_All	ARF	Actinidia chinensis|ARF|ARF family protein	gi|475453115|gb|EMT01754.1|
CL4088.Contig9_All	ARF	Actinidia chinensis|ARF|ARF family protein	gi|475570122|gb|EMT15938.1|
CL4088.Contig12_All	ARF	Actinidia chinensis|ARF|ARF family protein	gi|475527167|gb|EMT07413.1|
CL4088.Contig13_All	ARF	Actinidia chinensis|ARF|ARF family protein	gi|475570122|gb|EMT15938.1|
CL4088.Contig14_All	ARF	Actinidia chinensis|ARF|ARF family protein	gi|475527167|gb|EMT07413.1|
CL4088.Contig15_All	ARF	Actinidia chinensis|ARF|ARF family protein	gi|475565804|gb|EMT14877.1|
CL4088.Contig17_All	ARF	Actinidia chinensis|ARF|ARF family protein	gi|1002239750|ref|XP_015624117.1|
CL4088.Contig18_All	ARF	Actinidia chinensis|ARF|ARF family protein	gi|1002239750|ref|XP_015624117.1|
CL4088.Contig19_All	ARF	Actinidia chinensis|ARF|ARF family protein	gi|1002239750|ref|XP_015624117.1|
CL4090.Contig2_All	FAR1	Oryza sativa subsp. japonica|FAR1|FAR1 family protein	gi|937899282|dbj|BAS75262.1|
CL4090.Contig3_All	FAR1	Oryza sativa subsp. japonica|FAR1|FAR1 family protein	gi|937899282|dbj|BAS75262.1|
CL4090.Contig4_All	FAR1	Oryza sativa subsp. japonica|FAR1|FAR1 family protein	gi|937899282|dbj|BAS75262.1|
CL4094.Contig2_All	WRKY	Fragaria x ananassa|WRKY|WRKY family protein	gi|357161191|ref|XP_003579009.1|
CL4095.Contig2_All	G2-like	Triticum aestivum|G2-like|G2-like family protein	gi|359952802|gb|AEV91191.1|
CL4095.Contig5_All	G2-like	Triticum aestivum|G2-like|G2-like family protein	gi|359952802|gb|AEV91191.1|
CL4095.Contig6_All	G2-like	Triticum aestivum|G2-like|G2-like family protein	gi|359952802|gb|AEV91191.1|
CL4096.Contig1_All	Nin-like	Actinidia chinensis|Nin-like|Nin-like family protein	gi|323709969|gb|ADY02963.1|
CL4096.Contig2_All	Nin-like	Actinidia chinensis|Nin-like|Nin-like family protein	gi|323709969|gb|ADY02963.1|
CL4096.Contig3_All	Nin-like	Actinidia chinensis|Nin-like|Nin-like family protein	gi|323709969|gb|ADY02963.1|
CL4104.Contig2_All	M-type_MADS	Dianthus caryophyllus|M-type_MADS|M-type_MADS family protein	gi|326487131|dbj|BAJ93778.1|
CL4108.Contig2_All	bHLH	Triticum aestivum|bHLH|bHLH family protein	gi|326503200|dbj|BAJ99225.1|
CL4112.Contig1_All	C3H	Triticum aestivum|C3H|C3H family protein	gi|326496268|dbj|BAJ94596.1|
CL4112.Contig3_All	C3H	Triticum aestivum|C3H|C3H family protein	gi|326496268|dbj|BAJ94596.1|
CL4120.Contig1_All	FAR1	Aegilops tauschii|FAR1|FAR1 family protein	gi|944051569|gb|KQJ87207.1|
CL4120.Contig2_All	FAR1	Aegilops tauschii|FAR1|FAR1 family protein	gi|944051569|gb|KQJ87207.1|
CL4120.Contig3_All	FAR1	Aegilops tauschii|FAR1|FAR1 family protein	gi|944051569|gb|KQJ87207.1|
CL4125.Contig2_All	bHLH	Nicotiana tabacum|bHLH|bHLH family protein	gi|326495266|dbj|BAJ85729.1|
CL4127.Contig3_All	B3	Brassica oleracea|B3|B3 family protein	gi|357123440|ref|XP_003563418.1|
CL4182.Contig1_All	MIKC_MADS	Carica papaya|MIKC_MADS|MIKC_MADS family protein	gi|2506139|sp|P49661.2|COPD3_ORYSJ
CL4182.Contig2_All	MIKC_MADS	Carica papaya|MIKC_MADS|MIKC_MADS family protein	gi|357147601|ref|XP_003574404.1|
CL4182.Contig3_All	MIKC_MADS	Carica papaya|MIKC_MADS|MIKC_MADS family protein	gi|573914590|ref|XP_006644962.1|
CL4189.Contig2_All	NF-YA	Linum usitatissimum|NF-YA|NF-YA family protein	gi|326492339|dbj|BAK01953.1|
CL4189.Contig3_All	NF-YA	Linum usitatissimum|NF-YA|NF-YA family protein	gi|326492339|dbj|BAK01953.1|
CL4189.Contig4_All	NF-YA	Linum usitatissimum|NF-YA|NF-YA family protein	gi|326492339|dbj|BAK01953.1|
CL4189.Contig5_All	NF-YA	Linum usitatissimum|NF-YA|NF-YA family protein	gi|326492339|dbj|BAK01953.1|
CL4189.Contig6_All	NF-YA	Linum usitatissimum|NF-YA|NF-YA family protein	gi|326492339|dbj|BAK01953.1|
CL4189.Contig7_All	NF-YA	Linum usitatissimum|NF-YA|NF-YA family protein	gi|326492339|dbj|BAK01953.1|
CL4191.Contig2_All	bHLH	Ocimum tenuiflorum|bHLH|bHLH family protein	gi|721666671|ref|XP_010235850.1|
CL4195.Contig1_All	MYB_related	Daucus carota|MYB_related|MYB_related family protein	gi|326492730|dbj|BAJ90221.1|
CL4195.Contig2_All	MYB_related	Daucus carota|MYB_related|MYB_related family protein	gi|209405432|gb|ACI46151.1|
CL4195.Contig3_All	MYB_related	Daucus carota|MYB_related|MYB_related family protein	gi|209405432|gb|ACI46151.1|
CL4195.Contig4_All	MYB_related	Daucus carota|MYB_related|MYB_related family protein	gi|357136224|ref|XP_003569705.1|
CL4195.Contig5_All	MYB_related	Daucus carota|MYB_related|MYB_related family protein	gi|357136224|ref|XP_003569705.1|
CL4195.Contig6_All	MYB_related	Daucus carota|MYB_related|MYB_related family protein	gi|357136224|ref|XP_003569705.1|
CL4195.Contig7_All	MYB_related	Daucus carota|MYB_related|MYB_related family protein	gi|357136224|ref|XP_003569705.1|
CL4195.Contig8_All	MYB_related	Daucus carota|MYB_related|MYB_related family protein	gi|326492730|dbj|BAJ90221.1|
CL4195.Contig9_All	MYB_related	Daucus carota|MYB_related|MYB_related family protein	gi|209405432|gb|ACI46151.1|
CL4195.Contig10_All	MYB_related	Daucus carota|MYB_related|MYB_related family protein	gi|326492730|dbj|BAJ90221.1|
CL4195.Contig11_All	MYB_related	Daucus carota|MYB_related|MYB_related family protein	gi|326492730|dbj|BAJ90221.1|
CL4195.Contig12_All	MYB_related	Daucus carota|MYB_related|MYB_related family protein	gi|209405432|gb|ACI46151.1|
CL4195.Contig13_All	MYB_related	Daucus carota|MYB_related|MYB_related family protein	gi|326492730|dbj|BAJ90221.1|
CL4195.Contig14_All	MYB_related	Daucus carota|MYB_related|MYB_related family protein	gi|357136224|ref|XP_003569705.1|
CL4200.Contig2_All	C3H	Brachypodium distachyon|C3H|C3H family protein	gi|944073246|gb|KQK08730.1|
CL4200.Contig3_All	C3H	Brachypodium distachyon|C3H|C3H family protein	gi|357135532|ref|XP_003569363.1|
CL4200.Contig4_All	C3H	Brachypodium distachyon|C3H|C3H family protein	gi|357135532|ref|XP_003569363.1|
CL4200.Contig5_All	C3H	Brachypodium distachyon|C3H|C3H family protein	gi|357135532|ref|XP_003569363.1|
CL4200.Contig6_All	C3H	Brachypodium distachyon|C3H|C3H family protein	gi|357135532|ref|XP_003569363.1|
CL4203.Contig1_All	B3	Triticum aestivum|B3|B3 family protein	gi|357165429|ref|XP_003580380.1|
CL4203.Contig3_All	RAV	Hordeum vulgare|RAV|RAV family protein	gi|670020730|emb|CDJ26459.1|
CL4203.Contig4_All	RAV	Hordeum vulgare|RAV|RAV family protein	gi|670020730|emb|CDJ26459.1|
CL4203.Contig5_All	RAV	Hordeum vulgare|RAV|RAV family protein	gi|670020730|emb|CDJ26459.1|
CL4214.Contig1_All	WRKY	Hordeum vulgare|WRKY|WRKY family protein	gi|11993901|gb|AAG42147.1|
CL4214.Contig3_All	WRKY	Hordeum vulgare|WRKY|WRKY family protein	gi|11993901|gb|AAG42147.1|
CL4214.Contig4_All	WRKY	Hordeum vulgare|WRKY|WRKY family protein	gi|11993901|gb|AAG42147.1|
CL4220.Contig1_All	HD-ZIP	Fragaria vesca|HD-ZIP|HD-ZIP family protein	gi|326488793|dbj|BAJ98008.1|
CL4220.Contig2_All	HD-ZIP	Fragaria vesca|HD-ZIP|HD-ZIP family protein	gi|326488793|dbj|BAJ98008.1|
CL4222.Contig1_All	HSF	Brachypodium distachyon|HSF|HSF family protein	gi|375152294|gb|AFA36605.1|
CL4222.Contig2_All	HSF	Hordeum vulgare|HSF|HSF family protein	gi|375152294|gb|AFA36605.1|
CL4230.Contig1_All	BES1	Zea mays|BES1|BES1 family protein	gi|326512280|dbj|BAJ96121.1|
CL4243.Contig2_All	NF-YA	Triticum aestivum|NF-YA|NF-YA family protein	gi|45861207|gb|AAS78480.1|
CL4243.Contig3_All	NF-YA	Triticum aestivum|NF-YA|NF-YA family protein	gi|326506546|dbj|BAJ86591.1|
CL4243.Contig4_All	NF-YA	Triticum aestivum|NF-YA|NF-YA family protein	gi|45861207|gb|AAS78480.1|
CL4243.Contig5_All	NF-YA	Triticum aestivum|NF-YA|NF-YA family protein	gi|326506546|dbj|BAJ86591.1|
CL4243.Contig9_All	NF-YA	Triticum aestivum|NF-YA|NF-YA family protein	gi|326506546|dbj|BAJ86591.1|
CL4243.Contig10_All	NF-YA	Triticum aestivum|NF-YA|NF-YA family protein	gi|326506546|dbj|BAJ86591.1|
CL4262.Contig1_All	HSF	Brachypodium stacei|HSF|HSF family protein	gi|357136438|ref|XP_003569811.1|
CL4262.Contig2_All	HSF	Brachypodium stacei|HSF|HSF family protein	gi|357136438|ref|XP_003569811.1|
CL4279.Contig1_All	TALE	Brachypodium distachyon|TALE|TALE family protein	gi|326487276|dbj|BAJ89622.1|
CL4289.Contig1_All	C2H2	Actinidia chinensis|C2H2|C2H2 family protein	gi|357127049|ref|XP_003565198.1|
CL4297.Contig1_All	bHLH	Brachypodium distachyon|bHLH|bHLH family protein	gi|670021111|emb|CDJ26325.1|
CL4309.Contig1_All	C3H	Populus euphratica|C3H|C3H family protein	gi|357165865|ref|XP_003580520.1|
CL4309.Contig2_All	C3H	Populus euphratica|C3H|C3H family protein	gi|326524614|dbj|BAK00690.1|
CL4317.Contig1_All	GRAS	Triticum aestivum|GRAS|GRAS family protein	gi|475591711|gb|EMT21860.1|
CL4317.Contig2_All	GRAS	Triticum aestivum|GRAS|GRAS family protein	gi|475591711|gb|EMT21860.1|
CL4317.Contig3_All	GRAS	Triticum aestivum|GRAS|GRAS family protein	gi|475591711|gb|EMT21860.1|
CL4317.Contig4_All	GRAS	Triticum aestivum|GRAS|GRAS family protein	gi|475591711|gb|EMT21860.1|
CL4320.Contig1_All	MYB_related	Eragrostis tef|MYB_related|MYB_related family protein	gi|525343114|ref|NP_001266831.1|
CL4320.Contig2_All	MYB_related	Eragrostis tef|MYB_related|MYB_related family protein	gi|525343114|ref|NP_001266831.1|
CL4320.Contig4_All	MYB_related	Eragrostis tef|MYB_related|MYB_related family protein	gi|525343114|ref|NP_001266831.1|
CL4320.Contig5_All	MYB_related	Eragrostis tef|MYB_related|MYB_related family protein	gi|525343114|ref|NP_001266831.1|
CL4320.Contig7_All	MYB_related	Eragrostis tef|MYB_related|MYB_related family protein	gi|525343114|ref|NP_001266831.1|
CL4320.Contig8_All	MYB_related	Eragrostis tef|MYB_related|MYB_related family protein	gi|525343114|ref|NP_001266831.1|
CL4323.Contig2_All	WRKY	Brachypodium stacei|WRKY|WRKY family protein	gi|475626048|gb|EMT33177.1|
CL4335.Contig2_All	bHLH	Fragaria vesca|bHLH|bHLH family protein	gi|326510187|dbj|BAJ87310.1|
CL4335.Contig3_All	bHLH	Fragaria vesca|bHLH|bHLH family protein	gi|326510187|dbj|BAJ87310.1|
CL4335.Contig4_All	bHLH	Fragaria vesca|bHLH|bHLH family protein	gi|326510187|dbj|BAJ87310.1|
CL4335.Contig5_All	bHLH	Fragaria vesca|bHLH|bHLH family protein	gi|326510187|dbj|BAJ87310.1|
CL4350.Contig1_All	GATA	Musa acuminata|GATA|GATA family protein	gi|960478583|ref|XP_003570049.2|
CL4350.Contig2_All	GATA	Musa acuminata|GATA|GATA family protein	gi|1002843791|ref|XP_015689289.1|
CL4350.Contig3_All	GATA	Musa acuminata|GATA|GATA family protein	gi|514720597|ref|XP_004954525.1|
CL4350.Contig4_All	GATA	Musa acuminata|GATA|GATA family protein	gi|514720597|ref|XP_004954525.1|
CL4350.Contig5_All	GATA	Musa acuminata|GATA|GATA family protein	gi|326504726|dbj|BAK06654.1|
CL4350.Contig6_All	GATA	Musa acuminata|GATA|GATA family protein	gi|514720597|ref|XP_004954525.1|
CL4350.Contig7_All	GATA	Musa acuminata|GATA|GATA family protein	gi|514720597|ref|XP_004954525.1|
CL4372.Contig1_All	SRS	Actinidia chinensis|SRS|SRS family protein	gi|357125320|ref|XP_003564342.1|
CL4372.Contig2_All	SRS	Actinidia chinensis|SRS|SRS family protein	gi|475519512|gb|EMT06363.1|
CL4372.Contig3_All	SRS	Actinidia chinensis|SRS|SRS family protein	gi|77557183|gb|ABA99979.1|
CL4372.Contig4_All	SRS	Actinidia chinensis|SRS|SRS family protein	gi|219363589|ref|NP_001136973.1|
CL4372.Contig5_All	SRS	Actinidia chinensis|SRS|SRS family protein	gi|475519512|gb|EMT06363.1|
CL4372.Contig6_All	SRS	Actinidia chinensis|SRS|SRS family protein	gi|77557183|gb|ABA99979.1|
CL4372.Contig7_All	SRS	Actinidia chinensis|SRS|SRS family protein	gi|219363589|ref|NP_001136973.1|
CL4378.Contig2_All	bHLH	Actinidia chinensis|bHLH|bHLH family protein	gi|195638556|gb|ACG38746.1|
CL4378.Contig3_All	bHLH	Actinidia chinensis|bHLH|bHLH family protein	gi|357159120|ref|XP_003578345.1|
CL4378.Contig4_All	bHLH	Actinidia chinensis|bHLH|bHLH family protein	gi|122246728|sp|Q10BT5.1|PP2A2_ORYSJ
CL4383.Contig1_All	TALE	Brachypodium distachyon|TALE|TALE family protein	gi|357150764|ref|XP_003575568.1|
CL4383.Contig2_All	TALE	Triticum aestivum|TALE|TALE family protein	gi|326516982|dbj|BAJ96483.1|
CL4383.Contig3_All	TALE	Triticum aestivum|TALE|TALE family protein	gi|326516982|dbj|BAJ96483.1|
CL4383.Contig4_All	TALE	Triticum aestivum|TALE|TALE family protein	gi|326516982|dbj|BAJ96483.1|
CL4383.Contig5_All	TALE	Hordeum vulgare|TALE|TALE family protein	gi|326516982|dbj|BAJ96483.1|
CL4383.Contig6_All	TALE	Triticum aestivum|TALE|TALE family protein	gi|326516982|dbj|BAJ96483.1|
CL4383.Contig7_All	TALE	Triticum aestivum|TALE|TALE family protein	gi|326516982|dbj|BAJ96483.1|
CL4383.Contig8_All	TALE	Triticum aestivum|TALE|TALE family protein	gi|326516982|dbj|BAJ96483.1|
CL4383.Contig9_All	TALE	Triticum aestivum|TALE|TALE family protein	gi|326516982|dbj|BAJ96483.1|
CL4383.Contig10_All	TALE	Triticum aestivum|TALE|TALE family protein	gi|326516982|dbj|BAJ96483.1|
CL4383.Contig11_All	TALE	Brachypodium distachyon|TALE|TALE family protein	gi|357150764|ref|XP_003575568.1|
CL4383.Contig12_All	TALE	Triticum urartu|TALE|TALE family protein	gi|473831157|gb|EMS47188.1|
CL4386.Contig1_All	bHLH	Brachypodium stacei|bHLH|bHLH family protein	gi|721675792|ref|XP_010237571.1|
CL4386.Contig2_All	bHLH	Brachypodium stacei|bHLH|bHLH family protein	gi|721675792|ref|XP_010237571.1|
CL4386.Contig3_All	bHLH	Brachypodium stacei|bHLH|bHLH family protein	gi|721675792|ref|XP_010237571.1|
CL4386.Contig4_All	bHLH	Brachypodium stacei|bHLH|bHLH family protein	gi|721675792|ref|XP_010237571.1|
CL4386.Contig5_All	bHLH	Brachypodium stacei|bHLH|bHLH family protein	gi|721675792|ref|XP_010237571.1|
CL4389.Contig1_All	bHLH	Zoysia japonica|bHLH|bHLH family protein	gi|669028997|emb|CDM83008.1|
CL4398.Contig2_All	Trihelix	Ziziphus jujuba|Trihelix|Trihelix family protein	gi|326497673|dbj|BAK05926.1|
CL4418.Contig1_All	FAR1	Brachypodium stacei|FAR1|FAR1 family protein	gi|960460193|ref|XP_003559622.3|
CL4418.Contig4_All	FAR1	Brachypodium stacei|FAR1|FAR1 family protein	gi|960460193|ref|XP_003559622.3|
CL4461.Contig1_All	HB-other	Brachypodium distachyon|HB-other|HB-other family protein	gi|474403226|gb|EMS66267.1|
CL4461.Contig2_All	HB-other	Phyllostachys heterocycla|HB-other|HB-other family protein	gi|357128519|ref|XP_003565920.1|
CL4461.Contig3_All	HB-other	Brachypodium distachyon|HB-other|HB-other family protein	gi|357130694|ref|XP_003566982.1|
CL4461.Contig4_All	HB-other	Aegilops tauschii|HB-other|HB-other family protein	gi|475595243|gb|EMT22966.1|
CL4461.Contig5_All	HB-other	Brachypodium stacei|HB-other|HB-other family protein	gi|357128519|ref|XP_003565920.1|
CL4461.Contig6_All	HB-other	Brachypodium distachyon|HB-other|HB-other family protein	gi|357130694|ref|XP_003566982.1|
CL4465.Contig1_All	WRKY	Triticum aestivum|WRKY|WRKY family protein	gi|299109314|emb|CBH32504.1|
CL4468.Contig2_All	WRKY	Aegilops tauschii|WRKY|WRKY family protein	gi|475580728|gb|EMT18671.1|
CL4500.Contig1_All	MYB_related	Ipomoea trifida|MYB_related|MYB_related family protein	gi|475591928|gb|EMT21923.1|
CL4500.Contig4_All	MYB_related	Ipomoea trifida|MYB_related|MYB_related family protein	gi|475591928|gb|EMT21923.1|
CL4500.Contig5_All	MYB_related	Ipomoea trifida|MYB_related|MYB_related family protein	gi|475499192|gb|EMT04151.1|
CL4508.Contig1_All	bHLH	Triticum aestivum|bHLH|bHLH family protein	gi|721680068|ref|XP_010238168.1|
CL4519.Contig1_All	B3	Oryza glumaepatula|B3|B3 family protein	gi|326512820|dbj|BAK03317.1|
CL4519.Contig2_All	B3	Oryza glumaepatula|B3|B3 family protein	gi|326512820|dbj|BAK03317.1|
CL4523.Contig1_All	C3H	Zea mays|C3H|C3H family protein	gi|944065511|gb|KQK01102.1|
CL4523.Contig2_All	C3H	Zea mays|C3H|C3H family protein	gi|357137393|ref|XP_003570285.1|
CL4523.Contig3_All	C3H	Zea mays|C3H|C3H family protein	gi|357137393|ref|XP_003570285.1|
CL4523.Contig4_All	C3H	Zea mays|C3H|C3H family protein	gi|944065511|gb|KQK01102.1|
CL4523.Contig6_All	C3H	Zea mays|C3H|C3H family protein	gi|944065511|gb|KQK01102.1|
CL4526.Contig1_All	bHLH	Phyllostachys heterocycla|bHLH|bHLH family protein	gi|357111958|ref|XP_003557777.1|
CL4526.Contig2_All	bHLH	Phyllostachys heterocycla|bHLH|bHLH family protein	gi|357111958|ref|XP_003557777.1|
CL4563.Contig1_All	C3H	Oryza glumaepatula|C3H|C3H family protein	gi|357147089|ref|XP_003574217.1|
CL4563.Contig2_All	C3H	Oryza glumaepatula|C3H|C3H family protein	gi|357147089|ref|XP_003574217.1|
CL4567.Contig2_All	G2-like	Solanum pennellii|G2-like|G2-like family protein	gi|326488847|dbj|BAJ98035.1|
CL4567.Contig3_All	G2-like	Solanum pennellii|G2-like|G2-like family protein	gi|326488847|dbj|BAJ98035.1|
CL4572.Contig1_All	M-type_MADS	Oryza longistaminata|M-type_MADS|M-type_MADS family protein	gi|326520327|dbj|BAK07422.1|
CL4572.Contig2_All	M-type_MADS	Oryza longistaminata|M-type_MADS|M-type_MADS family protein	gi|326520327|dbj|BAK07422.1|
CL4596.Contig1_All	GRAS	Triticum aestivum|GRAS|GRAS family protein	gi|326532730|dbj|BAJ89210.1|
CL4596.Contig2_All	GRAS	Triticum aestivum|GRAS|GRAS family protein	gi|326532730|dbj|BAJ89210.1|
CL4596.Contig3_All	GRAS	Triticum aestivum|GRAS|GRAS family protein	gi|326532730|dbj|BAJ89210.1|
CL4596.Contig4_All	GRAS	Triticum aestivum|GRAS|GRAS family protein	gi|326532730|dbj|BAJ89210.1|
CL4596.Contig5_All	GRAS	Triticum aestivum|GRAS|GRAS family protein	gi|326532730|dbj|BAJ89210.1|
CL4596.Contig6_All	GRAS	Triticum aestivum|GRAS|GRAS family protein	gi|326532730|dbj|BAJ89210.1|
CL4607.Contig3_All	YABBY	Linum usitatissimum|YABBY|YABBY family protein	gi|374430469|gb|AEZ51503.1|
CL4607.Contig7_All	YABBY	Linum usitatissimum|YABBY|YABBY family protein	gi|374430469|gb|AEZ51503.1|
CL4607.Contig8_All	YABBY	Linum usitatissimum|YABBY|YABBY family protein	gi|374430469|gb|AEZ51503.1|
CL4608.Contig1_All	bHLH	Aegilops tauschii|bHLH|bHLH family protein	gi|475535260|gb|EMT08716.1|
CL4608.Contig2_All	bHLH	Aegilops tauschii|bHLH|bHLH family protein	gi|475535260|gb|EMT08716.1|
CL4612.Contig1_All	HD-ZIP	Oryza sativa subsp. indica|HD-ZIP|HD-ZIP family protein	gi|33340129|gb|AAQ14552.1|AF310160_1
CL4612.Contig2_All	HD-ZIP	Oryza sativa subsp. indica|HD-ZIP|HD-ZIP family protein	gi|33340129|gb|AAQ14552.1|AF310160_1
CL4612.Contig3_All	HD-ZIP	Oryza sativa subsp. indica|HD-ZIP|HD-ZIP family protein	gi|33340129|gb|AAQ14552.1|AF310160_1
CL4636.Contig1_All	C2H2	Dorcoceras hygrometricum|C2H2|C2H2 family protein	gi|357163871|ref|XP_003579874.1|
CL4636.Contig2_All	C2H2	Dorcoceras hygrometricum|C2H2|C2H2 family protein	gi|77963980|gb|ABB13331.1|
CL4636.Contig3_All	C2H2	Dorcoceras hygrometricum|C2H2|C2H2 family protein	gi|357163871|ref|XP_003579874.1|
CL4636.Contig4_All	C2H2	Dorcoceras hygrometricum|C2H2|C2H2 family protein	gi|357163871|ref|XP_003579874.1|
CL4636.Contig5_All	C2H2	Dorcoceras hygrometricum|C2H2|C2H2 family protein	gi|357163871|ref|XP_003579874.1|
CL4636.Contig6_All	C2H2	Dorcoceras hygrometricum|C2H2|C2H2 family protein	gi|357163871|ref|XP_003579874.1|
CL4636.Contig8_All	C2H2	Dorcoceras hygrometricum|C2H2|C2H2 family protein	gi|721664743|ref|XP_010235581.1|
CL4636.Contig9_All	C2H2	Dorcoceras hygrometricum|C2H2|C2H2 family protein	gi|721664743|ref|XP_010235581.1|
CL4637.Contig1_All	SRS	Gossypium hirsutum|SRS|SRS family protein	gi|357125507|ref|XP_003564435.1|
CL4637.Contig2_All	SRS	Gossypium hirsutum|SRS|SRS family protein	gi|357125507|ref|XP_003564435.1|
CL4641.Contig1_All	HD-ZIP	Triticum aestivum|HD-ZIP|HD-ZIP family protein	gi|326493642|dbj|BAJ85282.1|
CL4641.Contig2_All	HD-ZIP	Triticum aestivum|HD-ZIP|HD-ZIP family protein	gi|326493642|dbj|BAJ85282.1|
CL4644.Contig2_All	WRKY	Gossypium hirsutum|WRKY|WRKY family protein	gi|357118629|ref|XP_003561054.1|
CL4669.Contig1_All	GeBP	Brachypodium distachyon|GeBP|GeBP family protein	gi|357129427|ref|XP_003566363.1|
CL4669.Contig2_All	GeBP	Brachypodium distachyon|GeBP|GeBP family protein	gi|357129427|ref|XP_003566363.1|
CL4669.Contig3_All	GeBP	Brachypodium distachyon|GeBP|GeBP family protein	gi|357129427|ref|XP_003566363.1|
CL4669.Contig4_All	GeBP	Brachypodium distachyon|GeBP|GeBP family protein	gi|357129427|ref|XP_003566363.1|
CL4701.Contig1_All	NF-YA	Leersia perrieri|NF-YA|NF-YA family protein	gi|357155841|ref|XP_003577256.1|
CL4701.Contig2_All	NF-YA	Leersia perrieri|NF-YA|NF-YA family protein	gi|357155841|ref|XP_003577256.1|
CL4701.Contig3_All	NF-YA	Leersia perrieri|NF-YA|NF-YA family protein	gi|357155841|ref|XP_003577256.1|
CL4702.Contig2_All	ERF	Nicotiana tabacum|ERF|ERF family protein	gi|326489641|dbj|BAK01801.1|
CL4710.Contig1_All	WRKY	Triticum aestivum|WRKY|WRKY family protein	gi|125491389|gb|ABN43181.1|
CL4710.Contig2_All	WRKY	Triticum aestivum|WRKY|WRKY family protein	gi|125491389|gb|ABN43181.1|
CL4710.Contig3_All	WRKY	Triticum aestivum|WRKY|WRKY family protein	gi|924502038|gb|ALC04270.1|
CL4712.Contig1_All	ERF	Selaginella moellendorffii|ERF|ERF family protein	gi|357118191|ref|XP_003560841.1|
CL4713.Contig2_All	HD-ZIP	Musa acuminata|HD-ZIP|HD-ZIP family protein	gi|326500546|dbj|BAK06362.1|
CL4713.Contig3_All	HD-ZIP	Musa acuminata|HD-ZIP|HD-ZIP family protein	gi|326500546|dbj|BAK06362.1|
CL4721.Contig1_All	MYB_related	Hordeum vulgare|MYB_related|MYB_related family protein	gi|676233846|gb|AIM18728.1|
CL4721.Contig2_All	MYB_related	Hordeum vulgare|MYB_related|MYB_related family protein	gi|676233846|gb|AIM18728.1|
CL4721.Contig3_All	MYB_related	Hordeum vulgare|MYB_related|MYB_related family protein	gi|676233846|gb|AIM18728.1|
CL4724.Contig1_All	FAR1	Salvia miltiorrhiza|FAR1|FAR1 family protein	gi|326510843|dbj|BAJ91769.1|
CL4724.Contig2_All	FAR1	Salvia miltiorrhiza|FAR1|FAR1 family protein	gi|326510843|dbj|BAJ91769.1|
CL4724.Contig3_All	FAR1	Salvia miltiorrhiza|FAR1|FAR1 family protein	gi|357132670|ref|XP_003567952.1|
CL4724.Contig4_All	FAR1	Salvia miltiorrhiza|FAR1|FAR1 family protein	gi|326510843|dbj|BAJ91769.1|
CL4739.Contig2_All	bHLH	Raphanus sativus|bHLH|bHLH family protein	gi|473877768|gb|EMS47888.1|
CL4739.Contig4_All	bHLH	Raphanus sativus|bHLH|bHLH family protein	gi|473877768|gb|EMS47888.1|
CL4739.Contig5_All	bHLH	Raphanus sativus|bHLH|bHLH family protein	gi|473877768|gb|EMS47888.1|
CL4739.Contig6_All	bHLH	Raphanus sativus|bHLH|bHLH family protein	gi|473877768|gb|EMS47888.1|
CL4740.Contig1_All	M-type_MADS	Oryza meridionalis|M-type_MADS|M-type_MADS family protein	gi|326531458|dbj|BAJ97733.1|
CL4740.Contig2_All	M-type_MADS	Oryza meridionalis|M-type_MADS|M-type_MADS family protein	gi|326531458|dbj|BAJ97733.1|
CL4740.Contig3_All	M-type_MADS	Oryza meridionalis|M-type_MADS|M-type_MADS family protein	gi|326531458|dbj|BAJ97733.1|
CL4740.Contig4_All	M-type_MADS	Oryza meridionalis|M-type_MADS|M-type_MADS family protein	gi|326531458|dbj|BAJ97733.1|
CL4746.Contig1_All	bHLH	Zoysia matrella|bHLH|bHLH family protein	gi|357156866|ref|XP_003577602.1|
CL4746.Contig2_All	bHLH	Zoysia matrella|bHLH|bHLH family protein	gi|357156866|ref|XP_003577602.1|
CL4746.Contig3_All	bHLH	Zoysia matrella|bHLH|bHLH family protein	gi|357156866|ref|XP_003577602.1|
CL4761.Contig2_All	SBP	Zoysia matrella|SBP|SBP family protein	gi|326487476|dbj|BAJ89722.1|
CL4777.Contig2_All	MYB_related	Oryza longistaminata|MYB_related|MYB_related family protein	gi|669027361|emb|CDM80697.1|
CL4777.Contig3_All	MYB_related	Oryza longistaminata|MYB_related|MYB_related family protein	gi|944067057|gb|KQK02541.1|
CL4788.Contig1_All	B3	Brassica oleracea|B3|B3 family protein	gi|960491944|ref|XP_003580404.2|
CL4788.Contig5_All	B3	Brassica oleracea|B3|B3 family protein	gi|960491944|ref|XP_003580404.2|
CL4788.Contig6_All	B3	Brassica oleracea|B3|B3 family protein	gi|960491944|ref|XP_003580404.2|
CL4788.Contig7_All	B3	Brassica oleracea|B3|B3 family protein	gi|960491944|ref|XP_003580404.2|
CL4788.Contig8_All	B3	Brassica oleracea|B3|B3 family protein	gi|960491944|ref|XP_003580404.2|
CL4789.Contig3_All	G2-like	Phalaenopsis equestris|G2-like|G2-like family protein	gi|357167944|ref|XP_003581407.1|
CL4802.Contig1_All	HD-ZIP	Hordeum vulgare|HD-ZIP|HD-ZIP family protein	gi|326502292|dbj|BAJ95209.1|
CL4806.Contig2_All	B3	Malus domestica|B3|B3 family protein	gi|326519142|dbj|BAJ96570.1|
CL4806.Contig3_All	B3	Malus domestica|B3|B3 family protein	gi|474247413|gb|EMS60070.1|
CL4812.Contig1_All	bZIP	Hordeum vulgare|bZIP|bZIP family protein	gi|326512578|dbj|BAJ99644.1|
CL4812.Contig2_All	bZIP	Hordeum vulgare|bZIP|bZIP family protein	gi|326512578|dbj|BAJ99644.1|
CL4813.Contig3_All	TCP	Solanum pennellii|TCP|TCP family protein	gi|56155209|gb|AAV80394.1|
CL4828.Contig1_All	CAMTA	Triticum aestivum|CAMTA|CAMTA family protein	gi|475599605|gb|EMT24284.1|
CL4828.Contig2_All	CAMTA	Triticum aestivum|CAMTA|CAMTA family protein	gi|475599605|gb|EMT24284.1|
CL4830.Contig1_All	NAC	Populus euphratica|NAC|NAC family protein	gi|326495380|dbj|BAJ85786.1|
CL4830.Contig2_All	NAC	Populus euphratica|NAC|NAC family protein	gi|326495380|dbj|BAJ85786.1|
CL4830.Contig3_All	NAC	Populus euphratica|NAC|NAC family protein	gi|326495380|dbj|BAJ85786.1|
CL4830.Contig4_All	NAC	Populus euphratica|NAC|NAC family protein	gi|326495380|dbj|BAJ85786.1|
CL4830.Contig5_All	NAC	Populus euphratica|NAC|NAC family protein	gi|326495380|dbj|BAJ85786.1|
CL4830.Contig6_All	NAC	Populus euphratica|NAC|NAC family protein	gi|326495380|dbj|BAJ85786.1|
CL4830.Contig7_All	NAC	Populus euphratica|NAC|NAC family protein	gi|326495380|dbj|BAJ85786.1|
CL4830.Contig8_All	NAC	Populus euphratica|NAC|NAC family protein	gi|326495380|dbj|BAJ85786.1|
CL4830.Contig9_All	NAC	Populus euphratica|NAC|NAC family protein	gi|326495380|dbj|BAJ85786.1|
CL4836.Contig2_All	C2H2	Nelumbo nucifera|C2H2|C2H2 family protein	gi|357112924|ref|XP_003558255.1|
CL4849.Contig4_All	GRAS	Triticum aestivum|GRAS|GRAS family protein	gi|514804143|ref|XP_004976949.1|
CL4869.Contig2_All	GRAS	Brachypodium distachyon|GRAS|GRAS family protein	gi|357117965|ref|XP_003560731.1|
CL4869.Contig3_All	GRAS	Brachypodium distachyon|GRAS|GRAS family protein	gi|589229915|gb|AHK61037.1|
CL4869.Contig4_All	GRAS	Brachypodium distachyon|GRAS|GRAS family protein	gi|357117965|ref|XP_003560731.1|
CL4872.Contig1_All	G2-like	Solanum pennellii|G2-like|G2-like family protein	gi|475563481|gb|EMT14289.1|
CL4872.Contig2_All	G2-like	Solanum pennellii|G2-like|G2-like family protein	gi|475563481|gb|EMT14289.1|
CL4872.Contig3_All	G2-like	Solanum pennellii|G2-like|G2-like family protein	gi|475563481|gb|EMT14289.1|
CL4872.Contig4_All	G2-like	Solanum pennellii|G2-like|G2-like family protein	gi|475563481|gb|EMT14289.1|
CL4872.Contig6_All	G2-like	Solanum pennellii|G2-like|G2-like family protein	gi|475563481|gb|EMT14289.1|
CL4872.Contig7_All	G2-like	Solanum pennellii|G2-like|G2-like family protein	gi|475563481|gb|EMT14289.1|
CL4879.Contig2_All	bHLH	Zea mays|bHLH|bHLH family protein	gi|474427664|gb|EMS67801.1|
CL4879.Contig3_All	bHLH	Zea mays|bHLH|bHLH family protein	gi|474427664|gb|EMS67801.1|
CL4879.Contig4_All	bHLH	Zea mays|bHLH|bHLH family protein	gi|475589300|gb|EMT21111.1|
CL4880.Contig2_All	MYB_related	Arachis ipaensis|MYB_related|MYB_related family protein	gi|357166137|ref|XP_003580611.1|
CL4905.Contig1_All	bHLH	Fragaria vesca|bHLH|bHLH family protein	gi|326514644|dbj|BAJ96309.1|
CL4905.Contig2_All	bHLH	Fragaria vesca|bHLH|bHLH family protein	gi|326514644|dbj|BAJ96309.1|
CL4905.Contig3_All	bHLH	Fragaria vesca|bHLH|bHLH family protein	gi|357145882|ref|XP_003573800.1|
CL4905.Contig4_All	bHLH	Fragaria vesca|bHLH|bHLH family protein	gi|357145882|ref|XP_003573800.1|
CL4930.Contig1_All	E2F/DP	Hordeum vulgare|E2F/DP|E2F/DP family protein	gi|326520049|dbj|BAK03949.1|
CL4930.Contig2_All	E2F/DP	Hordeum vulgare|E2F/DP|E2F/DP family protein	gi|721625685|ref|XP_010229197.1|
CL4930.Contig3_All	E2F/DP	Brachypodium stacei|E2F/DP|E2F/DP family protein	gi|326520049|dbj|BAK03949.1|
CL4930.Contig4_All	E2F/DP	Brachypodium distachyon|E2F/DP|E2F/DP family protein	gi|721625685|ref|XP_010229197.1|
CL4968.Contig3_All	ERF	Triticum aestivum|ERF|ERF family protein	gi|82780750|gb|ABB90544.1|
CL4968.Contig4_All	ERF	Triticum aestivum|ERF|ERF family protein	gi|82780750|gb|ABB90544.1|
CL4986.Contig1_All	FAR1	Dichanthelium oligosanthes|FAR1|FAR1 family protein	gi|944075317|gb|KQK10801.1|
CL4986.Contig2_All	FAR1	Dichanthelium oligosanthes|FAR1|FAR1 family protein	gi|944075317|gb|KQK10801.1|
CL4986.Contig3_All	FAR1	Dichanthelium oligosanthes|FAR1|FAR1 family protein	gi|944075317|gb|KQK10801.1|
CL4986.Contig4_All	FAR1	Dichanthelium oligosanthes|FAR1|FAR1 family protein	gi|944075317|gb|KQK10801.1|
CL4986.Contig5_All	FAR1	Dichanthelium oligosanthes|FAR1|FAR1 family protein	gi|944075317|gb|KQK10801.1|
CL4986.Contig6_All	FAR1	Dichanthelium oligosanthes|FAR1|FAR1 family protein	gi|944075317|gb|KQK10801.1|
CL4986.Contig8_All	FAR1	Dichanthelium oligosanthes|FAR1|FAR1 family protein	gi|944075317|gb|KQK10801.1|
CL4991.Contig1_All	LBD	Hordeum vulgare|LBD|LBD family protein	gi|475593173|gb|EMT22297.1|
CL4991.Contig2_All	LBD	Triticum aestivum|LBD|LBD family protein	gi|475593173|gb|EMT22297.1|
CL4991.Contig4_All	LBD	Hordeum vulgare|LBD|LBD family protein	gi|475593173|gb|EMT22297.1|
CL4994.Contig3_All	C2H2	Brachypodium distachyon|C2H2|C2H2 family protein	gi|721662281|ref|XP_010235238.1|
CL5009.Contig1_All	MYB_related	Actinidia chinensis|MYB_related|MYB_related family protein	gi|357110772|ref|XP_003557190.1|
CL5009.Contig2_All	MYB_related	Actinidia chinensis|MYB_related|MYB_related family protein	gi|326503006|dbj|BAJ99128.1|
CL5016.Contig2_All	C2H2	Mimulus guttatus|C2H2|C2H2 family protein	gi|357143271|ref|XP_003572863.1|
CL5016.Contig3_All	C2H2	Dorcoceras hygrometricum|C2H2|C2H2 family protein	gi|721666796|ref|XP_010235872.1|
CL5016.Contig4_All	C2H2	Dorcoceras hygrometricum|C2H2|C2H2 family protein	gi|357143271|ref|XP_003572863.1|
CL5016.Contig5_All	C2H2	Mimulus guttatus|C2H2|C2H2 family protein	gi|357143271|ref|XP_003572863.1|
CL5016.Contig6_All	C2H2	Mimulus guttatus|C2H2|C2H2 family protein	gi|357143271|ref|XP_003572863.1|
CL5018.Contig2_All	LBD	Musa acuminata|LBD|LBD family protein	gi|357115114|ref|XP_003559337.1|
CL5018.Contig4_All	LBD	Musa acuminata|LBD|LBD family protein	gi|357115114|ref|XP_003559337.1|
CL5018.Contig5_All	LBD	Musa acuminata|LBD|LBD family protein	gi|357111485|ref|XP_003557543.1|
CL5018.Contig6_All	LBD	Musa acuminata|LBD|LBD family protein	gi|357111485|ref|XP_003557543.1|
CL5031.Contig2_All	HB-other	Fragaria vesca|HB-other|HB-other family protein	gi|721612791|ref|XP_010239411.1|
CL5031.Contig4_All	HB-other	Fragaria vesca|HB-other|HB-other family protein	gi|721612791|ref|XP_010239411.1|
CL5032.Contig1_All	WRKY	Fragaria x ananassa|WRKY|WRKY family protein	gi|357157625|ref|XP_003577860.1|
CL5032.Contig2_All	WRKY	Fragaria x ananassa|WRKY|WRKY family protein	gi|357157625|ref|XP_003577860.1|
CL5040.Contig1_All	G2-like	Triticum aestivum|G2-like|G2-like family protein	gi|460479796|gb|AGH13375.1|
CL5040.Contig3_All	G2-like	Triticum aestivum|G2-like|G2-like family protein	gi|460479796|gb|AGH13375.1|
CL5040.Contig4_All	G2-like	Triticum aestivum|G2-like|G2-like family protein	gi|460479796|gb|AGH13375.1|
CL5040.Contig5_All	G2-like	Triticum aestivum|G2-like|G2-like family protein	gi|460479796|gb|AGH13375.1|
CL5040.Contig6_All	G2-like	Triticum aestivum|G2-like|G2-like family protein	gi|475611129|gb|EMT27986.1|
CL5040.Contig7_All	G2-like	Triticum aestivum|G2-like|G2-like family protein	gi|475611129|gb|EMT27986.1|
CL5040.Contig8_All	G2-like	Triticum aestivum|G2-like|G2-like family protein	gi|460479796|gb|AGH13375.1|
CL5044.Contig1_All	CO-like	Brachypodium stacei|CO-like|CO-like family protein	gi|357124499|ref|XP_003563937.1|
CL5044.Contig2_All	CO-like	Brachypodium stacei|CO-like|CO-like family protein	gi|357124499|ref|XP_003563937.1|
CL5044.Contig3_All	CO-like	Brachypodium stacei|CO-like|CO-like family protein	gi|357124499|ref|XP_003563937.1|
CL5050.Contig3_All	CO-like	Solanum melongena|CO-like|CO-like family protein	gi|326533682|dbj|BAK05372.1|
CL5050.Contig4_All	CO-like	Solanum melongena|CO-like|CO-like family protein	gi|326533682|dbj|BAK05372.1|
CL5064.Contig3_All	ZF-HD	Triticum aestivum|ZF-HD|ZF-HD family protein	gi|326487746|dbj|BAK05545.1|
CL5065.Contig1_All	Dof	Zoysia japonica|Dof|Dof family protein	gi|255675954|dbj|BAH92905.1|
CL5065.Contig4_All	Dof	Zoysia japonica|Dof|Dof family protein	gi|357112876|ref|XP_003558231.1|
CL5065.Contig5_All	Dof	Zoysia japonica|Dof|Dof family protein	gi|357112876|ref|XP_003558231.1|
CL5065.Contig6_All	Dof	Zoysia japonica|Dof|Dof family protein	gi|357112876|ref|XP_003558231.1|
CL5068.Contig1_All	bHLH	Setaria italica|bHLH|bHLH family protein	gi|357128954|ref|XP_003566134.1|
CL5080.Contig2_All	B3	Oryza barthii|B3|B3 family protein	gi|326513932|dbj|BAJ92116.1|
CL5083.Contig1_All	SRS	Fragaria x ananassa|SRS|SRS family protein	gi|669030484|emb|CDM85023.1|
CL5108.Contig2_All	GeBP	Brachypodium stacei|GeBP|GeBP family protein	gi|326533616|dbj|BAK05339.1|
CL5111.Contig1_All	ERF	Vitis vinifera|ERF|ERF family protein	gi|475587627|gb|EMT20603.1|
CL5111.Contig2_All	ERF	Vitis vinifera|ERF|ERF family protein	gi|475587627|gb|EMT20603.1|
CL5120.Contig1_All	MYB_related	Oryza rufipogon|MYB_related|MYB_related family protein	gi|937894204|dbj|BAS70184.1|
CL5120.Contig2_All	MYB_related	Oryza rufipogon|MYB_related|MYB_related family protein	gi|960468934|ref|XP_014754711.1|
CL5120.Contig3_All	MYB_related	Oryza rufipogon|MYB_related|MYB_related family protein	gi|514774742|ref|XP_004968053.1|
CL5124.Contig2_All	ERF	Zoysia pacifica|ERF|ERF family protein	gi|108711652|gb|ABF99447.1|
CL5124.Contig3_All	ERF	Zoysia pacifica|ERF|ERF family protein	gi|108711652|gb|ABF99447.1|
CL5126.Contig1_All	bHLH	Amaranthus hypochondriacus|bHLH|bHLH family protein	gi|357137903|ref|XP_003570538.1|
CL5126.Contig6_All	bHLH	Amaranthus hypochondriacus|bHLH|bHLH family protein	gi|357137903|ref|XP_003570538.1|
CL5129.Contig1_All	NAC	Actinidia chinensis|NAC|NAC family protein	gi|326510921|dbj|BAJ91808.1|
CL5129.Contig2_All	NAC	Actinidia chinensis|NAC|NAC family protein	gi|326510921|dbj|BAJ91808.1|
CL5134.Contig4_All	FAR1	Vitis vinifera|FAR1|FAR1 family protein	gi|944085946|gb|KQK21298.1|
CL5134.Contig5_All	FAR1	Vitis vinifera|FAR1|FAR1 family protein	gi|357111854|ref|XP_003557725.1|
CL5134.Contig6_All	FAR1	Vitis vinifera|FAR1|FAR1 family protein	gi|357111854|ref|XP_003557725.1|
CL5134.Contig8_All	FAR1	Vitis vinifera|FAR1|FAR1 family protein	gi|357111854|ref|XP_003557725.1|
CL5134.Contig9_All	FAR1	Vitis vinifera|FAR1|FAR1 family protein	gi|357111854|ref|XP_003557725.1|
CL5134.Contig10_All	FAR1	Vitis vinifera|FAR1|FAR1 family protein	gi|357111854|ref|XP_003557725.1|
CL5134.Contig11_All	FAR1	Vitis vinifera|FAR1|FAR1 family protein	gi|357111854|ref|XP_003557725.1|
CL5134.Contig12_All	FAR1	Vitis vinifera|FAR1|FAR1 family protein	gi|357111854|ref|XP_003557725.1|
CL5134.Contig13_All	FAR1	Vitis vinifera|FAR1|FAR1 family protein	gi|357111854|ref|XP_003557725.1|
CL5134.Contig14_All	FAR1	Vitis vinifera|FAR1|FAR1 family protein	gi|944085946|gb|KQK21298.1|
CL5134.Contig15_All	FAR1	Vitis vinifera|FAR1|FAR1 family protein	gi|357111854|ref|XP_003557725.1|
CL5143.Contig1_All	HB-other	Oryza glumaepatula|HB-other|HB-other family protein	gi|960469867|ref|XP_014754887.1|
CL5143.Contig2_All	HB-other	Oryza glumaepatula|HB-other|HB-other family protein	gi|960469867|ref|XP_014754887.1|
CL5143.Contig5_All	HB-other	Oryza glumaepatula|HB-other|HB-other family protein	gi|84105090|gb|ABC54585.1|
CL5147.Contig1_All	MYB_related	Dorcoceras hygrometricum|MYB_related|MYB_related family protein	gi|326488219|dbj|BAJ89948.1|
CL5147.Contig2_All	MYB_related	Dorcoceras hygrometricum|MYB_related|MYB_related family protein	gi|326488219|dbj|BAJ89948.1|
CL5161.Contig1_All	BES1	Zoysia pacifica|BES1|BES1 family protein	gi|357122245|ref|XP_003562826.1|
CL5161.Contig2_All	BES1	Zoysia pacifica|BES1|BES1 family protein	gi|357122245|ref|XP_003562826.1|
CL5161.Contig3_All	BES1	Zoysia pacifica|BES1|BES1 family protein	gi|357122245|ref|XP_003562826.1|
CL5165.Contig2_All	WRKY	Solanum melongena|WRKY|WRKY family protein	gi|357123105|ref|XP_003563253.1|
CL5169.Contig4_All	B3	Fragaria x ananassa|B3|B3 family protein	gi|473786774|gb|EMS46223.1|
CL5169.Contig5_All	B3	Fragaria x ananassa|B3|B3 family protein	gi|473786774|gb|EMS46223.1|
CL5182.Contig1_All	G2-like	Populus euphratica|G2-like|G2-like family protein	gi|474420299|gb|EMS67506.1|
CL5182.Contig3_All	G2-like	Populus euphratica|G2-like|G2-like family protein	gi|475563596|gb|EMT14309.1|
CL5182.Contig5_All	G2-like	Populus euphratica|G2-like|G2-like family protein	gi|475563596|gb|EMT14309.1|
CL5201.Contig1_All	FAR1	Actinidia chinensis|FAR1|FAR1 family protein	gi|475577453|gb|EMT17809.1|
CL5201.Contig2_All	FAR1	Actinidia chinensis|FAR1|FAR1 family protein	gi|475577453|gb|EMT17809.1|
CL5219.Contig5_All	MYB_related	Hordeum vulgare|MYB_related|MYB_related family protein	gi|475365263|gb|EMT00513.1|
CL5254.Contig2_All	bHLH	Malus domestica|bHLH|bHLH family protein	gi|545911849|gb|AGW81786.1|
CL5265.Contig2_All	MYB	Fragaria x ananassa|MYB|MYB family protein	gi|357114374|ref|XP_003558975.1|
CL5265.Contig3_All	MYB	Fragaria x ananassa|MYB|MYB family protein	gi|357114374|ref|XP_003558975.1|
CL5271.Contig1_All	FAR1	Aegilops tauschii|FAR1|FAR1 family protein	gi|357114004|ref|XP_003558791.1|
CL5271.Contig2_All	FAR1	Aegilops tauschii|FAR1|FAR1 family protein	gi|474045006|gb|EMS53442.1|
CL5277.Contig1_All	AP2	Brachypodium distachyon|AP2|AP2 family protein	gi|721656432|ref|XP_010234345.1|
CL5277.Contig2_All	AP2	Brachypodium distachyon|AP2|AP2 family protein	gi|721656432|ref|XP_010234345.1|
CL5298.Contig2_All	ERF	Actinidia chinensis|ERF|ERF family protein	gi|357118322|ref|XP_003560904.1|
CL5298.Contig3_All	ERF	Actinidia chinensis|ERF|ERF family protein	gi|326508588|dbj|BAJ95816.1|
CL5304.Contig1_All	C3H	Brassica oleracea|C3H|C3H family protein	gi|1002314628|ref|XP_015620680.1|
CL5304.Contig2_All	C3H	Brassica oleracea|C3H|C3H family protein	gi|326502876|dbj|BAJ99066.1|
CL5304.Contig3_All	C3H	Brassica oleracea|C3H|C3H family protein	gi|326502876|dbj|BAJ99066.1|
CL5304.Contig4_All	C3H	Brassica oleracea|C3H|C3H family protein	gi|944050854|gb|KQJ86492.1|
CL5304.Contig5_All	C3H	Brassica oleracea|C3H|C3H family protein	gi|326502876|dbj|BAJ99066.1|
CL5304.Contig6_All	C3H	Brassica oleracea|C3H|C3H family protein	gi|944050854|gb|KQJ86492.1|
CL5304.Contig7_All	C3H	Brassica oleracea|C3H|C3H family protein	gi|357151512|ref|XP_003575813.1|
CL5304.Contig8_All	C3H	Brassica oleracea|C3H|C3H family protein	gi|326502876|dbj|BAJ99066.1|
CL5304.Contig9_All	C3H	Brassica oleracea|C3H|C3H family protein	gi|326502876|dbj|BAJ99066.1|
CL5304.Contig10_All	C3H	Brassica oleracea|C3H|C3H family protein	gi|326502876|dbj|BAJ99066.1|
CL5304.Contig11_All	C3H	Brassica oleracea|C3H|C3H family protein	gi|357151512|ref|XP_003575813.1|
CL5319.Contig3_All	bHLH	Linum usitatissimum|bHLH|bHLH family protein	gi|721644862|ref|XP_003567152.2|
CL5319.Contig4_All	bHLH	Linum usitatissimum|bHLH|bHLH family protein	gi|721644862|ref|XP_003567152.2|
CL5337.Contig1_All	GATA	Daucus carota|GATA|GATA family protein	gi|475612032|gb|EMT28281.1|
CL5354.Contig2_All	G2-like	Fragaria x ananassa|G2-like|G2-like family protein	gi|960457502|ref|XP_014752569.1|
CL5354.Contig3_All	G2-like	Fragaria x ananassa|G2-like|G2-like family protein	gi|960457502|ref|XP_014752569.1|
CL5374.Contig1_All	NAC	Malus domestica|NAC|NAC family protein	gi|357132217|ref|XP_003567728.1|
CL5400.Contig1_All	ARF	Oryza longistaminata|ARF|ARF family protein	gi|326491789|dbj|BAJ94372.1|
CL5400.Contig2_All	ARF	Oryza longistaminata|ARF|ARF family protein	gi|326491789|dbj|BAJ94372.1|
CL5400.Contig3_All	ARF	Oryza longistaminata|ARF|ARF family protein	gi|326491789|dbj|BAJ94372.1|
CL5400.Contig6_All	ARF	Oryza longistaminata|ARF|ARF family protein	gi|326491789|dbj|BAJ94372.1|
CL5400.Contig8_All	ARF	Oryza longistaminata|ARF|ARF family protein	gi|326491789|dbj|BAJ94372.1|
CL5420.Contig2_All	MYB_related	Aegilops tauschii|MYB_related|MYB_related family protein	gi|475597049|gb|EMT23519.1|
CL5420.Contig3_All	MYB_related	Aegilops tauschii|MYB_related|MYB_related family protein	gi|475597049|gb|EMT23519.1|
CL5447.Contig1_All	ARF	Oryza nivara|ARF|ARF family protein	gi|158563894|sp|Q01I35.2|ARFJ_ORYSI
CL5447.Contig2_All	ARF	Oryza brachyantha|ARF|ARF family protein	gi|1002841578|ref|XP_015688668.1|
CL5447.Contig3_All	ARF	Brachypodium distachyon|ARF|ARF family protein	gi|357164725|ref|XP_003580146.1|
CL5447.Contig4_All	ARF	Brachypodium stacei|ARF|ARF family protein	gi|357164725|ref|XP_003580146.1|
CL5447.Contig5_All	ARF	Brachypodium distachyon|ARF|ARF family protein	gi|357123494|ref|XP_003563445.1|
CL5447.Contig6_All	ARF	Sorghum bicolor|ARF|ARF family protein	gi|242062386|ref|XP_002452482.1|
CL5447.Contig8_All	ARF	Brachypodium distachyon|ARF|ARF family protein	gi|357123494|ref|XP_003563445.1|
CL5457.Contig3_All	MIKC_MADS	Actinidia chinensis|MIKC_MADS|MIKC_MADS family protein	gi|721608188|ref|XP_010232881.1|
CL5461.Contig1_All	NF-X1	Manihot esculenta|NF-X1|NF-X1 family protein	gi|357112326|ref|XP_003557960.1|
CL5461.Contig3_All	NF-X1	Ricinus communis|NF-X1|NF-X1 family protein	gi|326513708|dbj|BAJ87873.1|
CL5465.Contig1_All	MYB_related	Brachypodium distachyon|MYB_related|MYB_related family protein	gi|944081286|gb|KQK16638.1|
CL5465.Contig2_All	MYB_related	Brachypodium distachyon|MYB_related|MYB_related family protein	gi|357123073|ref|XP_003563237.1|
CL5465.Contig3_All	MYB_related	Brachypodium distachyon|MYB_related|MYB_related family protein	gi|944081286|gb|KQK16638.1|
CL5465.Contig5_All	MYB_related	Brachypodium distachyon|MYB_related|MYB_related family protein	gi|357123073|ref|XP_003563237.1|
CL5465.Contig6_All	MYB_related	Brachypodium distachyon|MYB_related|MYB_related family protein	gi|357123073|ref|XP_003563237.1|
CL5465.Contig7_All	MYB_related	Brachypodium distachyon|MYB_related|MYB_related family protein	gi|357123073|ref|XP_003563237.1|
CL5465.Contig9_All	MYB_related	Brachypodium distachyon|MYB_related|MYB_related family protein	gi|357123073|ref|XP_003563237.1|
CL5484.Contig2_All	bHLH	Arabidopsis lyrata|bHLH|bHLH family protein	gi|960468197|ref|XP_014754560.1|
CL5484.Contig3_All	bHLH	Arabidopsis lyrata|bHLH|bHLH family protein	gi|960468197|ref|XP_014754560.1|
CL5484.Contig4_All	bHLH	Arabidopsis lyrata|bHLH|bHLH family protein	gi|326515280|dbj|BAK03553.1|
CL5485.Contig1_All	GRAS	Azadirachta indica|GRAS|GRAS family protein	gi|357112898|ref|XP_003558242.1|
CL5485.Contig2_All	GRAS	Azadirachta indica|GRAS|GRAS family protein	gi|357112898|ref|XP_003558242.1|
CL5486.Contig2_All	HB-other	Triticum urartu|HB-other|HB-other family protein	gi|721647703|ref|XP_010232788.1|
CL5492.Contig2_All	bZIP	Oropetium thomaeum|bZIP|bZIP family protein	gi|326505846|dbj|BAJ91162.1|
CL5492.Contig3_All	bZIP	Oropetium thomaeum|bZIP|bZIP family protein	gi|326505846|dbj|BAJ91162.1|
CL5492.Contig4_All	bZIP	Oropetium thomaeum|bZIP|bZIP family protein	gi|326533914|dbj|BAJ93730.1|
CL5492.Contig5_All	bZIP	Oropetium thomaeum|bZIP|bZIP family protein	gi|992275892|gb|KXG34457.1|
CL5492.Contig9_All	bZIP	Oropetium thomaeum|bZIP|bZIP family protein	gi|326505846|dbj|BAJ91162.1|
CL5492.Contig11_All	bZIP	Oropetium thomaeum|bZIP|bZIP family protein	gi|326505846|dbj|BAJ91162.1|
CL5492.Contig12_All	bZIP	Oropetium thomaeum|bZIP|bZIP family protein	gi|326505846|dbj|BAJ91162.1|
CL5492.Contig13_All	bZIP	Oropetium thomaeum|bZIP|bZIP family protein	gi|326505846|dbj|BAJ91162.1|
CL5511.Contig1_All	HD-ZIP	Triticum aestivum|HD-ZIP|HD-ZIP family protein	gi|475600645|gb|EMT24595.1|
CL5511.Contig2_All	HD-ZIP	Triticum aestivum|HD-ZIP|HD-ZIP family protein	gi|475600645|gb|EMT24595.1|
CL5511.Contig3_All	HD-ZIP	Triticum aestivum|HD-ZIP|HD-ZIP family protein	gi|475600645|gb|EMT24595.1|
CL5511.Contig4_All	HD-ZIP	Triticum aestivum|HD-ZIP|HD-ZIP family protein	gi|475600645|gb|EMT24595.1|
CL5511.Contig5_All	HD-ZIP	Brachypodium stacei|HD-ZIP|HD-ZIP family protein	gi|357146669|ref|XP_003574071.1|
CL5511.Contig6_All	HD-ZIP	Brachypodium stacei|HD-ZIP|HD-ZIP family protein	gi|357146669|ref|XP_003574071.1|
CL5518.Contig1_All	WRKY	Panicum hallii|WRKY|WRKY family protein	gi|326511082|dbj|BAJ91888.1|
CL5518.Contig2_All	WRKY	Panicum hallii|WRKY|WRKY family protein	gi|326511082|dbj|BAJ91888.1|
CL5528.Contig4_All	MYB	Triticum aestivum|MYB|MYB family protein	gi|478348163|gb|AGI97132.1|
CL5533.Contig2_All	MYB_related	Brachypodium distachyon|MYB_related|MYB_related family protein	gi|721632473|ref|XP_010230576.1|
CL5533.Contig3_All	MYB_related	Brachypodium distachyon|MYB_related|MYB_related family protein	gi|326502138|dbj|BAK06561.1|
CL5537.Contig1_All	B3	Malus domestica|B3|B3 family protein	gi|326500662|dbj|BAJ94997.1|
CL5537.Contig2_All	B3	Malus domestica|B3|B3 family protein	gi|326500662|dbj|BAJ94997.1|
CL5555.Contig2_All	E2F/DP	Oryza punctata|E2F/DP|E2F/DP family protein	gi|721613029|ref|XP_010239782.1|
CL5571.Contig3_All	C2H2	Actinidia chinensis|C2H2|C2H2 family protein	gi|326526567|dbj|BAJ97300.1|
CL5571.Contig4_All	C2H2	Actinidia chinensis|C2H2|C2H2 family protein	gi|326526567|dbj|BAJ97300.1|
CL5571.Contig6_All	C2H2	Actinidia chinensis|C2H2|C2H2 family protein	gi|326526567|dbj|BAJ97300.1|
CL5572.Contig1_All	NAC	Triticum aestivum|NAC|NAC family protein	gi|289551912|gb|ADD10614.1|
CL5572.Contig2_All	NAC	Triticum aestivum|NAC|NAC family protein	gi|289551912|gb|ADD10614.1|
CL5594.Contig1_All	FAR1	Aegilops tauschii|FAR1|FAR1 family protein	gi|721685586|ref|XP_010238835.1|
CL5597.Contig1_All	GRF	Brachypodium distachyon|GRF|GRF family protein	gi|944078046|gb|KQK13398.1|
CL5597.Contig2_All	GRF	Brachypodium distachyon|GRF|GRF family protein	gi|357117020|ref|XP_003560274.1|
CL5597.Contig3_All	GRF	Brachypodium distachyon|GRF|GRF family protein	gi|357117020|ref|XP_003560274.1|
CL5613.Contig1_All	bHLH	Fragaria vesca|bHLH|bHLH family protein	gi|960467527|ref|XP_014754439.1|
CL5613.Contig2_All	bHLH	Nicotiana tabacum|bHLH|bHLH family protein	gi|960467527|ref|XP_014754439.1|
CL5613.Contig3_All	bHLH	Fragaria vesca|bHLH|bHLH family protein	gi|960467527|ref|XP_014754439.1|
CL5613.Contig4_All	bHLH	Nicotiana tabacum|bHLH|bHLH family protein	gi|960467527|ref|XP_014754439.1|
CL5623.Contig1_All	C2H2	Oryza meridionalis|C2H2|C2H2 family protein	gi|113563613|dbj|BAF13956.1|
CL5623.Contig2_All	C2H2	Oryza meridionalis|C2H2|C2H2 family protein	gi|113563613|dbj|BAF13956.1|
CL5623.Contig3_All	C2H2	Oryza nivara|C2H2|C2H2 family protein	gi|113563613|dbj|BAF13956.1|
CL5648.Contig1_All	Trihelix	Brachypodium stacei|Trihelix|Trihelix family protein	gi|514803632|ref|XP_004976700.1|
CL5659.Contig1_All	MYB_related	Triticum aestivum|MYB_related|MYB_related family protein	gi|357136114|ref|XP_003569651.1|
CL5659.Contig2_All	MYB_related	Triticum aestivum|MYB_related|MYB_related family protein	gi|326513148|dbj|BAK06814.1|
CL5661.Contig14_All	B3	Dianthus caryophyllus|B3|B3 family protein	gi|944246293|gb|KQL10587.1|
CL5661.Contig15_All	B3	Dianthus caryophyllus|B3|B3 family protein	gi|242088963|ref|XP_002440314.1|
CL5669.Contig1_All	bZIP	Dichanthelium oligosanthes|bZIP|bZIP family protein	gi|326489225|dbj|BAK01596.1|
CL5669.Contig2_All	bZIP	Oryza meridionalis|bZIP|bZIP family protein	gi|326489225|dbj|BAK01596.1|
CL5675.Contig1_All	LBD	Malus domestica|LBD|LBD family protein	gi|721672138|ref|XP_003577726.2|
CL5675.Contig2_All	LBD	Malus domestica|LBD|LBD family protein	gi|475491156|gb|EMT03539.1|
CL5675.Contig3_All	LBD	Malus domestica|LBD|LBD family protein	gi|721672138|ref|XP_003577726.2|
CL5675.Contig4_All	LBD	Malus domestica|LBD|LBD family protein	gi|721672138|ref|XP_003577726.2|
CL5675.Contig5_All	LBD	Malus domestica|LBD|LBD family protein	gi|721672138|ref|XP_003577726.2|
CL5678.Contig2_All	M-type_MADS	Oryza sativa subsp. japonica|M-type_MADS|M-type_MADS family protein	gi|21672010|gb|AAM74372.1|AC116603_8
CL5678.Contig8_All	M-type_MADS	Oryza sativa subsp. japonica|M-type_MADS|M-type_MADS family protein	gi|21672010|gb|AAM74372.1|AC116603_8
CL5682.Contig1_All	ERF	Beta vulgaris|ERF|ERF family protein	gi|473990701|gb|EMS51881.1|
CL5682.Contig6_All	ERF	Beta vulgaris|ERF|ERF family protein	gi|473990701|gb|EMS51881.1|
CL5682.Contig7_All	ERF	Beta vulgaris|ERF|ERF family protein	gi|473990701|gb|EMS51881.1|
CL5685.Contig1_All	FAR1	Pyrus bretschneideri|FAR1|FAR1 family protein	gi|326525647|dbj|BAJ88870.1|
CL5685.Contig2_All	FAR1	Pyrus bretschneideri|FAR1|FAR1 family protein	gi|357112073|ref|XP_003557834.1|
CL5685.Contig3_All	FAR1	Pyrus bretschneideri|FAR1|FAR1 family protein	gi|357112073|ref|XP_003557834.1|
CL5685.Contig5_All	FAR1	Pyrus bretschneideri|FAR1|FAR1 family protein	gi|357112073|ref|XP_003557834.1|
CL5685.Contig6_All	FAR1	Pyrus bretschneideri|FAR1|FAR1 family protein	gi|357112073|ref|XP_003557834.1|
CL5694.Contig1_All	NAC	Raphanus sativus|NAC|NAC family protein	gi|473905047|gb|EMS49351.1|
CL5694.Contig2_All	NAC	Raphanus sativus|NAC|NAC family protein	gi|473905047|gb|EMS49351.1|
CL5694.Contig4_All	NAC	Raphanus sativus|NAC|NAC family protein	gi|475569171|gb|EMT15709.1|
CL5720.Contig1_All	Nin-like	Hordeum vulgare|Nin-like|Nin-like family protein	gi|475523798|gb|EMT06934.1|
CL5720.Contig2_All	Nin-like	Hordeum vulgare|Nin-like|Nin-like family protein	gi|475523798|gb|EMT06934.1|
CL5720.Contig4_All	Nin-like	Hordeum vulgare|Nin-like|Nin-like family protein	gi|475523798|gb|EMT06934.1|
CL5720.Contig5_All	Nin-like	Hordeum vulgare|Nin-like|Nin-like family protein	gi|475523798|gb|EMT06934.1|
CL5724.Contig1_All	ERF	Ipomoea trifida|ERF|ERF family protein	gi|242347656|gb|ACS92633.1|
CL5724.Contig2_All	ERF	Ipomoea trifida|ERF|ERF family protein	gi|242347656|gb|ACS92633.1|
CL5724.Contig3_All	ERF	Ipomoea trifida|ERF|ERF family protein	gi|326533108|dbj|BAJ93526.1|
CL5724.Contig4_All	ERF	Ipomoea trifida|ERF|ERF family protein	gi|326533108|dbj|BAJ93526.1|
CL5724.Contig5_All	ERF	Ipomoea trifida|ERF|ERF family protein	gi|242347656|gb|ACS92633.1|
CL5724.Contig6_All	ERF	Ipomoea trifida|ERF|ERF family protein	gi|326533108|dbj|BAJ93526.1|
CL5736.Contig1_All	ARF	Actinidia chinensis|ARF|ARF family protein	gi|357124929|ref|XP_003564149.1|
CL5738.Contig1_All	TALE	Brachypodium stacei|TALE|TALE family protein	gi|721653547|ref|XP_010233918.1|
CL5738.Contig2_All	TALE	Brachypodium stacei|TALE|TALE family protein	gi|721653547|ref|XP_010233918.1|
CL5738.Contig3_All	TALE	Brachypodium stacei|TALE|TALE family protein	gi|721653547|ref|XP_010233918.1|
CL5742.Contig2_All	MYB_related	Triticum aestivum|MYB_related|MYB_related family protein	gi|357134639|ref|XP_003568924.1|
CL5742.Contig3_All	MYB_related	Triticum aestivum|MYB_related|MYB_related family protein	gi|357134639|ref|XP_003568924.1|
CL5742.Contig6_All	MYB_related	Triticum aestivum|MYB_related|MYB_related family protein	gi|357134639|ref|XP_003568924.1|
CL5742.Contig8_All	MYB_related	Triticum aestivum|MYB_related|MYB_related family protein	gi|357132133|ref|XP_003567687.1|
CL5758.Contig3_All	G2-like	Raphanus sativus|G2-like|G2-like family protein	gi|326503990|dbj|BAK02781.1|
CL5758.Contig5_All	G2-like	Raphanus sativus|G2-like|G2-like family protein	gi|326503990|dbj|BAK02781.1|
CL5760.Contig3_All	FAR1	Triticum aestivum|FAR1|FAR1 family protein	gi|960459318|ref|XP_014752890.1|
CL5760.Contig4_All	FAR1	Triticum aestivum|FAR1|FAR1 family protein	gi|960459318|ref|XP_014752890.1|
CL5760.Contig5_All	FAR1	Triticum aestivum|FAR1|FAR1 family protein	gi|960459318|ref|XP_014752890.1|
CL5760.Contig6_All	FAR1	Triticum aestivum|FAR1|FAR1 family protein	gi|960459318|ref|XP_014752890.1|
CL5760.Contig7_All	FAR1	Triticum aestivum|FAR1|FAR1 family protein	gi|960459318|ref|XP_014752890.1|
CL5762.Contig1_All	MYB_related	Oryza longistaminata|MYB_related|MYB_related family protein	gi|326534190|dbj|BAJ89445.1|
CL5762.Contig2_All	MYB_related	Oryza longistaminata|MYB_related|MYB_related family protein	gi|357115471|ref|XP_003559512.1|
CL5776.Contig1_All	BES1	Brachypodium stacei|BES1|BES1 family protein	gi|960473002|ref|XP_014755446.1|
CL5776.Contig2_All	BES1	Brachypodium stacei|BES1|BES1 family protein	gi|960473002|ref|XP_014755446.1|
CL5787.Contig3_All	bZIP	Linum usitatissimum|bZIP|bZIP family protein	gi|326533404|dbj|BAJ93674.1|
CL5787.Contig4_All	bZIP	Linum usitatissimum|bZIP|bZIP family protein	gi|326533404|dbj|BAJ93674.1|
CL5787.Contig5_All	bZIP	Linum usitatissimum|bZIP|bZIP family protein	gi|326533404|dbj|BAJ93674.1|
CL5787.Contig6_All	bZIP	Linum usitatissimum|bZIP|bZIP family protein	gi|326533404|dbj|BAJ93674.1|
CL5787.Contig10_All	bZIP	Linum usitatissimum|bZIP|bZIP family protein	gi|357139338|ref|XP_003571239.1|
CL5791.Contig1_All	MYB_related	Triticum aestivum|MYB_related|MYB_related family protein	gi|475562420|gb|EMT14023.1|
CL5791.Contig2_All	MYB_related	Triticum aestivum|MYB_related|MYB_related family protein	gi|475562420|gb|EMT14023.1|
CL5791.Contig3_All	MYB_related	Triticum aestivum|MYB_related|MYB_related family protein	gi|475562420|gb|EMT14023.1|
CL5791.Contig4_All	MYB_related	Triticum aestivum|MYB_related|MYB_related family protein	gi|475562420|gb|EMT14023.1|
CL5791.Contig5_All	MYB_related	Triticum aestivum|MYB_related|MYB_related family protein	gi|475562420|gb|EMT14023.1|
CL5791.Contig6_All	MYB_related	Triticum aestivum|MYB_related|MYB_related family protein	gi|475562420|gb|EMT14023.1|
CL5791.Contig7_All	MYB_related	Triticum aestivum|MYB_related|MYB_related family protein	gi|475562420|gb|EMT14023.1|
CL5796.Contig1_All	SBP	Brachypodium distachyon|SBP|SBP family protein	gi|357131885|ref|XP_003567564.1|
CL5796.Contig2_All	SBP	Brachypodium distachyon|SBP|SBP family protein	gi|721634102|ref|XP_010230803.1|
CL5796.Contig3_All	SBP	Brachypodium distachyon|SBP|SBP family protein	gi|721634102|ref|XP_010230803.1|
CL5796.Contig4_All	SBP	Brachypodium stacei|SBP|SBP family protein	gi|75263892|sp|Q9LGU7.1|SPL1_ORYSJ
CL5798.Contig2_All	SBP	Hordeum vulgare|SBP|SBP family protein	gi|326510157|dbj|BAJ87295.1|
CL5798.Contig3_All	SBP	Brachypodium distachyon|SBP|SBP family protein	gi|357159258|ref|XP_003578390.1|
CL5805.Contig1_All	NAC	Brachypodium distachyon|NAC|NAC family protein	gi|721656628|ref|XP_010234378.1|
CL5805.Contig2_All	NAC	Brachypodium distachyon|NAC|NAC family protein	gi|721656628|ref|XP_010234378.1|
CL5805.Contig3_All	NAC	Brachypodium distachyon|NAC|NAC family protein	gi|721656628|ref|XP_010234378.1|
CL5828.Contig3_All	ARF	Actinidia chinensis|ARF|ARF family protein	gi|4558484|gb|AAD22629.1|AF097363_1
CL5839.Contig1_All	NAC	Dorcoceras hygrometricum|NAC|NAC family protein	gi|960469095|ref|XP_010233401.2|
CL5839.Contig2_All	NAC	Dorcoceras hygrometricum|NAC|NAC family protein	gi|960469095|ref|XP_010233401.2|
CL5839.Contig3_All	NAC	Dorcoceras hygrometricum|NAC|NAC family protein	gi|960469095|ref|XP_010233401.2|
CL5849.Contig1_All	Trihelix	Malus domestica|Trihelix|Trihelix family protein	gi|326503676|dbj|BAJ86344.1|
CL5849.Contig2_All	Trihelix	Malus domestica|Trihelix|Trihelix family protein	gi|258642941|gb|ACV86034.1|
CL5849.Contig3_All	Trihelix	Malus domestica|Trihelix|Trihelix family protein	gi|258642941|gb|ACV86034.1|
CL5849.Contig4_All	Trihelix	Malus domestica|Trihelix|Trihelix family protein	gi|357144527|ref|XP_003573324.1|
CL5863.Contig5_All	LBD	Phoenix dactylifera|LBD|LBD family protein	gi|357123586|ref|XP_003563491.1|
CL5875.Contig2_All	MYB_related	Ipomoea trifida|MYB_related|MYB_related family protein	gi|326500858|dbj|BAJ95095.1|
CL5875.Contig3_All	C3H	Fragaria x ananassa|C3H|C3H family protein	gi|1002226266|ref|XP_015626004.1|
CL5875.Contig4_All	C3H	Fragaria x ananassa|C3H|C3H family protein	gi|1002226266|ref|XP_015626004.1|
CL5875.Contig5_All	MYB_related	Ipomoea trifida|MYB_related|MYB_related family protein	gi|721645203|ref|XP_010232439.1|
CL5875.Contig6_All	MYB_related	Ipomoea trifida|MYB_related|MYB_related family protein	gi|326488507|dbj|BAJ93922.1|
CL5875.Contig7_All	MYB_related	Ipomoea trifida|MYB_related|MYB_related family protein	gi|1002226266|ref|XP_015626004.1|
CL5875.Contig8_All	MYB_related	Ipomoea trifida|MYB_related|MYB_related family protein	gi|326488507|dbj|BAJ93922.1|
CL5879.Contig1_All	WRKY	Gossypium hirsutum|WRKY|WRKY family protein	gi|357165081|ref|XP_003580264.1|
CL5879.Contig2_All	WRKY	Gossypium hirsutum|WRKY|WRKY family protein	gi|357165081|ref|XP_003580264.1|
CL5901.Contig1_All	NF-YA	Brachypodium distachyon|NF-YA|NF-YA family protein	gi|357120258|ref|XP_003561845.1|
CL5901.Contig2_All	NF-YA	Brachypodium distachyon|NF-YA|NF-YA family protein	gi|357120258|ref|XP_003561845.1|
CL5901.Contig3_All	NF-YA	Brachypodium distachyon|NF-YA|NF-YA family protein	gi|357120258|ref|XP_003561845.1|
CL5901.Contig4_All	NF-YA	Brachypodium distachyon|NF-YA|NF-YA family protein	gi|357120258|ref|XP_003561845.1|
CL5901.Contig5_All	NF-YA	Brachypodium distachyon|NF-YA|NF-YA family protein	gi|357120258|ref|XP_003561845.1|
CL5906.Contig1_All	ERF	Kalanchoe laxiflora|ERF|ERF family protein	gi|721616012|ref|XP_010227707.1|
CL5906.Contig2_All	ERF	Kalanchoe laxiflora|ERF|ERF family protein	gi|721616012|ref|XP_010227707.1|
CL5914.Contig3_All	HD-ZIP	Aegilops tauschii|HD-ZIP|HD-ZIP family protein	gi|633954396|gb|AHZ59335.1|
CL5935.Contig2_All	M-type_MADS	Pseudotsuga menziesii|M-type_MADS|M-type_MADS family protein	gi|473731863|gb|EMS45172.1|
CL5935.Contig3_All	M-type_MADS	Pseudotsuga menziesii|M-type_MADS|M-type_MADS family protein	gi|326494120|dbj|BAJ85522.1|
CL5935.Contig6_All	M-type_MADS	Pseudotsuga menziesii|M-type_MADS|M-type_MADS family protein	gi|473731863|gb|EMS45172.1|
CL5935.Contig7_All	M-type_MADS	Pseudotsuga menziesii|M-type_MADS|M-type_MADS family protein	gi|473731863|gb|EMS45172.1|
CL5935.Contig8_All	M-type_MADS	Pseudotsuga menziesii|M-type_MADS|M-type_MADS family protein	gi|473731863|gb|EMS45172.1|
CL5939.Contig2_All	C3H	Triticum aestivum|C3H|C3H family protein	gi|326523703|dbj|BAJ93022.1|
CL5940.Contig2_All	CAMTA	Oryza nivara|CAMTA|CAMTA family protein	gi|944086004|gb|KQK21356.1|
CL5944.Contig5_All	YABBY	Linum usitatissimum|YABBY|YABBY family protein	gi|474374521|gb|EMS64096.1|
CL5944.Contig6_All	YABBY	Linum usitatissimum|YABBY|YABBY family protein	gi|474374521|gb|EMS64096.1|
CL5944.Contig7_All	YABBY	Linum usitatissimum|YABBY|YABBY family protein	gi|474374521|gb|EMS64096.1|
CL5944.Contig8_All	YABBY	Linum usitatissimum|YABBY|YABBY family protein	gi|474374521|gb|EMS64096.1|
CL5944.Contig9_All	YABBY	Linum usitatissimum|YABBY|YABBY family protein	gi|474374521|gb|EMS64096.1|
CL5952.Contig1_All	FAR1	Brachypodium stacei|FAR1|FAR1 family protein	gi|944087894|gb|KQK23246.1|
CL5952.Contig2_All	FAR1	Brachypodium stacei|FAR1|FAR1 family protein	gi|944087894|gb|KQK23246.1|
CL5952.Contig3_All	FAR1	Brachypodium stacei|FAR1|FAR1 family protein	gi|18057159|gb|AAL58182.1|AC027037_4
CL5954.Contig1_All	ARF	Triticum aestivum|ARF|ARF family protein	gi|721691288|ref|XP_010239942.1|
CL5954.Contig2_All	ARF	Brachypodium stacei|ARF|ARF family protein	gi|721664510|ref|XP_010235548.1|
CL5954.Contig3_All	ARF	Brachypodium distachyon|ARF|ARF family protein	gi|721664510|ref|XP_010235548.1|
CL5954.Contig4_All	ARF	Brachypodium stacei|ARF|ARF family protein	gi|721664510|ref|XP_010235548.1|
CL5954.Contig5_All	ARF	Triticum aestivum|ARF|ARF family protein	gi|721691288|ref|XP_010239942.1|
CL5954.Contig6_All	ARF	Hordeum vulgare|ARF|ARF family protein	gi|721691288|ref|XP_010239942.1|
CL5954.Contig7_All	ARF	Triticum aestivum|ARF|ARF family protein	gi|721691288|ref|XP_010239942.1|
CL5977.Contig1_All	Trihelix	Populus euphratica|Trihelix|Trihelix family protein	gi|326490999|dbj|BAK05599.1|
CL5977.Contig2_All	Trihelix	Populus euphratica|Trihelix|Trihelix family protein	gi|326490999|dbj|BAK05599.1|
CL5991.Contig2_All	ERF	Sisymbrium irio|ERF|ERF family protein	gi|669030163|emb|CDM84598.1|
CL5991.Contig3_All	ERF	Sisymbrium irio|ERF|ERF family protein	gi|475590918|gb|EMT21600.1|
CL5991.Contig4_All	ERF	Sisymbrium irio|ERF|ERF family protein	gi|475590918|gb|EMT21600.1|
CL6005.Contig2_All	MYB_related	Dorcoceras hygrometricum|MYB_related|MYB_related family protein	gi|960460811|ref|XP_010230291.2|
CL6015.Contig1_All	GATA	Morus notabilis|GATA|GATA family protein	gi|357118661|ref|XP_003561070.1|
CL6015.Contig2_All	GATA	Morus notabilis|GATA|GATA family protein	gi|357118661|ref|XP_003561070.1|
CL6015.Contig4_All	GATA	Morus notabilis|GATA|GATA family protein	gi|357118661|ref|XP_003561070.1|
CL6034.Contig2_All	TCP	Hordeum vulgare|TCP|TCP family protein	gi|326526855|dbj|BAK00816.1|
CL6034.Contig4_All	TCP	Hordeum vulgare|TCP|TCP family protein	gi|326526855|dbj|BAK00816.1|
CL6034.Contig5_All	TCP	Triticum aestivum|TCP|TCP family protein	gi|326502550|dbj|BAJ95338.1|
CL6035.Contig1_All	STAT	Triticum aestivum|STAT|STAT family protein	gi|475589891|gb|EMT21296.1|
CL6041.Contig3_All	ZF-HD	Ipomoea trifida|ZF-HD|ZF-HD family protein	gi|357113768|ref|XP_003558673.1|
CL6041.Contig4_All	ZF-HD	Ipomoea trifida|ZF-HD|ZF-HD family protein	gi|357113768|ref|XP_003558673.1|
CL6041.Contig6_All	ZF-HD	Ipomoea trifida|ZF-HD|ZF-HD family protein	gi|474144060|gb|EMS56668.1|
CL6051.Contig1_All	HSF	Camelina sativa|HSF|HSF family protein	gi|357154088|ref|XP_003576665.1|
CL6051.Contig2_All	HSF	Camelina sativa|HSF|HSF family protein	gi|944052910|gb|KQJ88548.1|
CL6051.Contig3_All	HSF	Camelina sativa|HSF|HSF family protein	gi|357154088|ref|XP_003576665.1|
CL6054.Contig2_All	FAR1	Aegilops tauschii|FAR1|FAR1 family protein	gi|326513256|dbj|BAK06868.1|
CL6060.Contig4_All	C3H	Oropetium thomaeum|C3H|C3H family protein	gi|357167080|ref|XP_003580994.1|
CL6060.Contig5_All	C3H	Oropetium thomaeum|C3H|C3H family protein	gi|326526099|dbj|BAJ93226.1|
CL6060.Contig6_All	C3H	Oropetium thomaeum|C3H|C3H family protein	gi|357167080|ref|XP_003580994.1|
CL6060.Contig7_All	C3H	Oropetium thomaeum|C3H|C3H family protein	gi|326526099|dbj|BAJ93226.1|
CL6060.Contig9_All	C3H	Oropetium thomaeum|C3H|C3H family protein	gi|326526099|dbj|BAJ93226.1|
CL6069.Contig1_All	WRKY	Zoysia pacifica|WRKY|WRKY family protein	gi|429518499|gb|AFZ95926.1|
CL6069.Contig2_All	WRKY	Zoysia pacifica|WRKY|WRKY family protein	gi|326516872|dbj|BAJ96428.1|
CL6069.Contig3_All	WRKY	Zoysia pacifica|WRKY|WRKY family protein	gi|429518499|gb|AFZ95926.1|
CL6075.Contig2_All	NF-YB	Malus domestica|NF-YB|NF-YB family protein	gi|960470094|ref|XP_014754942.1|
CL6075.Contig3_All	NF-YB	Malus domestica|NF-YB|NF-YB family protein	gi|960470094|ref|XP_014754942.1|
CL6077.Contig1_All	TCP	Actinidia chinensis|TCP|TCP family protein	gi|326500948|dbj|BAJ95140.1|
CL6077.Contig3_All	TCP	Actinidia chinensis|TCP|TCP family protein	gi|326500948|dbj|BAJ95140.1|
CL6079.Contig1_All	WRKY	Ananas comosus|WRKY|WRKY family protein	gi|960476250|ref|XP_010235703.2|
CL6079.Contig2_All	WRKY	Ananas comosus|WRKY|WRKY family protein	gi|960476250|ref|XP_010235703.2|
CL6079.Contig3_All	WRKY	Ananas comosus|WRKY|WRKY family protein	gi|937904714|dbj|BAS79768.1|
CL6084.Contig1_All	NAC	Fragaria x ananassa|NAC|NAC family protein	gi|721658482|ref|XP_010234671.1|
CL6084.Contig3_All	NAC	Fragaria x ananassa|NAC|NAC family protein	gi|721658482|ref|XP_010234671.1|
CL6084.Contig4_All	NAC	Fragaria x ananassa|NAC|NAC family protein	gi|721658482|ref|XP_010234671.1|
CL6084.Contig5_All	NAC	Fragaria x ananassa|NAC|NAC family protein	gi|475612040|gb|EMT28285.1|
CL6095.Contig1_All	ERF	Actinidia chinensis|ERF|ERF family protein	gi|326534300|dbj|BAJ89500.1|
CL6095.Contig2_All	ERF	Actinidia chinensis|ERF|ERF family protein	gi|326534300|dbj|BAJ89500.1|
CL6097.Contig1_All	BES1	Brachypodium distachyon|BES1|BES1 family protein	gi|326516948|dbj|BAJ96466.1|
CL6097.Contig2_All	BES1	Brachypodium distachyon|BES1|BES1 family protein	gi|326516948|dbj|BAJ96466.1|
CL6114.Contig1_All	HD-ZIP	Fragaria vesca|HD-ZIP|HD-ZIP family protein	gi|85700266|gb|ABC74580.1|
CL6114.Contig3_All	HD-ZIP	Fragaria vesca|HD-ZIP|HD-ZIP family protein	gi|85700266|gb|ABC74580.1|
CL6114.Contig4_All	HD-ZIP	Fragaria vesca|HD-ZIP|HD-ZIP family protein	gi|85700266|gb|ABC74580.1|
CL6128.Contig2_All	MYB_related	Solanum melongena|MYB_related|MYB_related family protein	gi|357167127|ref|XP_003581016.1|
CL6136.Contig3_All	G2-like	Aegilops tauschii|G2-like|G2-like family protein	gi|475452294|gb|EMT01724.1|
CL6136.Contig4_All	G2-like	Aegilops tauschii|G2-like|G2-like family protein	gi|475452294|gb|EMT01724.1|
CL6137.Contig1_All	bZIP	Brachypodium stacei|bZIP|bZIP family protein	gi|326525204|dbj|BAK07872.1|
CL6137.Contig3_All	bZIP	Hordeum vulgare|bZIP|bZIP family protein	gi|326511273|dbj|BAJ87650.1|
CL6137.Contig4_All	bZIP	Hordeum vulgare|bZIP|bZIP family protein	gi|326511273|dbj|BAJ87650.1|
CL6137.Contig5_All	bZIP	Hordeum vulgare|bZIP|bZIP family protein	gi|326511273|dbj|BAJ87650.1|
CL6145.Contig11_All	NAC	Zoysia japonica|NAC|NAC family protein	gi|1002263227|ref|XP_015635963.1|
CL6145.Contig16_All	NAC	Zoysia japonica|NAC|NAC family protein	gi|326519370|dbj|BAJ96684.1|
CL6145.Contig17_All	NAC	Zoysia japonica|NAC|NAC family protein	gi|326519370|dbj|BAJ96684.1|
CL6145.Contig18_All	NAC	Zoysia japonica|NAC|NAC family protein	gi|1002263227|ref|XP_015635963.1|
CL6145.Contig23_All	NAC	Zoysia japonica|NAC|NAC family protein	gi|1002263227|ref|XP_015635963.1|
CL6148.Contig2_All	SBP	Musa acuminata|SBP|SBP family protein	gi|473984486|gb|EMS51683.1|
CL6187.Contig1_All	MYB_related	Catharanthus roseus|MYB_related|MYB_related family protein	gi|669029920|emb|CDM84277.1|
CL6187.Contig4_All	MYB_related	Catharanthus roseus|MYB_related|MYB_related family protein	gi|669029920|emb|CDM84277.1|
CL6187.Contig5_All	MYB_related	Catharanthus roseus|MYB_related|MYB_related family protein	gi|669029920|emb|CDM84277.1|
CL6195.Contig1_All	GRAS	Phoenix dactylifera|GRAS|GRAS family protein	gi|115338495|gb|ABI94364.1|
CL6204.Contig1_All	NAC	Actinidia chinensis|NAC|NAC family protein	gi|474381942|gb|EMS64651.1|
CL6204.Contig2_All	NAC	Actinidia chinensis|NAC|NAC family protein	gi|474381942|gb|EMS64651.1|
CL6207.Contig1_All	bZIP	Oryza meridionalis|bZIP|bZIP family protein	gi|357112485|ref|XP_003558039.1|
CL6207.Contig2_All	bZIP	Oryza meridionalis|bZIP|bZIP family protein	gi|357112485|ref|XP_003558039.1|
CL6207.Contig4_All	bZIP	Oryza meridionalis|bZIP|bZIP family protein	gi|357112485|ref|XP_003558039.1|
CL6207.Contig5_All	bZIP	Oryza meridionalis|bZIP|bZIP family protein	gi|944086585|gb|KQK21937.1|
CL6236.Contig1_All	NAC	Gossypium hirsutum|NAC|NAC family protein	gi|357152949|ref|XP_003576289.1|
CL6236.Contig3_All	NAC	Gossypium hirsutum|NAC|NAC family protein	gi|357152949|ref|XP_003576289.1|
CL6236.Contig4_All	NAC	Gossypium hirsutum|NAC|NAC family protein	gi|357152949|ref|XP_003576289.1|
CL6243.Contig2_All	ERF	Raphanus sativus|ERF|ERF family protein	gi|326510831|dbj|BAJ91763.1|
CL6243.Contig3_All	ERF	Raphanus sativus|ERF|ERF family protein	gi|326510831|dbj|BAJ91763.1|
CL6243.Contig4_All	ERF	Raphanus sativus|ERF|ERF family protein	gi|326510831|dbj|BAJ91763.1|
CL6243.Contig5_All	ERF	Raphanus sativus|ERF|ERF family protein	gi|669030440|emb|CDM84967.1|
CL6243.Contig6_All	ERF	Raphanus sativus|ERF|ERF family protein	gi|669030440|emb|CDM84967.1|
CL6243.Contig7_All	ERF	Raphanus sativus|ERF|ERF family protein	gi|18483217|gb|AAL73968.1|AF465468_1
CL6243.Contig8_All	ERF	Raphanus sativus|ERF|ERF family protein	gi|357112894|ref|XP_003558240.1|
CL6243.Contig9_All	ERF	Raphanus sativus|ERF|ERF family protein	gi|357112894|ref|XP_003558240.1|
CL6245.Contig1_All	C3H	Cicer arietinum|C3H|C3H family protein	gi|944059250|gb|KQJ94840.1|
CL6245.Contig2_All	C3H	Cicer arietinum|C3H|C3H family protein	gi|944059250|gb|KQJ94840.1|
CL6259.Contig1_All	ERF	Dianthus caryophyllus|ERF|ERF family protein	gi|475604664|gb|EMT25806.1|
CL6259.Contig2_All	FAR1	Jatropha curcas|FAR1|FAR1 family protein	gi|475562484|gb|EMT14040.1|
CL6259.Contig6_All	FAR1	Jatropha curcas|FAR1|FAR1 family protein	gi|475562484|gb|EMT14040.1|
CL6278.Contig2_All	MYB_related	Setaria viridis|MYB_related|MYB_related family protein	gi|326517908|dbj|BAK07206.1|
CL6278.Contig3_All	MYB_related	Setaria viridis|MYB_related|MYB_related family protein	gi|326517908|dbj|BAK07206.1|
CL6278.Contig5_All	MYB_related	Setaria viridis|MYB_related|MYB_related family protein	gi|326517908|dbj|BAK07206.1|
CL6278.Contig6_All	MYB_related	Setaria viridis|MYB_related|MYB_related family protein	gi|326517908|dbj|BAK07206.1|
CL6278.Contig7_All	MYB_related	Setaria viridis|MYB_related|MYB_related family protein	gi|326517908|dbj|BAK07206.1|
CL6278.Contig8_All	MYB_related	Setaria viridis|MYB_related|MYB_related family protein	gi|326517908|dbj|BAK07206.1|
CL6284.Contig1_All	ERF	Oryza longistaminata|ERF|ERF family protein	gi|218194779|gb|EEC77206.1|
CL6284.Contig2_All	ERF	Oryza longistaminata|ERF|ERF family protein	gi|38347165|emb|CAE05155.2|
CL6290.Contig1_All	bHLH	Phyllostachys heterocycla|bHLH|bHLH family protein	gi|326503832|dbj|BAK02702.1|
CL6290.Contig2_All	bHLH	Phyllostachys heterocycla|bHLH|bHLH family protein	gi|326503832|dbj|BAK02702.1|
CL6290.Contig3_All	bHLH	Phyllostachys heterocycla|bHLH|bHLH family protein	gi|326503832|dbj|BAK02702.1|
CL6290.Contig4_All	bHLH	Phyllostachys heterocycla|bHLH|bHLH family protein	gi|326503832|dbj|BAK02702.1|
CL6290.Contig5_All	bHLH	Brachypodium distachyon|bHLH|bHLH family protein	gi|326495514|dbj|BAJ85853.1|
CL6290.Contig6_All	bHLH	Brachypodium stacei|bHLH|bHLH family protein	gi|326495514|dbj|BAJ85853.1|
CL6290.Contig7_All	bHLH	Brachypodium stacei|bHLH|bHLH family protein	gi|326495514|dbj|BAJ85853.1|
CL6290.Contig8_All	bHLH	Brachypodium distachyon|bHLH|bHLH family protein	gi|326495514|dbj|BAJ85853.1|
CL6290.Contig9_All	bHLH	Hordeum vulgare|bHLH|bHLH family protein	gi|326495514|dbj|BAJ85853.1|
CL6290.Contig10_All	bHLH	Brachypodium distachyon|bHLH|bHLH family protein	gi|326495514|dbj|BAJ85853.1|
CL6294.Contig1_All	C2H2	Triticum aestivum|C2H2|C2H2 family protein	gi|34925590|sp|Q42430.1|ZFP1_WHEAT
CL6294.Contig2_All	C2H2	Triticum aestivum|C2H2|C2H2 family protein	gi|34925590|sp|Q42430.1|ZFP1_WHEAT
CL6294.Contig3_All	C2H2	Triticum aestivum|C2H2|C2H2 family protein	gi|34925590|sp|Q42430.1|ZFP1_WHEAT
CL6295.Contig1_All	ERF	Selaginella moellendorffii|ERF|ERF family protein	gi|357120315|ref|XP_003561873.1|
CL6295.Contig3_All	ERF	Selaginella moellendorffii|ERF|ERF family protein	gi|357120315|ref|XP_003561873.1|
CL6297.Contig1_All	WRKY	Brachypodium distachyon|WRKY|WRKY family protein	gi|721607877|ref|XP_010232453.1|
CL6297.Contig3_All	WRKY	Brachypodium distachyon|WRKY|WRKY family protein	gi|721607877|ref|XP_010232453.1|
CL6301.Contig1_All	bHLH	Brachypodium stacei|bHLH|bHLH family protein	gi|357126478|ref|XP_003564914.1|
CL6301.Contig2_All	bHLH	Brachypodium stacei|bHLH|bHLH family protein	gi|357126478|ref|XP_003564914.1|
CL6316.Contig1_All	C2H2	Triticum aestivum|C2H2|C2H2 family protein	gi|944055987|gb|KQJ91625.1|
CL6316.Contig2_All	C2H2	Triticum aestivum|C2H2|C2H2 family protein	gi|944055985|gb|KQJ91623.1|
CL6322.Contig1_All	bZIP	Hordeum vulgare|bZIP|bZIP family protein	gi|497895|dbj|BAA02304.1|
CL6322.Contig2_All	bZIP	Hordeum vulgare|bZIP|bZIP family protein	gi|497895|dbj|BAA02304.1|
CL6322.Contig4_All	bZIP	Hordeum vulgare|bZIP|bZIP family protein	gi|497895|dbj|BAA02304.1|
CL6322.Contig5_All	bZIP	Hordeum vulgare|bZIP|bZIP family protein	gi|497895|dbj|BAA02304.1|
CL6322.Contig6_All	bZIP	Hordeum vulgare|bZIP|bZIP family protein	gi|497895|dbj|BAA02304.1|
CL6322.Contig7_All	bZIP	Hordeum vulgare|bZIP|bZIP family protein	gi|497895|dbj|BAA02304.1|
CL6330.Contig2_All	WRKY	Triticum aestivum|WRKY|WRKY family protein	gi|475594059|gb|EMT22592.1|
CL6330.Contig3_All	WRKY	Triticum aestivum|WRKY|WRKY family protein	gi|326508018|dbj|BAJ86752.1|
CL6330.Contig4_All	WRKY	Hordeum vulgare|WRKY|WRKY family protein	gi|475594059|gb|EMT22592.1|
CL6330.Contig6_All	WRKY	Triticum aestivum|WRKY|WRKY family protein	gi|473838741|gb|EMS47277.1|
CL6336.Contig1_All	bHLH	Triticum aestivum|bHLH|bHLH family protein	gi|721620664|ref|XP_010228425.1|
CL6336.Contig2_All	bHLH	Triticum aestivum|bHLH|bHLH family protein	gi|721620664|ref|XP_010228425.1|
CL6336.Contig3_All	bHLH	Triticum aestivum|bHLH|bHLH family protein	gi|721620664|ref|XP_010228425.1|
CL6336.Contig4_All	bHLH	Triticum aestivum|bHLH|bHLH family protein	gi|721620664|ref|XP_010228425.1|
CL6336.Contig5_All	bHLH	Triticum aestivum|bHLH|bHLH family protein	gi|721620664|ref|XP_010228425.1|
CL6336.Contig6_All	bHLH	Triticum aestivum|bHLH|bHLH family protein	gi|721620664|ref|XP_010228425.1|
CL6336.Contig7_All	bHLH	Triticum aestivum|bHLH|bHLH family protein	gi|721620664|ref|XP_010228425.1|
CL6336.Contig8_All	bHLH	Triticum aestivum|bHLH|bHLH family protein	gi|721620664|ref|XP_010228425.1|
CL6336.Contig9_All	bHLH	Triticum aestivum|bHLH|bHLH family protein	gi|721620664|ref|XP_010228425.1|
CL6390.Contig2_All	ERF	Kalanchoe laxiflora|ERF|ERF family protein	gi|473872828|gb|EMS47764.1|
CL6391.Contig2_All	ERF	Musa acuminata|ERF|ERF family protein	gi|475545708|gb|EMT10528.1|
CL6395.Contig2_All	bHLH	Triticum aestivum|bHLH|bHLH family protein	gi|514777101|ref|XP_004968631.1|
CL6417.Contig1_All	ARF	Actinidia chinensis|ARF|ARF family protein	gi|119784|sp|P23902.1|KASC1_HORVU
CL6417.Contig2_All	ARF	Actinidia chinensis|ARF|ARF family protein	gi|119784|sp|P23902.1|KASC1_HORVU
CL6417.Contig3_All	ARF	Actinidia chinensis|ARF|ARF family protein	gi|119784|sp|P23902.1|KASC1_HORVU
CL6417.Contig4_All	ARF	Actinidia chinensis|ARF|ARF family protein	gi|119784|sp|P23902.1|KASC1_HORVU
CL6423.Contig3_All	ZF-HD	Hordeum vulgare|ZF-HD|ZF-HD family protein	gi|357153962|ref|XP_003576623.1|
CL6423.Contig4_All	ZF-HD	Hordeum vulgare|ZF-HD|ZF-HD family protein	gi|357153962|ref|XP_003576623.1|
CL6423.Contig5_All	ZF-HD	Hordeum vulgare|ZF-HD|ZF-HD family protein	gi|573956990|ref|XP_006660717.1|
CL6426.Contig1_All	bHLH	Trifolium pratense|bHLH|bHLH family protein	gi|721645951|ref|XP_010232536.1|
CL6426.Contig2_All	bHLH	Trifolium pratense|bHLH|bHLH family protein	gi|721645951|ref|XP_010232536.1|
CL6426.Contig3_All	bHLH	Trifolium pratense|bHLH|bHLH family protein	gi|721645951|ref|XP_010232536.1|
CL6435.Contig1_All	GRAS	Triticum urartu|GRAS|GRAS family protein	gi|474429436|gb|EMS67890.1|
CL6435.Contig2_All	GRAS	Brachypodium distachyon|GRAS|GRAS family protein	gi|960455627|ref|XP_014752230.1|
CL6435.Contig3_All	GRAS	Brachypodium distachyon|GRAS|GRAS family protein	gi|960455627|ref|XP_014752230.1|
CL6446.Contig2_All	CO-like	Hordeum vulgare|CO-like|CO-like family protein	gi|21667479|gb|AAM74066.1|AF490471_1
CL6446.Contig3_All	CO-like	Triticum aestivum|CO-like|CO-like family protein	gi|21667479|gb|AAM74066.1|AF490471_1
CL6447.Contig3_All	bZIP	Utricularia gibba|bZIP|bZIP family protein	gi|944062567|gb|KQJ98157.1|
CL6460.Contig3_All	B3	Dianthus caryophyllus|B3|B3 family protein	gi|242090009|ref|XP_002440837.1|
CL6460.Contig6_All	B3	Dianthus caryophyllus|B3|B3 family protein	gi|242090009|ref|XP_002440837.1|
CL6460.Contig8_All	B3	Dianthus caryophyllus|B3|B3 family protein	gi|242090009|ref|XP_002440837.1|
CL6471.Contig3_All	DBB	Ananas comosus|DBB|DBB family protein	gi|326528621|dbj|BAJ97332.1|
CL6477.Contig1_All	C3H	Triticum aestivum|C3H|C3H family protein	gi|326521624|dbj|BAK00388.1|
CL6477.Contig2_All	C3H	Triticum aestivum|C3H|C3H family protein	gi|326521624|dbj|BAK00388.1|
CL6477.Contig3_All	C3H	Triticum aestivum|C3H|C3H family protein	gi|326521624|dbj|BAK00388.1|
CL6479.Contig1_All	HD-ZIP	Brachypodium distachyon|HD-ZIP|HD-ZIP family protein	gi|357144757|ref|XP_003573403.1|
CL6479.Contig2_All	HD-ZIP	Brachypodium distachyon|HD-ZIP|HD-ZIP family protein	gi|357144757|ref|XP_003573403.1|
CL6479.Contig3_All	HD-ZIP	Hordeum vulgare|HD-ZIP|HD-ZIP family protein	gi|218200438|gb|EEC82865.1|
CL6479.Contig4_All	HD-ZIP	Hordeum vulgare|HD-ZIP|HD-ZIP family protein	gi|326525997|dbj|BAJ93175.1|
CL6479.Contig5_All	HD-ZIP	Hordeum vulgare|HD-ZIP|HD-ZIP family protein	gi|326525997|dbj|BAJ93175.1|
CL6479.Contig6_All	HD-ZIP	Hordeum vulgare|HD-ZIP|HD-ZIP family protein	gi|326525997|dbj|BAJ93175.1|
CL6490.Contig1_All	bHLH	Glycine soja|bHLH|bHLH family protein	gi|473878243|gb|EMS47913.1|
CL6490.Contig2_All	bHLH	Glycine soja|bHLH|bHLH family protein	gi|473878243|gb|EMS47913.1|
CL6493.Contig2_All	FAR1	Zea mays|FAR1|FAR1 family protein	gi|721632208|ref|XP_003569793.2|
CL6508.Contig2_All	C2H2	Dorcoceras hygrometricum|C2H2|C2H2 family protein	gi|357122675|ref|XP_003563040.1|
CL6531.Contig5_All	ARF	Triticum aestivum|ARF|ARF family protein	gi|357138654|ref|XP_003570905.1|
CL6542.Contig1_All	ERF	Kalanchoe laxiflora|ERF|ERF family protein	gi|326521394|dbj|BAJ96900.1|
CL6542.Contig2_All	ERF	Kalanchoe laxiflora|ERF|ERF family protein	gi|326498073|dbj|BAJ94899.1|
CL10.Contig1_All	NAC	Trifolium pratense|NAC|NAC family protein	gi|326528581|dbj|BAJ93472.1|
CL10.Contig6_All	NAC	Trifolium pratense|NAC|NAC family protein	gi|357141839|ref|XP_003572365.1|
CL10.Contig8_All	NAC	Trifolium pratense|NAC|NAC family protein	gi|357141839|ref|XP_003572365.1|
CL13.Contig1_All	bZIP	Fragaria vesca|bZIP|bZIP family protein	gi|357110954|ref|XP_003557280.1|
CL13.Contig2_All	bZIP	Fragaria vesca|bZIP|bZIP family protein	gi|357110954|ref|XP_003557280.1|
CL13.Contig3_All	bZIP	Fragaria vesca|bZIP|bZIP family protein	gi|357110954|ref|XP_003557280.1|
CL13.Contig4_All	bZIP	Fragaria vesca|bZIP|bZIP family protein	gi|357110954|ref|XP_003557280.1|
CL20.Contig1_All	MYB_related	Fragaria x ananassa|MYB_related|MYB_related family protein	gi|357140446|ref|XP_003571778.1|
CL20.Contig2_All	MYB_related	Fragaria x ananassa|MYB_related|MYB_related family protein	gi|357140446|ref|XP_003571778.1|
CL26.Contig2_All	ERF	Coffea canephora|ERF|ERF family protein	gi|475495196|gb|EMT03820.1|
CL26.Contig5_All	ERF	Coffea canephora|ERF|ERF family protein	gi|475495196|gb|EMT03820.1|
CL26.Contig6_All	ERF	Coffea canephora|ERF|ERF family protein	gi|475495196|gb|EMT03820.1|
CL26.Contig8_All	ERF	Coffea canephora|ERF|ERF family protein	gi|475495196|gb|EMT03820.1|
CL27.Contig3_All	MYB	Aegilops tauschii|MYB|MYB family protein	gi|475541375|gb|EMT09773.1|
CL27.Contig4_All	MYB	Aegilops tauschii|MYB|MYB family protein	gi|475541375|gb|EMT09773.1|
CL28.Contig1_All	MYB_related	Hordeum vulgare|MYB_related|MYB_related family protein	gi|364285653|gb|AEW48244.1|
CL28.Contig2_All	MYB_related	Hordeum vulgare|MYB_related|MYB_related family protein	gi|364285653|gb|AEW48244.1|
CL28.Contig4_All	MYB_related	Hordeum vulgare|MYB_related|MYB_related family protein	gi|364285653|gb|AEW48244.1|
CL28.Contig5_All	MYB_related	Hordeum vulgare|MYB_related|MYB_related family protein	gi|364285653|gb|AEW48244.1|
CL28.Contig6_All	MYB_related	Hordeum vulgare|MYB_related|MYB_related family protein	gi|364285653|gb|AEW48244.1|
CL28.Contig7_All	MYB_related	Hordeum vulgare|MYB_related|MYB_related family protein	gi|364285653|gb|AEW48244.1|
CL32.Contig5_All	ERF	Brachypodium distachyon|ERF|ERF family protein	gi|721607183|ref|XP_010231410.1|
CL32.Contig8_All	ERF	Brachypodium distachyon|ERF|ERF family protein	gi|884998466|ref|YP_009156237.1|
CL32.Contig10_All	ERF	Brachypodium distachyon|ERF|ERF family protein	gi|721607183|ref|XP_010231410.1|
CL32.Contig11_All	ERF	Brachypodium distachyon|ERF|ERF family protein	gi|357159898|ref|XP_003578592.1|
CL39.Contig1_All	G2-like	Brachypodium distachyon|G2-like|G2-like family protein	gi|721666647|ref|XP_003570169.2|
CL39.Contig2_All	G2-like	Brachypodium distachyon|G2-like|G2-like family protein	gi|721666647|ref|XP_003570169.2|
CL39.Contig3_All	G2-like	Brachypodium distachyon|G2-like|G2-like family protein	gi|721666647|ref|XP_003570169.2|
CL39.Contig4_All	G2-like	Hordeum vulgare|G2-like|G2-like family protein	gi|326503848|dbj|BAK02710.1|
CL39.Contig7_All	G2-like	Hordeum vulgare|G2-like|G2-like family protein	gi|326503848|dbj|BAK02710.1|
CL40.Contig19_All	NAC	Dichanthelium oligosanthes|NAC|NAC family protein	gi|474077665|gb|EMS54623.1|
CL50.Contig1_All	FAR1	Jatropha curcas|FAR1|FAR1 family protein	gi|326491777|dbj|BAJ94366.1|
CL50.Contig2_All	FAR1	Jatropha curcas|FAR1|FAR1 family protein	gi|357132091|ref|XP_003567666.1|
CL50.Contig3_All	FAR1	Jatropha curcas|FAR1|FAR1 family protein	gi|357132091|ref|XP_003567666.1|
CL50.Contig4_All	FAR1	Jatropha curcas|FAR1|FAR1 family protein	gi|326491777|dbj|BAJ94366.1|
CL50.Contig5_All	FAR1	Jatropha curcas|FAR1|FAR1 family protein	gi|326529295|dbj|BAK01041.1|
CL50.Contig6_All	FAR1	Jatropha curcas|FAR1|FAR1 family protein	gi|357132091|ref|XP_003567666.1|
CL50.Contig7_All	FAR1	Jatropha curcas|FAR1|FAR1 family protein	gi|357132091|ref|XP_003567666.1|
CL50.Contig9_All	FAR1	Jatropha curcas|FAR1|FAR1 family protein	gi|357132091|ref|XP_003567666.1|
CL59.Contig4_All	G2-like	Solanum pennellii|G2-like|G2-like family protein	gi|960457925|ref|XP_010228913.2|
CL59.Contig5_All	G2-like	Solanum pennellii|G2-like|G2-like family protein	gi|357113238|ref|XP_003558411.1|
CL59.Contig7_All	G2-like	Solanum pennellii|G2-like|G2-like family protein	gi|357113238|ref|XP_003558411.1|
CL82.Contig2_All	B3	Eragrostis tef|B3|B3 family protein	gi|473937117|gb|EMS50198.1|
CL82.Contig5_All	B3	Eragrostis tef|B3|B3 family protein	gi|357126646|ref|XP_003564998.1|
CL82.Contig8_All	B3	Eragrostis tef|B3|B3 family protein	gi|669030217|emb|CDM84674.1|
CL82.Contig9_All	B3	Eragrostis tef|B3|B3 family protein	gi|670382975|ref|XP_008672267.1|
CL82.Contig11_All	B3	Eragrostis tef|B3|B3 family protein	gi|473937117|gb|EMS50198.1|
CL82.Contig12_All	B3	Eragrostis tef|B3|B3 family protein	gi|475527898|gb|EMT07551.1|
CL82.Contig13_All	B3	Eragrostis tef|B3|B3 family protein	gi|669031169|emb|CDM85975.1|
CL82.Contig14_All	B3	Eragrostis tef|B3|B3 family protein	gi|669030217|emb|CDM84674.1|
CL82.Contig17_All	B3	Eragrostis tef|B3|B3 family protein	gi|473937117|gb|EMS50198.1|
CL82.Contig20_All	B3	Eragrostis tef|B3|B3 family protein	gi|475527898|gb|EMT07551.1|
CL82.Contig26_All	B3	Eragrostis tef|B3|B3 family protein	gi|475527898|gb|EMT07551.1|
CL82.Contig27_All	B3	Eragrostis tef|B3|B3 family protein	gi|475527898|gb|EMT07551.1|
CL82.Contig30_All	B3	Eragrostis tef|B3|B3 family protein	gi|669030217|emb|CDM84674.1|
CL82.Contig32_All	B3	Eragrostis tef|B3|B3 family protein	gi|669031169|emb|CDM85975.1|
CL82.Contig33_All	B3	Eragrostis tef|B3|B3 family protein	gi|326510925|dbj|BAJ91810.1|
CL82.Contig34_All	B3	Eragrostis tef|B3|B3 family protein	gi|326510925|dbj|BAJ91810.1|
CL82.Contig35_All	B3	Eragrostis tef|B3|B3 family protein	gi|357149471|ref|XP_003575123.1|
CL82.Contig36_All	B3	Eragrostis tef|B3|B3 family protein	gi|669031169|emb|CDM85975.1|
CL82.Contig38_All	B3	Eragrostis tef|B3|B3 family protein	gi|669031169|emb|CDM85975.1|
CL83.Contig1_All	ARF	Actinidia chinensis|ARF|ARF family protein	gi|721682942|ref|XP_010238595.1|
CL83.Contig2_All	ARF	Actinidia chinensis|ARF|ARF family protein	gi|721682942|ref|XP_010238595.1|
CL83.Contig3_All	ARF	Actinidia chinensis|ARF|ARF family protein	gi|721682942|ref|XP_010238595.1|
CL89.Contig4_All	TCP	Solanum pennellii|TCP|TCP family protein	gi|242117586|dbj|BAH80069.1|
CL97.Contig3_All	CPP	Brachypodium distachyon|CPP|CPP family protein	gi|721661116|ref|XP_010235073.1|
CL97.Contig5_All	CPP	Brachypodium distachyon|CPP|CPP family protein	gi|721661116|ref|XP_010235073.1|
CL104.Contig1_All	MYB_related	Gossypium hirsutum|MYB_related|MYB_related family protein	gi|937909896|dbj|BAS84816.1|
CL104.Contig2_All	MYB_related	Gossypium hirsutum|MYB_related|MYB_related family protein	gi|326511892|dbj|BAJ92090.1|
CL104.Contig3_All	MYB_related	Gossypium hirsutum|MYB_related|MYB_related family protein	gi|326511892|dbj|BAJ92090.1|
CL125.Contig1_All	C2H2	Actinidia chinensis|C2H2|C2H2 family protein	gi|326499680|dbj|BAJ86151.1|
CL125.Contig4_All	C2H2	Actinidia chinensis|C2H2|C2H2 family protein	gi|357113439|ref|XP_003558510.1|
CL127.Contig2_All	NF-YC	Hordeum vulgare|NF-YC|NF-YC family protein	gi|732449862|gb|AIZ68328.1|
CL127.Contig3_All	NF-YC	Hordeum vulgare|NF-YC|NF-YC family protein	gi|732449862|gb|AIZ68328.1|
CL132.Contig3_All	G2-like	Solanum pennellii|G2-like|G2-like family protein	gi|475539589|gb|EMT09433.1|
CL134.Contig5_All	Trihelix	Oryza nivara|Trihelix|Trihelix family protein	gi|475565823|gb|EMT14885.1|
CL134.Contig6_All	Trihelix	Oryza nivara|Trihelix|Trihelix family protein	gi|475565823|gb|EMT14885.1|
CL134.Contig9_All	Trihelix	Oryza nivara|Trihelix|Trihelix family protein	gi|475565823|gb|EMT14885.1|
CL167.Contig1_All	NAC	Oryza longistaminata|NAC|NAC family protein	gi|326522384|dbj|BAK07654.1|
CL189.Contig3_All	WRKY	Triticum aestivum|WRKY|WRKY family protein	gi|669028595|emb|CDM82460.1|
CL192.Contig2_All	C3H	Triticum aestivum|C3H|C3H family protein	gi|255642812|gb|ACU21592.1|
CL196.Contig1_All	NAC	Zoysia japonica|NAC|NAC family protein	gi|357133304|ref|XP_003568266.1|
CL196.Contig2_All	NAC	Zoysia japonica|NAC|NAC family protein	gi|164472662|gb|ABY59013.1|
CL196.Contig3_All	NAC	Zoysia japonica|NAC|NAC family protein	gi|357133304|ref|XP_003568266.1|
CL212.Contig1_All	CAMTA	Brachypodium stacei|CAMTA|CAMTA family protein	gi|960459130|ref|XP_014752851.1|
CL212.Contig2_All	CAMTA	Brachypodium distachyon|CAMTA|CAMTA family protein	gi|944079879|gb|KQK15231.1|
CL212.Contig3_All	CAMTA	Brachypodium stacei|CAMTA|CAMTA family protein	gi|960459130|ref|XP_014752851.1|
CL212.Contig4_All	CAMTA	Brachypodium stacei|CAMTA|CAMTA family protein	gi|960453694|ref|XP_014751846.1|
CL212.Contig5_All	CAMTA	Brachypodium stacei|CAMTA|CAMTA family protein	gi|944079879|gb|KQK15231.1|
CL212.Contig6_All	CAMTA	Brachypodium stacei|CAMTA|CAMTA family protein	gi|960459130|ref|XP_014752851.1|
CL212.Contig8_All	CAMTA	Brachypodium distachyon|CAMTA|CAMTA family protein	gi|721621428|ref|XP_010228546.1|
CL252.Contig5_All	M-type_MADS	Oryza sativa subsp. japonica|M-type_MADS|M-type_MADS family protein	gi|670370351|ref|XP_008666398.1|
CL6548.Contig1_All	bHLH	Triticum aestivum|bHLH|bHLH family protein	gi|326518931|dbj|BAJ92626.1|
CL6548.Contig2_All	bHLH	Triticum aestivum|bHLH|bHLH family protein	gi|326518931|dbj|BAJ92626.1|
CL6548.Contig3_All	bHLH	Triticum aestivum|bHLH|bHLH family protein	gi|326518931|dbj|BAJ92626.1|
CL6548.Contig5_All	bHLH	Triticum aestivum|bHLH|bHLH family protein	gi|326518931|dbj|BAJ92626.1|
CL6584.Contig1_All	GATA	Brassica napus|GATA|GATA family protein	gi|357140045|ref|XP_003571583.1|
CL6584.Contig2_All	GATA	Brassica napus|GATA|GATA family protein	gi|357140045|ref|XP_003571583.1|
CL6584.Contig3_All	GATA	Brassica napus|GATA|GATA family protein	gi|357140045|ref|XP_003571583.1|
CL6584.Contig4_All	GATA	Brassica napus|GATA|GATA family protein	gi|357140045|ref|XP_003571583.1|
CL6584.Contig5_All	GATA	Brassica napus|GATA|GATA family protein	gi|357140045|ref|XP_003571583.1|
CL6622.Contig2_All	MIKC_MADS	Ocimum tenuiflorum|MIKC_MADS|MIKC_MADS family protein	gi|357132005|ref|XP_003567623.1|
CL6626.Contig1_All	bHLH	Ocimum tenuiflorum|bHLH|bHLH family protein	gi|475407654|gb|EMT00867.1|
CL6626.Contig2_All	bHLH	Ocimum tenuiflorum|bHLH|bHLH family protein	gi|475407654|gb|EMT00867.1|
CL6626.Contig3_All	bHLH	Ocimum tenuiflorum|bHLH|bHLH family protein	gi|475407654|gb|EMT00867.1|
CL6646.Contig3_All	MYB_related	Ipomoea trifida|MYB_related|MYB_related family protein	gi|326496427|dbj|BAJ94675.1|
CL6646.Contig4_All	MYB_related	Ipomoea trifida|MYB_related|MYB_related family protein	gi|960485750|ref|XP_014757966.1|
CL6654.Contig3_All	MYB	Sesamum indicum|MYB|MYB family protein	gi|326514214|dbj|BAJ92257.1|
CL6657.Contig2_All	C3H	Triticum aestivum|C3H|C3H family protein	gi|326499343|dbj|BAK06162.1|
CL6663.Contig2_All	WRKY	Ananas comosus|WRKY|WRKY family protein	gi|326500998|dbj|BAJ98730.1|
CL6682.Contig2_All	NAC	Sisymbrium irio|NAC|NAC family protein	gi|357163197|ref|XP_003579654.1|
CL6691.Contig1_All	Trihelix	Triticum aestivum|Trihelix|Trihelix family protein	gi|357167470|ref|XP_003581179.1|
CL6691.Contig2_All	Trihelix	Triticum aestivum|Trihelix|Trihelix family protein	gi|357167470|ref|XP_003581179.1|
CL6705.Contig8_All	WRKY	Brachypodium stacei|WRKY|WRKY family protein	gi|326490900|dbj|BAJ90117.1|
CL6717.Contig1_All	C3H	Triticum aestivum|C3H|C3H family protein	gi|721645889|ref|XP_010232524.1|
CL6717.Contig2_All	C3H	Triticum aestivum|C3H|C3H family protein	gi|721645889|ref|XP_010232524.1|
CL6723.Contig1_All	GRAS	Oryza glumaepatula|GRAS|GRAS family protein	gi|326512096|dbj|BAJ96029.1|
CL6723.Contig2_All	GRAS	Oryza glumaepatula|GRAS|GRAS family protein	gi|326512096|dbj|BAJ96029.1|
CL6723.Contig3_All	GRAS	Oryza nivara|GRAS|GRAS family protein	gi|326512096|dbj|BAJ96029.1|
CL6723.Contig4_All	GRAS	Oryza glumaepatula|GRAS|GRAS family protein	gi|326512096|dbj|BAJ96029.1|
CL6723.Contig6_All	GRAS	Oryza glumaepatula|GRAS|GRAS family protein	gi|326512096|dbj|BAJ96029.1|
CL6728.Contig1_All	B3	Triticum aestivum|B3|B3 family protein	gi|669029854|emb|CDM84192.1|
CL6728.Contig2_All	B3	Triticum urartu|B3|B3 family protein	gi|475612659|gb|EMT28479.1|
CL6740.Contig2_All	bHLH	Fragaria x ananassa|bHLH|bHLH family protein	gi|357112007|ref|XP_003557801.1|
CL6740.Contig3_All	bHLH	Fragaria x ananassa|bHLH|bHLH family protein	gi|357112007|ref|XP_003557801.1|
CL6740.Contig4_All	bHLH	Fragaria x ananassa|bHLH|bHLH family protein	gi|357112007|ref|XP_003557801.1|
CL6790.Contig1_All	NF-YC	Actinidia chinensis|NF-YC|NF-YC family protein	gi|475605828|gb|EMT26207.1|
CL6790.Contig2_All	NF-YC	Actinidia chinensis|NF-YC|NF-YC family protein	gi|475605828|gb|EMT26207.1|
CL6790.Contig3_All	NF-YC	Actinidia chinensis|NF-YC|NF-YC family protein	gi|475605828|gb|EMT26207.1|
CL6790.Contig4_All	NF-YC	Actinidia chinensis|NF-YC|NF-YC family protein	gi|475605828|gb|EMT26207.1|
CL6796.Contig2_All	C2H2	Pyrus bretschneideri|C2H2|C2H2 family protein	gi|473799757|gb|EMS46586.1|
CL6796.Contig3_All	C2H2	Pyrus bretschneideri|C2H2|C2H2 family protein	gi|473799757|gb|EMS46586.1|
CL6796.Contig5_All	C2H2	Pyrus bretschneideri|C2H2|C2H2 family protein	gi|473799757|gb|EMS46586.1|
CL6796.Contig6_All	C2H2	Pyrus bretschneideri|C2H2|C2H2 family protein	gi|473799757|gb|EMS46586.1|
CL6796.Contig8_All	C2H2	Pyrus bretschneideri|C2H2|C2H2 family protein	gi|473799757|gb|EMS46586.1|
CL6817.Contig1_All	BBR-BPC	Gossypium arboreum|BBR-BPC|BBR-BPC family protein	gi|474370697|gb|EMS63833.1|
CL6817.Contig2_All	BBR-BPC	Gossypium arboreum|BBR-BPC|BBR-BPC family protein	gi|474370697|gb|EMS63833.1|
CL6817.Contig3_All	BBR-BPC	Gossypium arboreum|BBR-BPC|BBR-BPC family protein	gi|474370697|gb|EMS63833.1|
CL6858.Contig2_All	TCP	Actinidia chinensis|TCP|TCP family protein	gi|125586650|gb|EAZ27314.1|
CL6858.Contig3_All	TCP	Actinidia chinensis|TCP|TCP family protein	gi|125586650|gb|EAZ27314.1|
CL6862.Contig4_All	bHLH	Boechera stricta|bHLH|bHLH family protein	gi|721648429|ref|XP_010232876.1|
CL6863.Contig6_All	C3H	Phyllostachys heterocycla|C3H|C3H family protein	gi|326509745|dbj|BAJ87088.1|
CL6863.Contig7_All	C3H	Phyllostachys heterocycla|C3H|C3H family protein	gi|326509745|dbj|BAJ87088.1|
CL6885.Contig1_All	Dof	Actinidia chinensis|Dof|Dof family protein	gi|357123946|ref|XP_003563668.1|
CL6886.Contig1_All	Nin-like	Malus domestica|Nin-like|Nin-like family protein	gi|326497887|dbj|BAJ94806.1|
CL6886.Contig2_All	Nin-like	Malus domestica|Nin-like|Nin-like family protein	gi|326497887|dbj|BAJ94806.1|
CL6886.Contig3_All	Nin-like	Malus domestica|Nin-like|Nin-like family protein	gi|347803286|gb|AEP23076.1|
CL6886.Contig4_All	Nin-like	Malus domestica|Nin-like|Nin-like family protein	gi|669030365|emb|CDM84867.1|
CL6886.Contig5_All	Nin-like	Malus domestica|Nin-like|Nin-like family protein	gi|326497887|dbj|BAJ94806.1|
CL6889.Contig2_All	bHLH	Fragaria vesca|bHLH|bHLH family protein	gi|357163498|ref|XP_003579751.1|
CL6889.Contig4_All	bHLH	Fragaria vesca|bHLH|bHLH family protein	gi|326532368|dbj|BAK05113.1|
CL6889.Contig5_All	bHLH	Fragaria vesca|bHLH|bHLH family protein	gi|326532368|dbj|BAK05113.1|
CL6889.Contig6_All	bHLH	Fragaria vesca|bHLH|bHLH family protein	gi|326532368|dbj|BAK05113.1|
CL6889.Contig7_All	bHLH	Fragaria vesca|bHLH|bHLH family protein	gi|326532368|dbj|BAK05113.1|
CL6893.Contig1_All	BBR-BPC	Populus euphratica|BBR-BPC|BBR-BPC family protein	gi|326506518|dbj|BAJ86577.1|
CL6893.Contig3_All	BBR-BPC	Populus euphratica|BBR-BPC|BBR-BPC family protein	gi|474370694|gb|EMS63830.1|
CL6893.Contig4_All	BBR-BPC	Populus euphratica|BBR-BPC|BBR-BPC family protein	gi|326506518|dbj|BAJ86577.1|
CL6903.Contig1_All	bZIP	Malus domestica|bZIP|bZIP family protein	gi|357132474|ref|XP_003567855.1|
CL6903.Contig3_All	bZIP	Malus domestica|bZIP|bZIP family protein	gi|357132474|ref|XP_003567855.1|
CL6912.Contig13_All	MYB	Triticum aestivum|MYB|MYB family protein	gi|475580793|gb|EMT18692.1|
CL6940.Contig1_All	MYB	Dichanthelium oligosanthes|MYB|MYB family protein	gi|326518022|dbj|BAK07263.1|
CL6940.Contig2_All	MYB	Dichanthelium oligosanthes|MYB|MYB family protein	gi|326518022|dbj|BAK07263.1|
CL6940.Contig3_All	MYB	Dichanthelium oligosanthes|MYB|MYB family protein	gi|326518022|dbj|BAK07263.1|
CL6944.Contig2_All	ARF	Brachypodium stacei|ARF|ARF family protein	gi|326523321|dbj|BAJ88701.1|
CL6944.Contig3_All	ARF	Brachypodium distachyon|ARF|ARF family protein	gi|326499428|dbj|BAJ86025.1|
CL6944.Contig4_All	ARF	Brachypodium distachyon|ARF|ARF family protein	gi|326499428|dbj|BAJ86025.1|
CL6944.Contig5_All	ARF	Brachypodium distachyon|ARF|ARF family protein	gi|326499428|dbj|BAJ86025.1|
CL6947.Contig2_All	HSF	Brachypodium stacei|HSF|HSF family protein	gi|357149060|ref|XP_003574986.1|
CL6947.Contig3_All	HSF	Brachypodium distachyon|HSF|HSF family protein	gi|357149060|ref|XP_003574986.1|
CL6947.Contig4_All	HSF	Brachypodium distachyon|HSF|HSF family protein	gi|357149060|ref|XP_003574986.1|
CL6947.Contig5_All	HSF	Brachypodium distachyon|HSF|HSF family protein	gi|357149060|ref|XP_003574986.1|
CL6955.Contig2_All	FAR1	Phaseolus vulgaris|FAR1|FAR1 family protein	gi|208609043|dbj|BAG72144.1|
CL6955.Contig3_All	FAR1	Phaseolus vulgaris|FAR1|FAR1 family protein	gi|208609043|dbj|BAG72144.1|
CL6955.Contig4_All	FAR1	Phaseolus vulgaris|FAR1|FAR1 family protein	gi|208609043|dbj|BAG72144.1|
CL6955.Contig5_All	FAR1	Phaseolus vulgaris|FAR1|FAR1 family protein	gi|474085269|gb|EMS54651.1|
CL6984.Contig1_All	Dof	Triticum aestivum|Dof|Dof family protein	gi|326490698|dbj|BAJ90016.1|
CL6984.Contig2_All	Dof	Triticum aestivum|Dof|Dof family protein	gi|326490698|dbj|BAJ90016.1|
CL6984.Contig3_All	Dof	Triticum aestivum|Dof|Dof family protein	gi|326490698|dbj|BAJ90016.1|
CL6984.Contig4_All	Dof	Aegilops tauschii|Dof|Dof family protein	gi|475493959|gb|EMT03738.1|
CL6988.Contig1_All	MYB_related	Zoysia japonica|MYB_related|MYB_related family protein	gi|357159078|ref|XP_003578332.1|
CL6988.Contig2_All	MYB_related	Zoysia japonica|MYB_related|MYB_related family protein	gi|326504332|dbj|BAJ90998.1|
CL7028.Contig2_All	C3H	Populus euphratica|C3H|C3H family protein	gi|474055216|gb|EMS53794.1|
CL7036.Contig2_All	bHLH	Zoysia pacifica|bHLH|bHLH family protein	gi|326512956|dbj|BAK03385.1|
CL7037.Contig1_All	bHLH	Zoysia matrella|bHLH|bHLH family protein	gi|326490427|dbj|BAJ84877.1|
CL7037.Contig2_All	bHLH	Zoysia matrella|bHLH|bHLH family protein	gi|669030392|emb|CDM84903.1|
CL7045.Contig2_All	GeBP	Utricularia gibba|GeBP|GeBP family protein	gi|357129324|ref|XP_003566314.1|
CL7049.Contig2_All	C2H2	Dorcoceras hygrometricum|C2H2|C2H2 family protein	gi|326489805|dbj|BAJ89950.1|
CL7049.Contig3_All	C2H2	Dorcoceras hygrometricum|C2H2|C2H2 family protein	gi|326489805|dbj|BAJ89950.1|
CL7063.Contig2_All	ERF	Zoysia matrella|ERF|ERF family protein	gi|326524424|dbj|BAK00595.1|
CL7063.Contig4_All	ERF	Zoysia matrella|ERF|ERF family protein	gi|326524424|dbj|BAK00595.1|
CL7069.Contig1_All	bHLH	Gossypium hirsutum|bHLH|bHLH family protein	gi|475545954|gb|EMT10574.1|
CL7069.Contig2_All	bHLH	Boechera stricta|bHLH|bHLH family protein	gi|475545954|gb|EMT10574.1|
CL7070.Contig3_All	B3	Linum usitatissimum|B3|B3 family protein	gi|326525367|dbj|BAK07953.1|
CL7087.Contig3_All	WRKY	Ananas comosus|WRKY|WRKY family protein	gi|960467050|ref|XP_014754340.1|
CL7102.Contig1_All	NAC	Oryza longistaminata|NAC|NAC family protein	gi|326510613|dbj|BAJ87523.1|
CL7102.Contig2_All	NAC	Oryza longistaminata|NAC|NAC family protein	gi|326510613|dbj|BAJ87523.1|
CL7106.Contig1_All	C2H2	Malus domestica|C2H2|C2H2 family protein	gi|357139374|ref|XP_003571257.1|
CL7106.Contig2_All	C2H2	Malus domestica|C2H2|C2H2 family protein	gi|357139374|ref|XP_003571257.1|
CL7106.Contig3_All	C2H2	Malus domestica|C2H2|C2H2 family protein	gi|357139374|ref|XP_003571257.1|
CL7127.Contig2_All	bHLH	Triticum aestivum|bHLH|bHLH family protein	gi|669030101|emb|CDM84514.1|
CL7136.Contig1_All	GRAS	Hordeum vulgare|GRAS|GRAS family protein	gi|326515736|dbj|BAK07114.1|
CL7137.Contig1_All	C3H	Populus euphratica|C3H|C3H family protein	gi|326494130|dbj|BAJ85527.1|
CL7137.Contig2_All	C3H	Populus euphratica|C3H|C3H family protein	gi|326494130|dbj|BAJ85527.1|
CL7137.Contig3_All	C3H	Populus euphratica|C3H|C3H family protein	gi|357121271|ref|XP_003562344.1|
CL7137.Contig4_All	C3H	Populus euphratica|C3H|C3H family protein	gi|357121271|ref|XP_003562344.1|
CL7156.Contig2_All	HD-ZIP	Theobroma cacao|HD-ZIP|HD-ZIP family protein	gi|326510875|dbj|BAJ91785.1|
CL7156.Contig4_All	HD-ZIP	Theobroma cacao|HD-ZIP|HD-ZIP family protein	gi|326510875|dbj|BAJ91785.1|
CL7163.Contig1_All	HD-ZIP	Oryza rufipogon|HD-ZIP|HD-ZIP family protein	gi|357145548|ref|XP_003573681.1|
CL7163.Contig2_All	HD-ZIP	Oryza rufipogon|HD-ZIP|HD-ZIP family protein	gi|357145548|ref|XP_003573681.1|
CL7163.Contig3_All	HD-ZIP	Oryza rufipogon|HD-ZIP|HD-ZIP family protein	gi|357145548|ref|XP_003573681.1|
CL7163.Contig4_All	HD-ZIP	Oryza rufipogon|HD-ZIP|HD-ZIP family protein	gi|357145548|ref|XP_003573681.1|
CL7163.Contig5_All	HD-ZIP	Oryza rufipogon|HD-ZIP|HD-ZIP family protein	gi|357145548|ref|XP_003573681.1|
CL7164.Contig1_All	NAC	Malus domestica|NAC|NAC family protein	gi|357149229|ref|XP_003575042.1|
CL7164.Contig2_All	NAC	Malus domestica|NAC|NAC family protein	gi|474416088|gb|EMS67171.1|
CL7166.Contig1_All	CAMTA	Triticum aestivum|CAMTA|CAMTA family protein	gi|506953876|gb|AGM20577.1|
CL7166.Contig2_All	CAMTA	Triticum aestivum|CAMTA|CAMTA family protein	gi|506953876|gb|AGM20577.1|
CL7166.Contig3_All	CAMTA	Triticum aestivum|CAMTA|CAMTA family protein	gi|506953876|gb|AGM20577.1|
CL7166.Contig4_All	CAMTA	Triticum aestivum|CAMTA|CAMTA family protein	gi|506953876|gb|AGM20577.1|
CL7166.Contig5_All	CAMTA	Triticum aestivum|CAMTA|CAMTA family protein	gi|669031036|emb|CDM85788.1|
CL7178.Contig1_All	HD-ZIP	Daucus carota|HD-ZIP|HD-ZIP family protein	gi|669028092|emb|CDM81769.1|
CL7178.Contig2_All	HD-ZIP	Daucus carota|HD-ZIP|HD-ZIP family protein	gi|669028092|emb|CDM81769.1|
CL7178.Contig6_All	HD-ZIP	Daucus carota|HD-ZIP|HD-ZIP family protein	gi|669028092|emb|CDM81769.1|
CL7209.Contig1_All	bHLH	Solanum tuberosum|bHLH|bHLH family protein	gi|357125718|ref|XP_003564537.1|
CL7209.Contig2_All	bHLH	Solanum tuberosum|bHLH|bHLH family protein	gi|357125718|ref|XP_003564537.1|
CL7209.Contig3_All	bHLH	Solanum tuberosum|bHLH|bHLH family protein	gi|474021464|gb|EMS52881.1|
CL7232.Contig1_All	TCP	Solanum pennellii|TCP|TCP family protein	gi|10140673|gb|AAG13508.1|AC068924_13
CL7232.Contig2_All	TCP	Solanum pennellii|TCP|TCP family protein	gi|10140673|gb|AAG13508.1|AC068924_13
CL7235.Contig7_All	ARF	Phoenix dactylifera|ARF|ARF family protein	gi|10140673|gb|AAG13508.1|AC068924_13
CL7258.Contig2_All	FAR1	Malus domestica|FAR1|FAR1 family protein	gi|326528359|dbj|BAJ93361.1|
CL7259.Contig1_All	NF-YC	Hordeum vulgare|NF-YC|NF-YC family protein	gi|324329874|gb|ADY38389.1|
CL7259.Contig5_All	NF-YC	Hordeum vulgare|NF-YC|NF-YC family protein	gi|324329874|gb|ADY38389.1|
CL7259.Contig6_All	NF-YC	Hordeum vulgare|NF-YC|NF-YC family protein	gi|324329874|gb|ADY38389.1|
CL7284.Contig2_All	WRKY	Aegilops tauschii|WRKY|WRKY family protein	gi|475536037|gb|EMT08849.1|
CL7288.Contig2_All	NAC	Brachypodium distachyon|NAC|NAC family protein	gi|721681193|ref|XP_010238320.1|
CL7290.Contig1_All	LSD	Hordeum vulgare|LSD|LSD family protein	gi|522700500|gb|AGQ17376.1|
CL7293.Contig1_All	HRT-like	Triticum urartu|HRT-like|HRT-like family protein	gi|474195872|gb|EMS58355.1|
CL7293.Contig2_All	HRT-like	Triticum urartu|HRT-like|HRT-like family protein	gi|474195872|gb|EMS58355.1|
CL7301.Contig1_All	ERF	Hordeum vulgare|ERF|ERF family protein	gi|326533544|dbj|BAK05303.1|
CL7308.Contig1_All	GRAS	Daucus carota|GRAS|GRAS family protein	gi|475594094|gb|EMT22598.1|
CL7308.Contig2_All	GRAS	Daucus carota|GRAS|GRAS family protein	gi|475594094|gb|EMT22598.1|
CL7315.Contig2_All	NAC	Musa acuminata|NAC|NAC family protein	gi|721615241|ref|XP_010227586.1|
CL7332.Contig3_All	HB-PHD	Brachypodium stacei|HB-PHD|HB-PHD family protein	gi|944074238|gb|KQK09722.1|
CL7333.Contig2_All	bHLH	Phyllostachys heterocycla|bHLH|bHLH family protein	gi|357160806|ref|XP_003578882.1|
CL7339.Contig2_All	AP2	Oryza longistaminata|AP2|AP2 family protein	gi|326514340|dbj|BAJ96157.1|
CL7340.Contig1_All	NF-YB	Brachypodium stacei|NF-YB|NF-YB family protein	gi|721656911|ref|XP_010234431.1|
CL7340.Contig3_All	NF-YB	Brachypodium distachyon|NF-YB|NF-YB family protein	gi|721656911|ref|XP_010234431.1|
CL7349.Contig2_All	WRKY	Aethionema arabicum|WRKY|WRKY family protein	gi|63175632|gb|AAY34780.1|
CL7352.Contig2_All	MYB_related	Triticum aestivum|MYB_related|MYB_related family protein	gi|475606588|gb|EMT26446.1|
CL7354.Contig1_All	BBR-BPC	Fragaria vesca|BBR-BPC|BBR-BPC family protein	gi|475534784|gb|EMT08635.1|
CL7354.Contig2_All	BBR-BPC	Fragaria vesca|BBR-BPC|BBR-BPC family protein	gi|475534784|gb|EMT08635.1|
CL7354.Contig3_All	BBR-BPC	Fragaria vesca|BBR-BPC|BBR-BPC family protein	gi|475534784|gb|EMT08635.1|
CL7354.Contig4_All	BBR-BPC	Fragaria vesca|BBR-BPC|BBR-BPC family protein	gi|475534784|gb|EMT08635.1|
CL7383.Contig2_All	bZIP	Kalanchoe laxiflora|bZIP|bZIP family protein	gi|960478836|ref|XP_014756554.1|
CL7383.Contig3_All	bZIP	Kalanchoe laxiflora|bZIP|bZIP family protein	gi|960478836|ref|XP_014756554.1|
CL7385.Contig3_All	C3H	Oropetium thomaeum|C3H|C3H family protein	gi|116310894|emb|CAH67834.1|
CL7387.Contig2_All	C3H	Oryza nivara|C3H|C3H family protein	gi|357166870|ref|XP_003580892.1|
CL7387.Contig3_All	C3H	Oryza nivara|C3H|C3H family protein	gi|357166870|ref|XP_003580892.1|
CL7387.Contig4_All	C3H	Oryza nivara|C3H|C3H family protein	gi|357166870|ref|XP_003580892.1|
CL7390.Contig2_All	HSF	Hordeum vulgare|HSF|HSF family protein	gi|326492954|dbj|BAJ90333.1|
CL7395.Contig1_All	ERF	Daucus carota|ERF|ERF family protein	gi|326533230|dbj|BAJ93587.1|
CL7395.Contig2_All	ERF	Daucus carota|ERF|ERF family protein	gi|326524860|dbj|BAK04366.1|
CL7395.Contig3_All	ERF	Daucus carota|ERF|ERF family protein	gi|326524860|dbj|BAK04366.1|
CL7395.Contig4_All	ERF	Daucus carota|ERF|ERF family protein	gi|326524860|dbj|BAK04366.1|
CL7395.Contig5_All	ERF	Daucus carota|ERF|ERF family protein	gi|326524860|dbj|BAK04366.1|
CL7402.Contig2_All	ERF	Raphanus sativus|ERF|ERF family protein	gi|669030332|emb|CDM84828.1|
CL7409.Contig3_All	B3	Daucus carota|B3|B3 family protein	gi|475551269|gb|EMT11610.1|
CL7434.Contig2_All	bHLH	Amaranthus hypochondriacus|bHLH|bHLH family protein	gi|326530452|dbj|BAJ97652.1|
CL7434.Contig3_All	bHLH	Amaranthus hypochondriacus|bHLH|bHLH family protein	gi|357141131|ref|XP_003572098.1|
CL7434.Contig4_All	bHLH	Amaranthus hypochondriacus|bHLH|bHLH family protein	gi|357141131|ref|XP_003572098.1|
CL7434.Contig5_All	bHLH	Amaranthus hypochondriacus|bHLH|bHLH family protein	gi|357141131|ref|XP_003572098.1|
CL7434.Contig6_All	bHLH	Amaranthus hypochondriacus|bHLH|bHLH family protein	gi|326530452|dbj|BAJ97652.1|
CL7434.Contig7_All	bHLH	Amaranthus hypochondriacus|bHLH|bHLH family protein	gi|475574579|gb|EMT17021.1|
CL7452.Contig1_All	GATA	Zea mays|GATA|GATA family protein	gi|669031816|emb|CDM86983.1|
CL7452.Contig2_All	GATA	Zea mays|GATA|GATA family protein	gi|669031816|emb|CDM86983.1|
CL7455.Contig2_All	Dof	Hordeum vulgare|Dof|Dof family protein	gi|148473113|emb|CAJ29318.1|
CL7457.Contig1_All	M-type_MADS	Solanum pennellii|M-type_MADS|M-type_MADS family protein	gi|326506310|dbj|BAJ86473.1|
CL7464.Contig4_All	G2-like	Triticum aestivum|G2-like|G2-like family protein	gi|326530035|dbj|BAK08297.1|
CL7492.Contig1_All	G2-like	Triticum aestivum|G2-like|G2-like family protein	gi|326498011|dbj|BAJ94868.1|
CL7492.Contig2_All	G2-like	Triticum aestivum|G2-like|G2-like family protein	gi|326498011|dbj|BAJ94868.1|
CL7510.Contig1_All	C3H	Phyllostachys heterocycla|C3H|C3H family protein	gi|357129461|ref|XP_003566380.1|
CL7510.Contig2_All	C3H	Phyllostachys heterocycla|C3H|C3H family protein	gi|357129461|ref|XP_003566380.1|
CL7516.Contig1_All	bHLH	Hordeum vulgare|bHLH|bHLH family protein	gi|326509615|dbj|BAJ87023.1|
CL7516.Contig2_All	bHLH	Brachypodium stacei|bHLH|bHLH family protein	gi|326509615|dbj|BAJ87023.1|
CL7537.Contig1_All	C2H2	Brachypodium distachyon|C2H2|C2H2 family protein	gi|357126085|ref|XP_003564719.1|
CL7537.Contig2_All	C2H2	Brachypodium distachyon|C2H2|C2H2 family protein	gi|357126085|ref|XP_003564719.1|
CL7541.Contig1_All	MYB	Daucus carota|MYB|MYB family protein	gi|721626454|ref|XP_003562190.2|
CL7552.Contig1_All	GeBP	Oropetium thomaeum|GeBP|GeBP family protein	gi|944052218|gb|KQJ87856.1|
CL7552.Contig2_All	GeBP	Oropetium thomaeum|GeBP|GeBP family protein	gi|670395097|ref|XP_008677967.1|
CL7559.Contig2_All	C3H	Malus domestica|C3H|C3H family protein	gi|326526465|dbj|BAJ97249.1|
CL7559.Contig3_All	C3H	Malus domestica|C3H|C3H family protein	gi|326526465|dbj|BAJ97249.1|
CL7559.Contig4_All	C3H	Malus domestica|C3H|C3H family protein	gi|326526465|dbj|BAJ97249.1|
CL7564.Contig1_All	C2H2	Brachypodium distachyon|C2H2|C2H2 family protein	gi|960456607|ref|XP_014752421.1|
CL7564.Contig2_All	C2H2	Brachypodium distachyon|C2H2|C2H2 family protein	gi|721625719|ref|XP_010229202.1|
CL7564.Contig3_All	C2H2	Triticum aestivum|C2H2|C2H2 family protein	gi|475547626|gb|EMT10917.1|
CL7564.Contig4_All	C2H2	Brachypodium distachyon|C2H2|C2H2 family protein	gi|721625719|ref|XP_010229202.1|
CL7567.Contig2_All	TCP	Solanum pennellii|TCP|TCP family protein	gi|38346992|emb|CAD40278.2|
CL7567.Contig4_All	TCP	Solanum pennellii|TCP|TCP family protein	gi|10140673|gb|AAG13508.1|AC068924_13
CL7584.Contig1_All	CO-like	Solanum melongena|CO-like|CO-like family protein	gi|721632018|ref|XP_010230509.1|
CL7584.Contig4_All	CO-like	Solanum melongena|CO-like|CO-like family protein	gi|326501640|dbj|BAK02609.1|
CL7596.Contig3_All	C3H	Camelina sativa|C3H|C3H family protein	gi|357135099|ref|XP_003569149.1|
CL7597.Contig1_All	G2-like	Brachypodium distachyon|G2-like|G2-like family protein	gi|721605929|ref|XP_010229377.1|
CL7633.Contig1_All	ERF	Beta vulgaris|ERF|ERF family protein	gi|326525391|dbj|BAK07965.1|
CL7633.Contig2_All	ERF	Beta vulgaris|ERF|ERF family protein	gi|326525391|dbj|BAK07965.1|
CL7633.Contig3_All	ERF	Beta vulgaris|ERF|ERF family protein	gi|326494278|dbj|BAJ90408.1|
CL7633.Contig4_All	ERF	Beta vulgaris|ERF|ERF family protein	gi|326494278|dbj|BAJ90408.1|
CL7633.Contig5_All	ERF	Beta vulgaris|ERF|ERF family protein	gi|326494278|dbj|BAJ90408.1|
CL7649.Contig2_All	HSF	Sisymbrium irio|HSF|HSF family protein	gi|326526575|dbj|BAJ97304.1|
CL7651.Contig1_All	MYB	Hordeum vulgare|MYB|MYB family protein	gi|86129720|gb|ABC86569.1|
CL7651.Contig2_All	MYB	Hordeum vulgare|MYB|MYB family protein	gi|86129720|gb|ABC86569.1|
CL7651.Contig3_All	MYB	Hordeum vulgare|MYB|MYB family protein	gi|86129720|gb|ABC86569.1|
CL7651.Contig4_All	MYB	Hordeum vulgare|MYB|MYB family protein	gi|86129720|gb|ABC86569.1|
CL7661.Contig2_All	GATA	Daucus carota|GATA|GATA family protein	gi|357120456|ref|XP_003561943.1|
CL7661.Contig4_All	GATA	Daucus carota|GATA|GATA family protein	gi|357120456|ref|XP_003561943.1|
CL7661.Contig5_All	GATA	Daucus carota|GATA|GATA family protein	gi|357120456|ref|XP_003561943.1|
CL7661.Contig6_All	GATA	Daucus carota|GATA|GATA family protein	gi|357120456|ref|XP_003561943.1|
CL7661.Contig7_All	GATA	Daucus carota|GATA|GATA family protein	gi|357120456|ref|XP_003561943.1|
CL7664.Contig1_All	FAR1	Triticum aestivum|FAR1|FAR1 family protein	gi|326525943|dbj|BAJ93148.1|
CL7664.Contig2_All	FAR1	Triticum aestivum|FAR1|FAR1 family protein	gi|326525943|dbj|BAJ93148.1|
CL7682.Contig2_All	M-type_MADS	Fragaria vesca|M-type_MADS|M-type_MADS family protein	gi|326504648|dbj|BAK06615.1|
CL7693.Contig1_All	NAC	Dichanthelium oligosanthes|NAC|NAC family protein	gi|669028564|emb|CDM82421.1|
CL7693.Contig3_All	NAC	Dichanthelium oligosanthes|NAC|NAC family protein	gi|669028564|emb|CDM82421.1|
CL7695.Contig1_All	G2-like	Oryza punctata|G2-like|G2-like family protein	gi|475512225|gb|EMT05476.1|
CL7695.Contig2_All	G2-like	Oryza punctata|G2-like|G2-like family protein	gi|357137784|ref|XP_003570479.1|
CL7708.Contig2_All	MYB	Triticum aestivum|MYB|MYB family protein	gi|475578103|gb|EMT18012.1|
CL7722.Contig4_All	ARF	Phoenix dactylifera|ARF|ARF family protein	gi|116309424|emb|CAH66499.1|
CL7724.Contig5_All	G2-like	Solanum pennellii|G2-like|G2-like family protein	gi|326513892|dbj|BAJ92096.1|
CL7746.Contig1_All	MYB_related	Oryza sativa subsp. indica|MYB_related|MYB_related family protein	gi|326504830|dbj|BAK06706.1|
CL7764.Contig1_All	ARF	Actinidia chinensis|ARF|ARF family protein	gi|357149265|ref|XP_003575053.1|
CL7782.Contig1_All	NAC	Oryza punctata|NAC|NAC family protein	gi|960494591|ref|XP_014751673.1|
CL7782.Contig2_All	NAC	Oryza punctata|NAC|NAC family protein	gi|960494591|ref|XP_014751673.1|
CL7783.Contig1_All	FAR1	Triticum urartu|FAR1|FAR1 family protein	gi|475606110|gb|EMT26286.1|
CL7783.Contig2_All	FAR1	Triticum urartu|FAR1|FAR1 family protein	gi|357164582|ref|XP_003580101.1|
CL7783.Contig3_All	FAR1	Triticum urartu|FAR1|FAR1 family protein	gi|357150161|ref|XP_003575363.1|
CL7783.Contig4_All	FAR1	Triticum urartu|FAR1|FAR1 family protein	gi|357164582|ref|XP_003580101.1|
CL7797.Contig1_All	WRKY	Ananas comosus|WRKY|WRKY family protein	gi|475587363|gb|EMT20532.1|
CL7797.Contig2_All	WRKY	Ananas comosus|WRKY|WRKY family protein	gi|475587363|gb|EMT20532.1|
CL7797.Contig3_All	WRKY	Ananas comosus|WRKY|WRKY family protein	gi|475587363|gb|EMT20532.1|
CL7806.Contig2_All	MYB_related	Oryza longistaminata|MYB_related|MYB_related family protein	gi|475593140|gb|EMT22285.1|
CL7806.Contig3_All	MYB_related	Oryza longistaminata|MYB_related|MYB_related family protein	gi|357143214|ref|XP_003572843.1|
CL7806.Contig4_All	MYB_related	Oryza longistaminata|MYB_related|MYB_related family protein	gi|357143214|ref|XP_003572843.1|
CL7806.Contig6_All	MYB_related	Oryza longistaminata|MYB_related|MYB_related family protein	gi|357143214|ref|XP_003572843.1|
CL7806.Contig8_All	MYB_related	Oryza longistaminata|MYB_related|MYB_related family protein	gi|357143214|ref|XP_003572843.1|
CL7806.Contig9_All	MYB_related	Oryza longistaminata|MYB_related|MYB_related family protein	gi|357143214|ref|XP_003572843.1|
CL7806.Contig11_All	MYB_related	Oryza longistaminata|MYB_related|MYB_related family protein	gi|357143214|ref|XP_003572843.1|
CL7828.Contig1_All	bZIP	Morus notabilis|bZIP|bZIP family protein	gi|326515780|dbj|BAK07136.1|
CL7828.Contig2_All	bZIP	Morus notabilis|bZIP|bZIP family protein	gi|326515780|dbj|BAK07136.1|
CL7839.Contig1_All	MIKC_MADS	Brachypodium distachyon|MIKC_MADS|MIKC_MADS family protein	gi|672890532|ref|NP_001288321.1|
CL7839.Contig2_All	MIKC_MADS	Brachypodium distachyon|MIKC_MADS|MIKC_MADS family protein	gi|672890532|ref|NP_001288321.1|
CL7839.Contig3_All	MIKC_MADS	Brachypodium stacei|MIKC_MADS|MIKC_MADS family protein	gi|672890532|ref|NP_001288321.1|
CL7841.Contig2_All	G2-like	Panicum hallii|G2-like|G2-like family protein	gi|77548272|gb|ABA91069.1|
CL7841.Contig3_All	G2-like	Panicum hallii|G2-like|G2-like family protein	gi|77548272|gb|ABA91069.1|
CL7846.Contig3_All	C3H	Fragaria vesca|C3H|C3H family protein	gi|357141049|ref|XP_003572060.1|
CL7847.Contig1_All	HD-ZIP	Daucus carota|HD-ZIP|HD-ZIP family protein	gi|357136189|ref|XP_003569688.1|
CL7866.Contig1_All	C2H2	Eragrostis tef|C2H2|C2H2 family protein	gi|357144359|ref|XP_003573264.1|
CL7866.Contig2_All	C2H2	Hordeum vulgare|C2H2|C2H2 family protein	gi|326491247|dbj|BAK05723.1|
CL7866.Contig3_All	C2H2	Triticum urartu|C2H2|C2H2 family protein	gi|326491247|dbj|BAK05723.1|
CL7868.Contig1_All	MYB_related	Fragaria x ananassa|MYB_related|MYB_related family protein	gi|326499728|dbj|BAJ86175.1|
CL7868.Contig2_All	MYB_related	Fragaria x ananassa|MYB_related|MYB_related family protein	gi|326499728|dbj|BAJ86175.1|
CL7868.Contig4_All	MYB_related	Fragaria x ananassa|MYB_related|MYB_related family protein	gi|514777284|ref|XP_004968710.1|
CL7868.Contig5_All	MYB_related	Fragaria x ananassa|MYB_related|MYB_related family protein	gi|326494018|dbj|BAJ85471.1|
CL7880.Contig2_All	NAC	Raphanus raphanistrum|NAC|NAC family protein	gi|721655092|ref|XP_010234152.1|
CL7908.Contig1_All	B3	Vigna angularis|B3|B3 family protein	gi|357142274|ref|XP_003572516.1|
CL7908.Contig2_All	B3	Vigna angularis|B3|B3 family protein	gi|357142274|ref|XP_003572516.1|
CL7908.Contig3_All	B3	Vigna angularis|B3|B3 family protein	gi|357142274|ref|XP_003572516.1|
CL7910.Contig2_All	HSF	Brachypodium distachyon|HSF|HSF family protein	gi|357139145|ref|XP_003571145.1|
CL7910.Contig5_All	HSF	Brachypodium distachyon|HSF|HSF family protein	gi|357139145|ref|XP_003571145.1|
CL7910.Contig6_All	HSF	Brachypodium stacei|HSF|HSF family protein	gi|357139145|ref|XP_003571145.1|
CL7910.Contig7_All	HSF	Brachypodium distachyon|HSF|HSF family protein	gi|357139145|ref|XP_003571145.1|
CL7917.Contig1_All	bHLH	Oryza brachyantha|bHLH|bHLH family protein	gi|1002847749|ref|XP_015690454.1|
CL7917.Contig2_All	bHLH	Triticum aestivum|bHLH|bHLH family protein	gi|514822256|ref|XP_004985797.1|
CL7917.Contig4_All	bHLH	Setaria viridis|bHLH|bHLH family protein	gi|514822256|ref|XP_004985797.1|
CL7921.Contig3_All	TCP	Solanum pennellii|TCP|TCP family protein	gi|284434698|gb|ADB85398.1|
CL7928.Contig2_All	TCP	Brachypodium distachyon|TCP|TCP family protein	gi|326497787|dbj|BAJ86001.1|
CL7948.Contig1_All	bHLH	Sisymbrium irio|bHLH|bHLH family protein	gi|474216667|gb|EMS59123.1|
CL7952.Contig2_All	C2H2	Aegilops tauschii|C2H2|C2H2 family protein	gi|475539408|gb|EMT09407.1|
CL7963.Contig1_All	MYB_related	Aegilops tauschii|MYB_related|MYB_related family protein	gi|359951776|gb|AEV91178.1|
CL7963.Contig2_All	MYB_related	Aegilops tauschii|MYB_related|MYB_related family protein	gi|359951776|gb|AEV91178.1|
CL7963.Contig3_All	MYB_related	Aegilops tauschii|MYB_related|MYB_related family protein	gi|359951776|gb|AEV91178.1|
CL7980.Contig3_All	ZF-HD	Solanum pennellii|ZF-HD|ZF-HD family protein	gi|729453007|ref|XP_010523588.1|
CL8003.Contig1_All	GATA	Triticum aestivum|GATA|GATA family protein	gi|944078413|gb|KQK13765.1|
CL8003.Contig2_All	GATA	Triticum aestivum|GATA|GATA family protein	gi|944078413|gb|KQK13765.1|
CL8003.Contig3_All	GATA	Triticum aestivum|GATA|GATA family protein	gi|944078413|gb|KQK13765.1|
CL8003.Contig4_All	GATA	Triticum aestivum|GATA|GATA family protein	gi|944078413|gb|KQK13765.1|
CL8003.Contig5_All	GATA	Triticum aestivum|GATA|GATA family protein	gi|944078413|gb|KQK13765.1|
CL8003.Contig7_All	GATA	Triticum aestivum|GATA|GATA family protein	gi|944078413|gb|KQK13765.1|
CL8003.Contig8_All	GATA	Triticum aestivum|GATA|GATA family protein	gi|944078413|gb|KQK13765.1|
CL8003.Contig9_All	GATA	Triticum aestivum|GATA|GATA family protein	gi|944078413|gb|KQK13765.1|
CL8003.Contig10_All	GATA	Triticum aestivum|GATA|GATA family protein	gi|944078413|gb|KQK13765.1|
CL8003.Contig11_All	GATA	Triticum aestivum|GATA|GATA family protein	gi|944078413|gb|KQK13765.1|
CL8003.Contig12_All	GATA	Triticum aestivum|GATA|GATA family protein	gi|944078413|gb|KQK13765.1|
CL8003.Contig13_All	GATA	Triticum aestivum|GATA|GATA family protein	gi|944078413|gb|KQK13765.1|
CL8003.Contig14_All	GATA	Triticum aestivum|GATA|GATA family protein	gi|721607237|ref|XP_010231508.1|
CL8007.Contig2_All	SBP	Malus domestica|SBP|SBP family protein	gi|326528107|dbj|BAJ89105.1|
CL8007.Contig3_All	SBP	Malus domestica|SBP|SBP family protein	gi|326494082|dbj|BAJ85503.1|
CL8007.Contig4_All	SBP	Malus domestica|SBP|SBP family protein	gi|326528107|dbj|BAJ89105.1|
CL8007.Contig5_All	SBP	Malus domestica|SBP|SBP family protein	gi|326494082|dbj|BAJ85503.1|
CL8011.Contig2_All	TCP	Solanum pennellii|TCP|TCP family protein	gi|10140673|gb|AAG13508.1|AC068924_13
CL8033.Contig1_All	TCP	Solanum pennellii|TCP|TCP family protein	gi|31432119|gb|AAP53789.1|
CL8033.Contig3_All	TCP	Solanum pennellii|TCP|TCP family protein	gi|31432119|gb|AAP53789.1|
CL8039.Contig1_All	C3H	Triticum aestivum|C3H|C3H family protein	gi|326507684|dbj|BAK03235.1|
CL8039.Contig2_All	C3H	Triticum aestivum|C3H|C3H family protein	gi|326507684|dbj|BAK03235.1|
CL8046.Contig2_All	TCP	Solanum pennellii|TCP|TCP family protein	gi|670380797|ref|XP_008671115.1|
CL8051.Contig1_All	FAR1	Malus domestica|FAR1|FAR1 family protein	gi|84626059|gb|ABC59621.1|
CL8051.Contig2_All	FAR1	Malus domestica|FAR1|FAR1 family protein	gi|84626059|gb|ABC59621.1|
CL8060.Contig1_All	CO-like	Solanum melongena|CO-like|CO-like family protein	gi|357149741|ref|XP_003575217.1|
CL8060.Contig2_All	Trihelix	Dorcoceras hygrometricum|Trihelix|Trihelix family protein	gi|474144079|gb|EMS56669.1|
CL8060.Contig3_All	Trihelix	Dorcoceras hygrometricum|Trihelix|Trihelix family protein	gi|475605560|gb|EMT26123.1|
CL8066.Contig1_All	HB-other	Oryza glumaepatula|HB-other|HB-other family protein	gi|721635267|ref|XP_010230984.1|
CL8066.Contig2_All	HB-other	Oryza glumaepatula|HB-other|HB-other family protein	gi|721635267|ref|XP_010230984.1|
CL8066.Contig3_All	HB-other	Oryza glumaepatula|HB-other|HB-other family protein	gi|721635267|ref|XP_010230984.1|
CL8077.Contig1_All	MYB_related	Phyllostachys heterocycla|MYB_related|MYB_related family protein	gi|475621283|gb|EMT31421.1|
CL8082.Contig1_All	bZIP	Aegilops tauschii|bZIP|bZIP family protein	gi|475575344|gb|EMT17240.1|
CL8082.Contig2_All	bZIP	Aegilops tauschii|bZIP|bZIP family protein	gi|475575344|gb|EMT17240.1|
CL8082.Contig3_All	bZIP	Aegilops tauschii|bZIP|bZIP family protein	gi|475575344|gb|EMT17240.1|
CL8086.Contig1_All	LBD	Actinidia chinensis|LBD|LBD family protein	gi|474195535|gb|EMS58316.1|
CL8086.Contig2_All	LBD	Actinidia chinensis|LBD|LBD family protein	gi|474195535|gb|EMS58316.1|
CL8086.Contig3_All	LBD	Actinidia chinensis|LBD|LBD family protein	gi|474195535|gb|EMS58316.1|
CL8089.Contig3_All	G2-like	Triticum aestivum|G2-like|G2-like family protein	gi|944070165|gb|KQK05649.1|
CL8089.Contig4_All	G2-like	Triticum aestivum|G2-like|G2-like family protein	gi|51572282|gb|AAU06822.1|
CL8089.Contig5_All	G2-like	Triticum aestivum|G2-like|G2-like family protein	gi|51572282|gb|AAU06822.1|
CL8102.Contig2_All	ERF	Triticum aestivum|ERF|ERF family protein	gi|84795234|gb|ABC65853.1|
CL8105.Contig3_All	NAC	Zoysia japonica|NAC|NAC family protein	gi|326497633|dbj|BAK05906.1|
CL8119.Contig5_All	MYB_related	Phyllostachys heterocycla|MYB_related|MYB_related family protein	gi|544451231|gb|AGW23429.1|
CL8119.Contig6_All	MYB_related	Phyllostachys heterocycla|MYB_related|MYB_related family protein	gi|544451231|gb|AGW23429.1|
CL8143.Contig2_All	MYB	Brachypodium stacei|MYB|MYB family protein	gi|721673238|ref|XP_010237138.1|
CL8143.Contig3_All	MYB	Brachypodium stacei|MYB|MYB family protein	gi|721673238|ref|XP_010237138.1|
CL8143.Contig4_All	MYB	Triticum aestivum|MYB|MYB family protein	gi|475616494|gb|EMT29777.1|
CL8143.Contig5_All	MYB	Triticum aestivum|MYB|MYB family protein	gi|475616494|gb|EMT29777.1|
CL8143.Contig6_All	MYB	Brachypodium stacei|MYB|MYB family protein	gi|721673238|ref|XP_010237138.1|
CL8143.Contig8_All	MYB	Triticum aestivum|MYB|MYB family protein	gi|475616494|gb|EMT29777.1|
CL8143.Contig9_All	MYB	Triticum aestivum|MYB|MYB family protein	gi|475616494|gb|EMT29777.1|
CL8151.Contig1_All	C3H	Cicer arietinum|C3H|C3H family protein	gi|944086336|gb|KQK21688.1|
CL8151.Contig2_All	C3H	Cicer arietinum|C3H|C3H family protein	gi|326510961|dbj|BAJ91828.1|
CL8168.Contig2_All	ERF	Beta vulgaris|ERF|ERF family protein	gi|944227529|gb|KQK91933.1|
CL8168.Contig3_All	ERF	Beta vulgaris|ERF|ERF family protein	gi|944227529|gb|KQK91933.1|
CL8168.Contig4_All	ERF	Beta vulgaris|ERF|ERF family protein	gi|944227529|gb|KQK91933.1|
CL8171.Contig1_All	WRKY	Setaria viridis|WRKY|WRKY family protein	gi|475556391|gb|EMT12635.1|
CL8171.Contig2_All	WRKY	Setaria viridis|WRKY|WRKY family protein	gi|475556391|gb|EMT12635.1|
CL8171.Contig3_All	WRKY	Setaria viridis|WRKY|WRKY family protein	gi|475556391|gb|EMT12635.1|
CL8195.Contig1_All	CAMTA	Triticum aestivum|CAMTA|CAMTA family protein	gi|475622878|gb|EMT32010.1|
CL8195.Contig3_All	CAMTA	Triticum aestivum|CAMTA|CAMTA family protein	gi|357113656|ref|XP_003558617.1|
CL8195.Contig4_All	CAMTA	Brachypodium distachyon|CAMTA|CAMTA family protein	gi|357113656|ref|XP_003558617.1|
CL8195.Contig5_All	CAMTA	Triticum aestivum|CAMTA|CAMTA family protein	gi|357113656|ref|XP_003558617.1|
CL8196.Contig1_All	G2-like	Oryza punctata|G2-like|G2-like family protein	gi|721653922|ref|XP_010233985.1|
CL8197.Contig1_All	NAC	Populus euphratica|NAC|NAC family protein	gi|357110938|ref|XP_003557272.1|
CL8197.Contig2_All	NAC	Populus euphratica|NAC|NAC family protein	gi|721660031|ref|XP_010234899.1|
CL8197.Contig3_All	NAC	Populus euphratica|NAC|NAC family protein	gi|721660031|ref|XP_010234899.1|
CL8197.Contig4_All	NAC	Populus euphratica|NAC|NAC family protein	gi|721660031|ref|XP_010234899.1|
CL8197.Contig5_All	NAC	Populus euphratica|NAC|NAC family protein	gi|721660031|ref|XP_010234899.1|
CL8202.Contig1_All	MYB_related	Petunia axillaris|MYB_related|MYB_related family protein	gi|357146802|ref|XP_003574116.1|
CL8202.Contig3_All	MYB_related	Petunia axillaris|MYB_related|MYB_related family protein	gi|357146802|ref|XP_003574116.1|
CL8202.Contig4_All	MYB_related	Petunia axillaris|MYB_related|MYB_related family protein	gi|357146802|ref|XP_003574116.1|
CL8209.Contig1_All	FAR1	Malus domestica|FAR1|FAR1 family protein	gi|357112854|ref|XP_003558221.1|
CL8209.Contig2_All	FAR1	Malus domestica|FAR1|FAR1 family protein	gi|357112854|ref|XP_003558221.1|
CL8209.Contig3_All	FAR1	Malus domestica|FAR1|FAR1 family protein	gi|357112854|ref|XP_003558221.1|
CL8241.Contig2_All	FAR1	Phyllostachys heterocycla|FAR1|FAR1 family protein	gi|357147050|ref|XP_003574203.1|
CL8248.Contig3_All	ERF	Coffea canephora|ERF|ERF family protein	gi|960459983|ref|XP_003561134.3|
CL8248.Contig4_All	ERF	Coffea canephora|ERF|ERF family protein	gi|960459983|ref|XP_003561134.3|
CL8248.Contig5_All	ERF	Coffea canephora|ERF|ERF family protein	gi|960459983|ref|XP_003561134.3|
CL8248.Contig6_All	ERF	Coffea canephora|ERF|ERF family protein	gi|960459983|ref|XP_003561134.3|
CL8248.Contig7_All	ERF	Coffea canephora|ERF|ERF family protein	gi|960459983|ref|XP_003561134.3|
CL8252.Contig1_All	bHLH	Brachypodium stacei|bHLH|bHLH family protein	gi|960473747|ref|XP_014755575.1|
CL8252.Contig2_All	bHLH	Brachypodium distachyon|bHLH|bHLH family protein	gi|960473747|ref|XP_014755575.1|
CL8252.Contig4_All	bHLH	Brachypodium distachyon|bHLH|bHLH family protein	gi|960473747|ref|XP_014755575.1|
CL8252.Contig5_All	bHLH	Brachypodium stacei|bHLH|bHLH family protein	gi|960473747|ref|XP_014755575.1|
CL8252.Contig6_All	bHLH	Brachypodium stacei|bHLH|bHLH family protein	gi|960473747|ref|XP_014755575.1|
CL8252.Contig7_All	bHLH	Brachypodium stacei|bHLH|bHLH family protein	gi|960473747|ref|XP_014755575.1|
CL8252.Contig8_All	bHLH	Brachypodium distachyon|bHLH|bHLH family protein	gi|960473747|ref|XP_014755575.1|
CL8252.Contig9_All	bHLH	Brachypodium stacei|bHLH|bHLH family protein	gi|960473747|ref|XP_014755575.1|
CL8252.Contig10_All	bHLH	Brachypodium distachyon|bHLH|bHLH family protein	gi|960473747|ref|XP_014755575.1|
CL8259.Contig2_All	bHLH	Raphanus raphanistrum|bHLH|bHLH family protein	gi|357154354|ref|XP_003576755.1|
CL8259.Contig3_All	bHLH	Raphanus raphanistrum|bHLH|bHLH family protein	gi|357154354|ref|XP_003576755.1|
CL8262.Contig1_All	B3	Triticum aestivum|B3|B3 family protein	gi|475454981|gb|EMT01811.1|
CL8262.Contig2_All	B3	Triticum aestivum|B3|B3 family protein	gi|475454981|gb|EMT01811.1|
CL8293.Contig1_All	NAC	Dichanthelium oligosanthes|NAC|NAC family protein	gi|38605764|emb|CAE05865.3|
CL8293.Contig2_All	NAC	Dichanthelium oligosanthes|NAC|NAC family protein	gi|38605764|emb|CAE05865.3|
CL8293.Contig3_All	NAC	Dichanthelium oligosanthes|NAC|NAC family protein	gi|38605764|emb|CAE05865.3|
CL8309.Contig2_All	HSF	Actinidia chinensis|HSF|HSF family protein	gi|475592994|gb|EMT22248.1|
CL8310.Contig1_All	bHLH	Aegilops tauschii|bHLH|bHLH family protein	gi|475605868|gb|EMT26223.1|
CL8310.Contig2_All	bHLH	Aegilops tauschii|bHLH|bHLH family protein	gi|475605868|gb|EMT26223.1|
CL8315.Contig1_All	WRKY	Brachypodium stacei|WRKY|WRKY family protein	gi|189172003|gb|ACD80357.1|
CL8315.Contig2_All	WRKY	Triticum urartu|WRKY|WRKY family protein	gi|4894965|gb|AAD32677.1|AF140554_1
CL8315.Contig3_All	WRKY	Brachypodium stacei|WRKY|WRKY family protein	gi|189172003|gb|ACD80357.1|
CL8315.Contig4_All	WRKY	Brachypodium stacei|WRKY|WRKY family protein	gi|189172003|gb|ACD80357.1|
CL8315.Contig5_All	WRKY	Brachypodium stacei|WRKY|WRKY family protein	gi|189172003|gb|ACD80357.1|
CL8315.Contig6_All	WRKY	Hordeum vulgare|WRKY|WRKY family protein	gi|4894965|gb|AAD32677.1|AF140554_1
CL8315.Contig7_All	WRKY	Triticum urartu|WRKY|WRKY family protein	gi|189172015|gb|ACD80363.1|
CL8321.Contig1_All	MYB_related	Actinidia chinensis|MYB_related|MYB_related family protein	gi|944072897|gb|KQK08381.1|
CL8321.Contig2_All	MYB_related	Actinidia chinensis|MYB_related|MYB_related family protein	gi|944072897|gb|KQK08381.1|
CL8321.Contig3_All	MYB_related	Actinidia chinensis|MYB_related|MYB_related family protein	gi|944072897|gb|KQK08381.1|
CL8321.Contig4_All	MYB_related	Actinidia chinensis|MYB_related|MYB_related family protein	gi|944072897|gb|KQK08381.1|
CL8323.Contig1_All	Dof	Zoysia pacifica|Dof|Dof family protein	gi|475435434|gb|EMT01311.1|
CL8323.Contig2_All	Dof	Zoysia pacifica|Dof|Dof family protein	gi|326529507|dbj|BAK04700.1|
CL8324.Contig1_All	Dof	Triticum aestivum|Dof|Dof family protein	gi|326496429|dbj|BAJ94676.1|
CL8324.Contig3_All	Dof	Triticum aestivum|Dof|Dof family protein	gi|326512174|dbj|BAJ96068.1|
CL8324.Contig5_All	Dof	Triticum aestivum|Dof|Dof family protein	gi|326512174|dbj|BAJ96068.1|
CL8324.Contig6_All	Dof	Triticum aestivum|Dof|Dof family protein	gi|148473091|emb|CAJ29308.1|
CL8324.Contig7_All	Dof	Triticum aestivum|Dof|Dof family protein	gi|326512174|dbj|BAJ96068.1|
CL8324.Contig8_All	Dof	Triticum aestivum|Dof|Dof family protein	gi|148473091|emb|CAJ29308.1|
CL8324.Contig9_All	Dof	Triticum aestivum|Dof|Dof family protein	gi|148473091|emb|CAJ29308.1|
CL8337.Contig3_All	C2H2	Brachypodium distachyon|C2H2|C2H2 family protein	gi|944046709|gb|KQJ82350.1|
CL8346.Contig2_All	DBB	Ananas comosus|DBB|DBB family protein	gi|326488155|dbj|BAJ89916.1|
CL8346.Contig3_All	DBB	Ananas comosus|DBB|DBB family protein	gi|326488155|dbj|BAJ89916.1|
CL8354.Contig2_All	GATA	Oryza nivara|GATA|GATA family protein	gi|475611487|gb|EMT28101.1|
CL8371.Contig2_All	S1Fa-like	Daucus carota|S1Fa-like|S1Fa-like family protein	gi|326496250|dbj|BAJ94587.1|
CL8371.Contig4_All	S1Fa-like	Daucus carota|S1Fa-like|S1Fa-like family protein	gi|326496250|dbj|BAJ94587.1|
CL8371.Contig5_All	S1Fa-like	Daucus carota|S1Fa-like|S1Fa-like family protein	gi|326496250|dbj|BAJ94587.1|
CL8405.Contig2_All	Trihelix	Vigna angularis|Trihelix|Trihelix family protein	gi|669028719|emb|CDM82630.1|
CL8409.Contig1_All	ARF	Brachypodium stacei|ARF|ARF family protein	gi|357126622|ref|XP_003564986.1|
CL8409.Contig2_All	ARF	Brachypodium stacei|ARF|ARF family protein	gi|357126622|ref|XP_003564986.1|
CL8414.Contig3_All	M-type_MADS	Ananas comosus|M-type_MADS|M-type_MADS family protein	gi|475561739|gb|EMT13830.1|
CL8414.Contig6_All	M-type_MADS	Ananas comosus|M-type_MADS|M-type_MADS family protein	gi|721646989|ref|XP_010232686.1|
CL8422.Contig2_All	MYB	Artemisia annua|MYB|MYB family protein	gi|357158289|ref|XP_003578079.1|
CL8435.Contig2_All	AP2	Gossypium hirsutum|AP2|AP2 family protein	gi|326529061|dbj|BAK00924.1|
CL8435.Contig3_All	AP2	Gossypium hirsutum|AP2|AP2 family protein	gi|326529061|dbj|BAK00924.1|
CL8438.Contig1_All	WRKY	Ananas comosus|WRKY|WRKY family protein	gi|474275713|gb|EMS61055.1|
CL8438.Contig3_All	WRKY	Ananas comosus|WRKY|WRKY family protein	gi|326527017|dbj|BAK04450.1|
CL8438.Contig5_All	WRKY	Ananas comosus|WRKY|WRKY family protein	gi|474275713|gb|EMS61055.1|
CL8438.Contig6_All	WRKY	Ananas comosus|WRKY|WRKY family protein	gi|326527017|dbj|BAK04450.1|
CL8444.Contig3_All	bHLH	Boechera stricta|bHLH|bHLH family protein	gi|960474179|ref|XP_003574060.3|
CL8448.Contig1_All	LBD	Dorcoceras hygrometricum|LBD|LBD family protein	gi|357113224|ref|XP_003558404.1|
CL8448.Contig3_All	LBD	Dorcoceras hygrometricum|LBD|LBD family protein	gi|357113224|ref|XP_003558404.1|
CL8451.Contig1_All	WOX	Spinacia oleracea|WOX|WOX family protein	gi|357166548|ref|XP_003580746.1|
CL8451.Contig2_All	WOX	Spinacia oleracea|WOX|WOX family protein	gi|357166548|ref|XP_003580746.1|
CL8451.Contig3_All	WOX	Spinacia oleracea|WOX|WOX family protein	gi|357166548|ref|XP_003580746.1|
CL8451.Contig4_All	WOX	Spinacia oleracea|WOX|WOX family protein	gi|357166548|ref|XP_003580746.1|
CL8460.Contig1_All	bHLH	Boechera stricta|bHLH|bHLH family protein	gi|669028269|emb|CDM82015.1|
CL8460.Contig2_All	bHLH	Boechera stricta|bHLH|bHLH family protein	gi|669028269|emb|CDM82015.1|
CL8478.Contig2_All	G2-like	Oryza punctata|G2-like|G2-like family protein	gi|357140503|ref|XP_003571806.1|
CL8478.Contig3_All	G2-like	Oryza punctata|G2-like|G2-like family protein	gi|357140503|ref|XP_003571806.1|
CL8478.Contig4_All	G2-like	Oryza punctata|G2-like|G2-like family protein	gi|944061218|gb|KQJ96808.1|
CL8478.Contig6_All	G2-like	Oryza punctata|G2-like|G2-like family protein	gi|357140503|ref|XP_003571806.1|
CL8478.Contig7_All	G2-like	Oryza punctata|G2-like|G2-like family protein	gi|357140503|ref|XP_003571806.1|
CL8492.Contig1_All	B3	Brassica oleracea|B3|B3 family protein	gi|326496825|dbj|BAJ98439.1|
CL8495.Contig1_All	FAR1	Triticum urartu|FAR1|FAR1 family protein	gi|357163032|ref|XP_003579603.1|
CL8495.Contig2_All	FAR1	Triticum urartu|FAR1|FAR1 family protein	gi|474066188|gb|EMS54139.1|
CL8505.Contig2_All	MYB_related	Oryza sativa subsp. indica|MYB_related|MYB_related family protein	gi|326490509|dbj|BAJ84918.1|
CL8554.Contig1_All	M-type_MADS	Sisymbrium irio|M-type_MADS|M-type_MADS family protein	gi|357124339|ref|XP_003563858.1|
CL8554.Contig2_All	M-type_MADS	Sisymbrium irio|M-type_MADS|M-type_MADS family protein	gi|357124339|ref|XP_003563858.1|
CL8571.Contig1_All	BBR-BPC	Brachypodium stacei|BBR-BPC|BBR-BPC family protein	gi|357110651|ref|XP_003557130.1|
CL8571.Contig2_All	BBR-BPC	Brachypodium stacei|BBR-BPC|BBR-BPC family protein	gi|326499151|dbj|BAK06066.1|
CL8571.Contig3_All	BBR-BPC	Brachypodium stacei|BBR-BPC|BBR-BPC family protein	gi|357110651|ref|XP_003557130.1|
CL8571.Contig4_All	BBR-BPC	Brachypodium stacei|BBR-BPC|BBR-BPC family protein	gi|357110651|ref|XP_003557130.1|
CL8576.Contig2_All	G2-like	Dianthus caryophyllus|G2-like|G2-like family protein	gi|326519697|dbj|BAK00221.1|
CL8576.Contig3_All	G2-like	Dianthus caryophyllus|G2-like|G2-like family protein	gi|326519697|dbj|BAK00221.1|
CL8576.Contig4_All	G2-like	Dianthus caryophyllus|G2-like|G2-like family protein	gi|326519697|dbj|BAK00221.1|
CL8586.Contig1_All	C3H	Triticum aestivum|C3H|C3H family protein	gi|326507710|dbj|BAJ86598.1|
CL8586.Contig2_All	C3H	Triticum aestivum|C3H|C3H family protein	gi|326507710|dbj|BAJ86598.1|
CL8586.Contig3_All	C3H	Triticum aestivum|C3H|C3H family protein	gi|326507710|dbj|BAJ86598.1|
CL8586.Contig4_All	C3H	Triticum urartu|C3H|C3H family protein	gi|474195755|gb|EMS58335.1|
CL8595.Contig1_All	G2-like	Triticum aestivum|G2-like|G2-like family protein	gi|326488267|dbj|BAJ93802.1|
CL8595.Contig2_All	G2-like	Triticum aestivum|G2-like|G2-like family protein	gi|326488267|dbj|BAJ93802.1|
CL8595.Contig4_All	G2-like	Triticum aestivum|G2-like|G2-like family protein	gi|326488267|dbj|BAJ93802.1|
CL8616.Contig2_All	WRKY	Elaeis guineensis|WRKY|WRKY family protein	gi|960489919|ref|XP_014758825.1|
CL8616.Contig3_All	WRKY	Elaeis guineensis|WRKY|WRKY family protein	gi|960489919|ref|XP_014758825.1|
CL8618.Contig2_All	bHLH	Brachypodium distachyon|bHLH|bHLH family protein	gi|326496354|dbj|BAJ94639.1|
CL8626.Contig1_All	Trihelix	Malus domestica|Trihelix|Trihelix family protein	gi|721660100|ref|XP_003571970.2|
CL8656.Contig1_All	HSF	Aethionema arabicum|HSF|HSF family protein	gi|960489466|ref|XP_014758759.1|
CL8656.Contig4_All	HSF	Aethionema arabicum|HSF|HSF family protein	gi|721682239|ref|XP_003578617.2|
CL8660.Contig1_All	CO-like	Brachypodium distachyon|CO-like|CO-like family protein	gi|326509947|dbj|BAJ87189.1|
CL8660.Contig2_All	CO-like	Brachypodium distachyon|CO-like|CO-like family protein	gi|326509947|dbj|BAJ87189.1|
CL8660.Contig3_All	CO-like	Brachypodium distachyon|CO-like|CO-like family protein	gi|326509947|dbj|BAJ87189.1|
CL8661.Contig2_All	ARR-B	Dorcoceras hygrometricum|ARR-B|ARR-B family protein	gi|326534254|dbj|BAJ89477.1|
CL8661.Contig3_All	ARR-B	Dorcoceras hygrometricum|ARR-B|ARR-B family protein	gi|326534254|dbj|BAJ89477.1|
CL8661.Contig4_All	ARR-B	Dorcoceras hygrometricum|ARR-B|ARR-B family protein	gi|326534254|dbj|BAJ89477.1|
CL8707.Contig1_All	bHLH	Oryza punctata|bHLH|bHLH family protein	gi|113550076|dbj|BAF13519.1|
CL8713.Contig1_All	C3H	Triticum urartu|C3H|C3H family protein	gi|474126737|gb|EMS56251.1|
CL8713.Contig2_All	C3H	Brachypodium stacei|C3H|C3H family protein	gi|474126737|gb|EMS56251.1|
CL8713.Contig3_All	C3H	Triticum aestivum|C3H|C3H family protein	gi|474126737|gb|EMS56251.1|
CL8762.Contig1_All	G2-like	Solanum pennellii|G2-like|G2-like family protein	gi|960459088|ref|XP_014752843.1|
CL8762.Contig4_All	G2-like	Solanum pennellii|G2-like|G2-like family protein	gi|960459088|ref|XP_014752843.1|
CL8762.Contig5_All	G2-like	Solanum pennellii|G2-like|G2-like family protein	gi|960459088|ref|XP_014752843.1|
CL8762.Contig6_All	G2-like	Solanum pennellii|G2-like|G2-like family protein	gi|960459088|ref|XP_014752843.1|
CL8769.Contig1_All	NF-X1	Manihot esculenta|NF-X1|NF-X1 family protein	gi|475520663|gb|EMT06515.1|
CL8769.Contig3_All	NF-X1	Manihot esculenta|NF-X1|NF-X1 family protein	gi|475520663|gb|EMT06515.1|
CL8769.Contig4_All	NF-X1	Manihot esculenta|NF-X1|NF-X1 family protein	gi|357126700|ref|XP_003565025.1|
CL8778.Contig1_All	GRAS	Camelina sativa|GRAS|GRAS family protein	gi|326490353|dbj|BAJ84840.1|
CL8785.Contig1_All	C3H	Gossypium hirsutum|C3H|C3H family protein	gi|357121902|ref|XP_003562656.1|
CL8785.Contig2_All	C3H	Gossypium hirsutum|C3H|C3H family protein	gi|357121902|ref|XP_003562656.1|
CL8785.Contig3_All	C3H	Theobroma cacao|C3H|C3H family protein	gi|357121902|ref|XP_003562656.1|
CL8788.Contig1_All	GATA	Malus domestica|GATA|GATA family protein	gi|474397472|gb|EMS65794.1|
CL8788.Contig5_All	GATA	Malus domestica|GATA|GATA family protein	gi|474397472|gb|EMS65794.1|
CL8799.Contig1_All	C2H2	Fragaria vesca|C2H2|C2H2 family protein	gi|326512128|dbj|BAJ96045.1|
CL8799.Contig2_All	C2H2	Fragaria vesca|C2H2|C2H2 family protein	gi|326512128|dbj|BAJ96045.1|
CL8799.Contig3_All	C2H2	Fragaria vesca|C2H2|C2H2 family protein	gi|326512128|dbj|BAJ96045.1|
CL8805.Contig2_All	E2F/DP	Oryza punctata|E2F/DP|E2F/DP family protein	gi|326506820|dbj|BAJ91451.1|
CL8805.Contig4_All	E2F/DP	Oryza punctata|E2F/DP|E2F/DP family protein	gi|326506820|dbj|BAJ91451.1|
CL8805.Contig5_All	E2F/DP	Oryza punctata|E2F/DP|E2F/DP family protein	gi|326506820|dbj|BAJ91451.1|
CL8823.Contig2_All	NAC	Musa acuminata|NAC|NAC family protein	gi|944061662|gb|KQJ97252.1|
CL8823.Contig3_All	C3H	Marchantia polymorpha|C3H|C3H family protein	gi|721659730|ref|XP_010234856.1|
CL8850.Contig1_All	GRAS	Brachypodium distachyon|GRAS|GRAS family protein	gi|357136905|ref|XP_003570043.1|
CL8850.Contig2_All	GRAS	Brachypodium distachyon|GRAS|GRAS family protein	gi|357136905|ref|XP_003570043.1|
CL8859.Contig1_All	bHLH	Dichanthelium oligosanthes|bHLH|bHLH family protein	gi|326504804|dbj|BAK06693.1|
CL8859.Contig2_All	bHLH	Dichanthelium oligosanthes|bHLH|bHLH family protein	gi|326504804|dbj|BAK06693.1|
CL8893.Contig2_All	GRF	Brachypodium stacei|GRF|GRF family protein	gi|357143243|ref|XP_003572853.1|
CL8893.Contig3_All	GRF	Brachypodium stacei|GRF|GRF family protein	gi|357143243|ref|XP_003572853.1|
CL8894.Contig1_All	GATA	Brachypodium stacei|GATA|GATA family protein	gi|960461631|ref|XP_014753285.1|
CL8894.Contig2_All	GATA	Brachypodium stacei|GATA|GATA family protein	gi|960461631|ref|XP_014753285.1|
CL8894.Contig3_All	GATA	Brachypodium stacei|GATA|GATA family protein	gi|960461631|ref|XP_014753285.1|
CL8894.Contig4_All	GATA	Brachypodium stacei|GATA|GATA family protein	gi|960461631|ref|XP_014753285.1|
CL8929.Contig1_All	SBP	Triticum aestivum|SBP|SBP family protein	gi|326507840|dbj|BAJ86663.1|
CL8939.Contig4_All	WRKY	Ananas comosus|WRKY|WRKY family protein	gi|357161938|ref|XP_003579254.1|
CL8960.Contig1_All	C2H2	Actinidia chinensis|C2H2|C2H2 family protein	gi|326508654|dbj|BAJ95849.1|
CL8960.Contig2_All	C2H2	Actinidia chinensis|C2H2|C2H2 family protein	gi|326508654|dbj|BAJ95849.1|
CL8960.Contig3_All	Nin-like	Actinidia chinensis|Nin-like|Nin-like family protein	gi|326510113|dbj|BAJ87273.1|
CL8960.Contig4_All	C2H2	Actinidia chinensis|C2H2|C2H2 family protein	gi|326508654|dbj|BAJ95849.1|
CL8985.Contig1_All	C2H2	Triticum aestivum|C2H2|C2H2 family protein	gi|475594494|gb|EMT22696.1|
CL8985.Contig2_All	C2H2	Triticum aestivum|C2H2|C2H2 family protein	gi|475594494|gb|EMT22696.1|
CL9001.Contig1_All	TCP	Hordeum vulgare|TCP|TCP family protein	gi|326495896|dbj|BAJ90570.1|
CL9001.Contig2_All	TCP	Hordeum vulgare|TCP|TCP family protein	gi|326495896|dbj|BAJ90570.1|
CL9003.Contig3_All	G2-like	Solanum pennellii|G2-like|G2-like family protein	gi|357133693|ref|XP_003568458.1|
CL9003.Contig14_All	G2-like	Solanum pennellii|G2-like|G2-like family protein	gi|357133693|ref|XP_003568458.1|
CL9003.Contig15_All	G2-like	Solanum pennellii|G2-like|G2-like family protein	gi|357133693|ref|XP_003568458.1|
CL9008.Contig1_All	bHLH	Linum usitatissimum|bHLH|bHLH family protein	gi|514814090|ref|XP_004981821.1|
CL9008.Contig2_All	bHLH	Linum usitatissimum|bHLH|bHLH family protein	gi|514814090|ref|XP_004981821.1|
CL9017.Contig1_All	MYB_related	Ipomoea trifida|MYB_related|MYB_related family protein	gi|357122484|ref|XP_003562945.1|
CL9017.Contig2_All	MYB_related	Ipomoea trifida|MYB_related|MYB_related family protein	gi|357122484|ref|XP_003562945.1|
CL9022.Contig1_All	DBB	Ananas comosus|DBB|DBB family protein	gi|326489282|dbj|BAK01624.1|
CL9022.Contig2_All	DBB	Ananas comosus|DBB|DBB family protein	gi|326489282|dbj|BAK01624.1|
CL9033.Contig3_All	GRAS	Camelina sativa|GRAS|GRAS family protein	gi|473886382|gb|EMS48140.1|
CL9033.Contig4_All	GRAS	Camelina sativa|GRAS|GRAS family protein	gi|473886382|gb|EMS48140.1|
CL9033.Contig5_All	GRAS	Camelina sativa|GRAS|GRAS family protein	gi|473886382|gb|EMS48140.1|
CL9053.Contig1_All	MYB_related	Raphanus sativus|MYB_related|MYB_related family protein	gi|721615442|ref|XP_003563764.2|
CL9053.Contig2_All	MYB_related	Raphanus sativus|MYB_related|MYB_related family protein	gi|721615442|ref|XP_003563764.2|
CL9053.Contig3_All	MYB_related	Raphanus sativus|MYB_related|MYB_related family protein	gi|721615442|ref|XP_003563764.2|
CL9065.Contig1_All	NAC	Actinidia chinensis|NAC|NAC family protein	gi|326533418|dbj|BAJ93681.1|
CL9065.Contig2_All	NAC	Actinidia chinensis|NAC|NAC family protein	gi|326533418|dbj|BAJ93681.1|
CL9065.Contig3_All	NAC	Actinidia chinensis|NAC|NAC family protein	gi|326533418|dbj|BAJ93681.1|
CL9076.Contig3_All	TCP	Solanum pennellii|TCP|TCP family protein	gi|10140673|gb|AAG13508.1|AC068924_13
CL9091.Contig1_All	bZIP	Oryza meridionalis|bZIP|bZIP family protein	gi|960485125|ref|XP_014757744.1|
CL9091.Contig2_All	bZIP	Oryza meridionalis|bZIP|bZIP family protein	gi|960485125|ref|XP_014757744.1|
CL9091.Contig3_All	bZIP	Oryza meridionalis|bZIP|bZIP family protein	gi|960485125|ref|XP_014757744.1|
[truncated: 3,319 more rows]
