# Supplementary material for: Transcriptome analysis of hexaploid hulless oat in response to salinity stress
Source: PLoS One. 2017 Feb 13;12(2):e0171451. doi: 10.1371/journal.pone.0171451 (PMC5305263; doi:10.1371/journal.pone.0171451)
Supplement: S9 File — GO annotation of DEGs was based on an e-value cutoff of <10−5. (XLS) [file pone.0171451.s010.xls]

## Sheet: A1 vs A2
Ontology	Class	Numbers_of_A7-vs-A8	Up-Regulation(A7-vs-A8)	Down-Regulation(A7-vs-A8)	Genes_of_A7-vs-A8
biological_process	biological adhesion	8	8	0	CL12544.Contig1_All,Up;CL9648.Contig3_All,Up;CL976.Contig2_All,Up;CL976.Contig1_All,Up;CL16802.Contig2_All,Up;CL2898.Contig8_All,Up;Unigene30192_All,Up;CL1416.Contig2_All,Up
biological_process	biological regulation	855	663	192	CL10603.Contig1_All,Up;CL10603.Contig3_All,Up;CL10112.Contig3_All,Up;CL16508.Contig2_All,Up;CL16508.Contig1_All,Up;CL28.Contig6_All,Down;CL28.Contig7_All,Down;CL28.Contig1_All,Down;Unigene3097_All,Down;CL28.Contig5_All,Down;CL28.Contig4_All,Down;Unigene5474_All,Down;CL28.Contig2_All,Down;Unigene3841_All,Down;CL1690.Contig3_All,Up;CL8029.Contig4_All,Up;CL1122.Contig12_All,Up;CL8029.Contig3_All,Up;…
biological_process	cell killing	6	5	1	Unigene28297_All,Up;CL5715.Contig1_All,Up;Unigene24528_All,Up;CL3340.Contig2_All,Up;CL17155.Contig1_All,Up;CL8744.Contig1_All,Down
biological_process	cellular component organization or biogenesis	600	544	56	Unigene11648_All,Up;CL10603.Contig1_All,Up;CL10603.Contig3_All,Up;CL2210.Contig5_All,Up;Unigene22234_All,Up;CL8315.Contig5_All,Up;CL5633.Contig2_All,Up;CL2210.Contig2_All,Up;CL7063.Contig2_All,Up;CL17399.Contig2_All,Up;CL10112.Contig3_All,Up;Unigene27384_All,Up;CL5633.Contig1_All,Up;CL10983.Contig3_All,Up;Unigene446_All,Down;CL10939.Contig2_All,Up;CL10939.Contig3_All,Up;CL16020.Contig2_All,Up;CL1…
biological_process	cellular process	2956	2349	607	Unigene11648_All,Up;CL10603.Contig1_All,Up;CL10603.Contig3_All,Up;CL2210.Contig5_All,Up;Unigene22234_All,Up;CL8315.Contig5_All,Up;CL5633.Contig2_All,Up;CL2210.Contig2_All,Up;CL7063.Contig2_All,Up;CL17399.Contig2_All,Up;CL10112.Contig3_All,Up;Unigene27384_All,Up;CL5633.Contig1_All,Up;CL10983.Contig3_All,Up;Unigene446_All,Down;CL10942.Contig2_All,Down;CL10942.Contig3_All,Down;CL3386.Contig4_All,Up;…
3180.Contig3_All,Up;CL16964.Contig1_All,Up;Unigene9290_All,Up;Unigene2762_All,Up;CL5715.Contig1_All,Up;CL5192.Contig1_All,Up;CL5192.Contig2_All,Up;Unigene4341_All,Up;CL15956.Contig3_All,Down;CL15956.Contig2_All,Down;Unigene31078_All,Up;CL2592.Contig5_All,Up;CL1018.Contig2_All,Up;CL2592.Contig2_All,Up;Unigene1031_All,Up;CL9202.Contig2_All,Up;Unigene38726_All,Up;CL1018.Contig3_All,Up;CL11818.Contig…
ntig2_All,Up;Unigene27490_All,Up;CL15811.Contig4_All,Up;CL12727.Contig4_All,Up;CL10145.Contig3_All,Up;CL10915.Contig2_All,Up;CL1586.Contig3_All,Up;CL1586.Contig2_All,Up;CL2459.Contig2_All,Down;CL6423.Contig4_All,Down;CL3011.Contig2_All,Down;CL13185.Contig2_All,Down;Unigene23659_All,Down;Unigene3910_All,Down;Unigene803_All,Up;CL16921.Contig2_All,Up;CL943.Contig2_All,Up;CL939.Contig1_All,Up;Unigene…
biological_process	detoxification	94	81	13	CL17691.Contig1_All,Up;CL7972.Contig3_All,Up;CL249.Contig14_All,Up;CL11903.Contig1_All,Up;Unigene12813_All,Up;CL249.Contig6_All,Up;CL17691.Contig2_All,Up;Unigene18037_All,Up;Unigene6427_All,Up;Unigene38752_All,Up;CL5209.Contig10_All,Up;CL4096.Contig2_All,Up;Unigene26954_All,Up;CL249.Contig13_All,Up;Unigene21610_All,Up;CL4096.Contig3_All,Up;Unigene35393_All,Up;CL5209.Contig9_All,Up;CL3398.Contig2_…
biological_process	developmental process	341	272	69	Unigene26651_All,Up;CL8460.Contig2_All,Up;CL8460.Contig1_All,Up;CL9648.Contig3_All,Up;CL16802.Contig2_All,Up;CL10839.Contig2_All,Up;CL15711.Contig2_All,Up;Unigene14761_All,Up;CL6426.Contig3_All,Up;CL13713.Contig2_All,Up;CL4330.Contig4_All,Up;Unigene6123_All,Up;Unigene11487_All,Up;Unigene28212_All,Up;CL4928.Contig4_All,Up;CL4928.Contig3_All,Up;CL4176.Contig11_All,Up;CL4928.Contig1_All,Up;Unigene76…
biological_process	growth	60	54	6	Unigene17901_All,Up;CL1416.Contig2_All,Up;CL1834.Contig9_All,Down;CL1834.Contig14_All,Down;CL1834.Contig6_All,Down;CL1834.Contig5_All,Down;Unigene9355_All,Up;CL5628.Contig2_All,Up;CL5628.Contig1_All,Up;Unigene16434_All,Up;CL6953.Contig2_All,Up;CL4330.Contig4_All,Up;CL16111.Contig1_All,Up;Unigene24951_All,Up;Unigene26774_All,Up;CL9222.Contig2_All,Up;Unigene6336_All,Up;CL14261.Contig2_All,Up;CL1426…
biological_process	immune system process	43	40	3	CL15656.Contig2_All,Up;Unigene24646_All,Up;CL2254.Contig2_All,Up;CL3428.Contig2_All,Up;Unigene24528_All,Up;CL3340.Contig2_All,Up;CL15531.Contig2_All,Down;CL2114.Contig2_All,Up;CL12398.Contig2_All,Up;CL12398.Contig1_All,Up;CL2013.Contig2_All,Up;Unigene8533_All,Up;CL4895.Contig3_All,Up;CL15097.Contig2_All,Down;CL7717.Contig1_All,Up;CL2770.Contig2_All,Up;CL2770.Contig1_All,Up;CL3158.Contig2_All,Up;C…
biological_process	localization	697	530	167	CL2210.Contig5_All,Up;Unigene22234_All,Up;CL8315.Contig5_All,Up;CL5633.Contig2_All,Up;CL2210.Contig2_All,Up;CL7063.Contig2_All,Up;CL17399.Contig2_All,Up;CL10112.Contig3_All,Up;Unigene27384_All,Up;CL5633.Contig1_All,Up;CL10983.Contig3_All,Up;Unigene446_All,Down;CL3386.Contig4_All,Up;Unigene26835_All,Up;Unigene11702_All,Up;CL3386.Contig5_All,Up;Unigene8769_All,Up;CL1089.Contig4_All,Up;CL7789.Contig…
biological_process	metabolic process	3559	2901	658	Unigene11648_All,Up;CL10942.Contig2_All,Down;CL10942.Contig3_All,Down;CL1080.Contig5_All,Up;CL5329.Contig12_All,Up;Unigene35431_All,Up;CL15196.Contig1_All,Up;Unigene36407_All,Up;Unigene35183_All,Up;Unigene35309_All,Up;Unigene36351_All,Up;Unigene35386_All,Up;Unigene35580_All,Up;CL15869.Contig1_All,Up;Unigene35089_All,Up;Unigene35506_All,Up;CL6718.Contig10_All,Up;CL13974.Contig3_All,Up;Unigene36011…
All,Up;CL5487.Contig6_All,Up;CL16481.Contig2_All,Up;CL5487.Contig1_All,Up;CL7614.Contig6_All,Down;Unigene28212_All,Up;CL3488.Contig1_All,Up;CL872.Contig3_All,Up;CL872.Contig5_All,Up;CL872.Contig7_All,Up;CL3483.Contig1_All,Up;CL872.Contig6_All,Up;CL3483.Contig3_All,Up;CL872.Contig4_All,Up;CL872.Contig1_All,Up;Unigene17706_All,Up;Unigene9295_All,Up;CL11324.Contig1_All,Up;CL1297.Contig10_All,Down;CL…
p;CL15884.Contig2_All,Up;CL5472.Contig2_All,Up;CL10868.Contig1_All,Up;CL14146.Contig2_All,Up;CL10868.Contig3_All,Up;CL10868.Contig2_All,Up;CL14146.Contig1_All,Up;CL4460.Contig2_All,Up;CL4909.Contig6_All,Down;CL780.Contig5_All,Down;CL9050.Contig3_All,Up;CL9050.Contig1_All,Up;CL6617.Contig2_All,Up;CL6617.Contig3_All,Up;CL3407.Contig1_All,Up;CL3407.Contig4_All,Up;CL4349.Contig2_All,Up;CL4349.Contig5…
biological_process	multi-organism process	134	107	27	CL10839.Contig2_All,Up;CL15711.Contig2_All,Up;Unigene14761_All,Up;CL6426.Contig3_All,Up;CL13713.Contig2_All,Up;CL15656.Contig2_All,Up;Unigene24646_All,Up;CL2254.Contig2_All,Up;CL11151.Contig3_All,Up;CL11151.Contig2_All,Up;CL11151.Contig1_All,Up;CL5012.Contig6_All,Down;CL5012.Contig1_All,Down;CL5012.Contig5_All,Down;CL5012.Contig2_All,Down;CL9050.Contig3_All,Up;CL6113.Contig3_All,Up;CL4862.Contig2…
biological_process	multicellular organismal process	316	252	64	Unigene26651_All,Up;CL9648.Contig3_All,Up;CL16802.Contig2_All,Up;CL10839.Contig2_All,Up;CL15711.Contig2_All,Up;Unigene14761_All,Up;CL6426.Contig3_All,Up;CL13713.Contig2_All,Up;Unigene3442_All,Up;CL4330.Contig4_All,Up;CL4928.Contig4_All,Up;CL4928.Contig3_All,Up;CL4176.Contig11_All,Up;CL4928.Contig1_All,Up;Unigene7606_All,Up;CL5225.Contig4_All,Up;CL4176.Contig10_All,Up;CL4176.Contig2_All,Up;CL4176.…
biological_process	negative regulation of biological process	145	116	29	CL16508.Contig2_All,Up;CL16508.Contig1_All,Up;CL28.Contig6_All,Down;CL28.Contig7_All,Down;CL28.Contig1_All,Down;Unigene3097_All,Down;CL28.Contig5_All,Down;CL28.Contig4_All,Down;Unigene5474_All,Down;CL28.Contig2_All,Down;Unigene3841_All,Down;CL4753.Contig3_All,Up;CL11030.Contig2_All,Up;CL15157.Contig2_All,Up;CL1858.Contig2_All,Up;CL1858.Contig1_All,Up;CL11030.Contig3_All,Up;CL12387.Contig2_All,Up;…
biological_process	positive regulation of biological process	141	127	14	CL10603.Contig1_All,Up;CL10603.Contig3_All,Up;CL2254.Contig2_All,Up;CL11134.Contig3_All,Up;Unigene5639_All,Up;CL8992.Contig1_All,Up;CL8992.Contig4_All,Up;CL4540.Contig4_All,Up;CL5518.Contig1_All,Up;CL15681.Contig2_All,Up;CL5518.Contig2_All,Up;CL4540.Contig3_All,Up;CL8992.Contig2_All,Up;CL9721.Contig1_All,Up;CL9721.Contig2_All,Up;CL3098.Contig3_All,Up;CL15290.Contig2_All,Up;CL3894.Contig8_All,Up;U…
biological_process	regulation of biological process	743	572	171	CL10603.Contig1_All,Up;CL10603.Contig3_All,Up;CL10112.Contig3_All,Up;CL16508.Contig2_All,Up;CL16508.Contig1_All,Up;CL28.Contig6_All,Down;CL28.Contig7_All,Down;CL28.Contig1_All,Down;Unigene3097_All,Down;CL28.Contig5_All,Down;CL28.Contig4_All,Down;Unigene5474_All,Down;CL28.Contig2_All,Down;Unigene3841_All,Down;CL1690.Contig3_All,Up;CL8029.Contig4_All,Up;CL1122.Contig12_All,Up;CL8029.Contig3_All,Up;…
biological_process	reproduction	172	132	40	CL10839.Contig2_All,Up;CL15711.Contig2_All,Up;Unigene14761_All,Up;CL6426.Contig3_All,Up;CL13713.Contig2_All,Up;CL5628.Contig2_All,Up;CL5628.Contig1_All,Up;Unigene13153_All,Up;CL9222.Contig2_All,Up;CL9648.Contig3_All,Up;Unigene26651_All,Up;Unigene24273_All,Up;CL6058.Contig2_All,Up;CL6058.Contig4_All,Up;CL6058.Contig3_All,Up;CL1416.Contig2_All,Up;CL17814.Contig3_All,Up;CL4503.Contig2_All,Up;CL3198.…
biological_process	reproductive process	172	132	40	CL10839.Contig2_All,Up;CL15711.Contig2_All,Up;Unigene14761_All,Up;CL6426.Contig3_All,Up;CL13713.Contig2_All,Up;CL5628.Contig2_All,Up;CL5628.Contig1_All,Up;Unigene13153_All,Up;CL9222.Contig2_All,Up;CL9648.Contig3_All,Up;Unigene26651_All,Up;Unigene24273_All,Up;CL6058.Contig2_All,Up;CL6058.Contig4_All,Up;CL6058.Contig3_All,Up;CL1416.Contig2_All,Up;CL17814.Contig3_All,Up;CL4503.Contig2_All,Up;CL3198.…
biological_process	response to stimulus	774	590	184	CL16558.Contig2_All,Up;Unigene532_All,Up;CL1364.Contig7_All,Down;CL1337.Contig1_All,Down;CL1122.Contig12_All,Up;CL5369.Contig7_All,Up;CL5369.Contig9_All,Up;CL5055.Contig3_All,Up;Unigene8533_All,Up;Unigene26651_All,Up;Unigene24273_All,Up;CL8337.Contig4_All,Down;CL15656.Contig2_All,Up;Unigene24646_All,Up;CL2254.Contig2_All,Up;CL12711.Contig1_All,Up;CL12711.Contig2_All,Up;Unigene24046_All,Up;CL2770.…
biological_process	rhythmic process	16	6	10	CL7740.Contig2_All,Up;CL7740.Contig1_All,Up;CL3894.Contig8_All,Up;CL28.Contig6_All,Down;CL28.Contig7_All,Down;CL28.Contig1_All,Down;Unigene3097_All,Down;CL28.Contig5_All,Down;CL28.Contig4_All,Down;Unigene5474_All,Down;CL28.Contig2_All,Down;Unigene3841_All,Down;CL3198.Contig1_All,Down;CL6058.Contig2_All,Up;CL6058.Contig4_All,Up;CL6058.Contig3_All,Up
biological_process	signaling	232	170	62	CL1690.Contig3_All,Up;CL8029.Contig4_All,Up;CL1122.Contig12_All,Up;CL8029.Contig3_All,Up;CL2911.Contig1_All,Up;CL1690.Contig1_All,Up;CL8029.Contig2_All,Up;CL1690.Contig2_All,Up;CL8029.Contig1_All,Up;CL1690.Contig4_All,Up;CL8029.Contig5_All,Up;CL2073.Contig2_All,Up;CL11552.Contig2_All,Up;CL15577.Contig1_All,Up;CL2073.Contig3_All,Up;Unigene21470_All,Up;Unigene27144_All,Up;Unigene30340_All,Up;CL553.…
biological_process	single-organism process	2475	1931	544	Unigene11648_All,Up;CL10603.Contig1_All,Up;CL10603.Contig3_All,Up;CL2210.Contig5_All,Up;Unigene22234_All,Up;CL8315.Contig5_All,Up;CL5633.Contig2_All,Up;CL2210.Contig2_All,Up;CL7063.Contig2_All,Up;CL17399.Contig2_All,Up;CL10112.Contig3_All,Up;Unigene27384_All,Up;CL5633.Contig1_All,Up;CL10983.Contig3_All,Up;Unigene446_All,Down;CL10942.Contig2_All,Down;CL10942.Contig3_All,Down;CL3386.Contig4_All,Up;…
ntig1_All,Up;Unigene32528_All,Up;Unigene8885_All,Up;CL10995.Contig1_All,Up;CL2231.Contig4_All,Up;Unigene30231_All,Up;CL2231.Contig1_All,Up;CL3338.Contig1_All,Up;CL1827.Contig1_All,Down;Unigene12064_All,Down;CL4766.Contig4_All,Down;CL3419.Contig1_All,Up;CL3419.Contig3_All,Up;CL3419.Contig2_All,Up;Unigene18208_All,Up;Unigene35230_All,Up;Unigene5602_All,Up;Unigene24530_All,Up;CL15792.Contig2_All,Up;…
cellular_component	cell	3277	2727	550	CL7045.Contig3_All,Up;CL11382.Contig2_All,Up;CL11382.Contig1_All,Up;Unigene24646_All,Up;CL13969.Contig2_All,Up;Unigene5702_All,Down;CL1583.Contig1_All,Up;CL2367.Contig1_All,Up;CL2367.Contig2_All,Up;CL4408.Contig3_All,Up;Unigene21161_All,Up;Unigene49377_All,Up;Unigene30558_All,Up;CL7850.Contig2_All,Up;CL9261.Contig4_All,Up;CL7850.Contig1_All,Up;CL4408.Contig1_All,Up;CL4408.Contig2_All,Up;Unigene86…
ll,Up;CL2236.Contig1_All,Up;CL2236.Contig2_All,Up;CL12957.Contig2_All,Up;Unigene346_All,Up;Unigene24046_All,Up;CL542.Contig2_All,Up;CL4558.Contig1_All,Up;CL9445.Contig3_All,Up;CL4305.Contig3_All,Up;CL4830.Contig7_All,Up;CL8291.Contig1_All,Up;CL15092.Contig1_All,Up;CL3456.Contig8_All,Up;CL14580.Contig1_All,Up;CL4723.Contig6_All,Up;CL9464.Contig3_All,Up;CL12048.Contig1_All,Up;CL10996.Contig5_All,Up…
33_All,Up;CL4225.Contig4_All,Up;CL4225.Contig1_All,Up;CL4225.Contig5_All,Up;CL4225.Contig3_All,Up;Unigene30636_All,Up;CL3211.Contig1_All,Up;CL15498.Contig1_All,Up;CL4559.Contig1_All,Up;CL16390.Contig1_All,Up;CL4559.Contig3_All,Up;CL16390.Contig2_All,Up;Unigene35375_All,Up;CL14388.Contig2_All,Up;Unigene35685_All,Up;Unigene35353_All,Up;Unigene36122_All,Up;CL3743.Contig7_All,Up;CL201.Contig4_All,Up;…
cellular_component	cell junction	80	68	12	Unigene35375_All,Up;CL2855.Contig5_All,Up;CL14388.Contig2_All,Up;Unigene35417_All,Up;CL7449.Contig2_All,Up;Unigene28709_All,Up;Unigene35304_All,Up;Unigene17510_All,Up;Unigene17511_All,Up;CL1690.Contig3_All,Up;Unigene36788_All,Up;CL15634.Contig2_All,Up;Unigene23622_All,Up;CL8029.Contig4_All,Up;CL8029.Contig3_All,Up;CL5646.Contig1_All,Up;CL5646.Contig2_All,Up;CL1690.Contig1_All,Up;CL8029.Contig2_Al…
cellular_component	cell part	3259	2711	548	CL7045.Contig3_All,Up;CL11382.Contig2_All,Up;CL11382.Contig1_All,Up;Unigene24646_All,Up;CL13969.Contig2_All,Up;Unigene5702_All,Down;CL1583.Contig1_All,Up;CL2367.Contig1_All,Up;CL2367.Contig2_All,Up;CL4408.Contig3_All,Up;Unigene21161_All,Up;Unigene49377_All,Up;Unigene30558_All,Up;CL7850.Contig2_All,Up;CL9261.Contig4_All,Up;CL7850.Contig1_All,Up;CL4408.Contig1_All,Up;CL4408.Contig2_All,Up;Unigene86…
,Up;CL7637.Contig3_All,Up;CL16904.Contig2_All,Up;CL8460.Contig1_All,Up;Unigene35154_All,Up;CL16170.Contig3_All,Up;Unigene1463_All,Up;CL5329.Contig9_All,Down;Unigene22211_All,Down;Unigene17385_All,Down;Unigene6725_All,Down;CL1437.Contig4_All,Down;CL14144.Contig3_All,Down;CL5460.Contig3_All,Down;Unigene2665_All,Down;CL706.Contig11_All,Down;Unigene17383_All,Down;CL11053.Contig1_All,Down;CL8817.Conti…
Up;CL10681.Contig5_All,Up;CL10681.Contig1_All,Up;Unigene21499_All,Up;CL201.Contig3_All,Up;CL1224.Contig5_All,Down;CL1224.Contig15_All,Down;CL1224.Contig14_All,Down;CL1224.Contig3_All,Down;CL1224.Contig12_All,Down;CL1224.Contig10_All,Down;CL1224.Contig22_All,Down;CL1224.Contig11_All,Down;CL1224.Contig23_All,Down;CL3743.Contig8_All,Down;CL1224.Contig13_All,Down;CL1224.Contig9_All,Down;CL8337.Contig…
cellular_component	extracellular matrix	3	3	0	CL2616.Contig4_All,Up;Unigene21470_All,Up;CL1900.Contig1_All,Up
cellular_component	extracellular matrix component	1	1	0	CL1900.Contig1_All,Up
cellular_component	extracellular region	230	206	24	CL14479.Contig1_All,Up;Unigene8969_All,Up;CL8862.Contig1_All,Up;CL1700.Contig2_All,Up;Unigene14367_All,Up;CL6814.Contig4_All,Up;CL16412.Contig1_All,Up;CL1700.Contig1_All,Up;Unigene10838_All,Up;CL16412.Contig2_All,Up;Unigene21577_All,Up;CL973.Contig1_All,Down;Unigene20630_All,Down;Unigene24990_All,Down;CL8126.Contig4_All,Down;CL2768.Contig3_All,Down;CL3683.Contig1_All,Up;CL7402.Contig2_All,Up;CL36…
cellular_component	extracellular region part	17	12	5	CL14479.Contig1_All,Up;Unigene8969_All,Up;CL8862.Contig1_All,Up;CL1700.Contig2_All,Up;Unigene14367_All,Up;CL6814.Contig4_All,Up;CL16412.Contig1_All,Up;CL1700.Contig1_All,Up;Unigene10838_All,Up;CL16412.Contig2_All,Up;Unigene21577_All,Up;CL973.Contig1_All,Down;Unigene20630_All,Down;Unigene24990_All,Down;CL8126.Contig4_All,Down;CL2768.Contig3_All,Down;Unigene21470_All,Up
cellular_component	macromolecular complex	338	320	18	CL7045.Contig3_All,Up;CL11382.Contig2_All,Up;CL11382.Contig1_All,Up;Unigene24646_All,Up;CL13969.Contig2_All,Up;Unigene5702_All,Down;CL4408.Contig3_All,Up;CL4408.Contig1_All,Up;CL4408.Contig2_All,Up;CL4408.Contig4_All,Up;Unigene25168_All,Up;CL2981.Contig3_All,Up;CL10479.Contig4_All,Up;CL13496.Contig1_All,Up;CL15604.Contig4_All,Up;CL13856.Contig4_All,Up;CL5127.Contig1_All,Up;CL4244.Contig4_All,Up;C…
cellular_component	membrane	1973	1604	369	CL9786.Contig2_All,Down;CL10373.Contig1_All,Up;Unigene13624_All,Up;Unigene35580_All,Up;CL9727.Contig2_All,Up;Unigene36011_All,Up;CL8105.Contig1_All,Up;CL9727.Contig1_All,Up;Unigene2321_All,Up;Unigene28709_All,Up;CL13791.Contig2_All,Up;Unigene35413_All,Up;Unigene25374_All,Up;Unigene35951_All,Up;Unigene35337_All,Up;CL7231.Contig2_All,Up;Unigene36454_All,Up;CL7231.Contig1_All,Up;CL16664.Contig1_All,…
CL3352.Contig1_All,Up;CL3661.Contig2_All,Up;CL3089.Contig4_All,Up;Unigene24973_All,Up;CL8577.Contig3_All,Up;CL14202.Contig1_All,Up;Unigene17890_All,Up;CL7201.Contig1_All,Up;CL9803.Contig2_All,Up;CL15638.Contig1_All,Up;CL4568.Contig4_All,Up;CL38.Contig1_All,Up;CL5439.Contig8_All,Up;Unigene32953_All,Up;CL9696.Contig2_All,Up;CL9032.Contig7_All,Up;Unigene11324_All,Up;Unigene38684_All,Up;Unigene5882_A…
cellular_component	membrane part	1497	1219	278	CL9786.Contig2_All,Down;CL10373.Contig1_All,Up;CL3201.Contig3_All,Up;CL7778.Contig1_All,Up;CL747.Contig1_All,Up;CL747.Contig5_All,Up;CL747.Contig3_All,Up;CL12547.Contig2_All,Up;Unigene6030_All,Up;CL10277.Contig5_All,Up;CL10277.Contig4_All,Up;CL10277.Contig2_All,Up;CL10277.Contig3_All,Up;Unigene21703_All,Up;CL17511.Contig2_All,Up;CL10968.Contig1_All,Up;CL2113.Contig2_All,Up;Unigene35375_All,Up;Uni…
,Down;CL5707.Contig4_All,Down;Unigene35321_All,Up;Unigene35331_All,Up;CL15797.Contig1_All,Up;CL12119.Contig2_All,Up;Unigene18757_All,Up;CL12844.Contig2_All,Up;Unigene6040_All,Up;CL4353.Contig2_All,Up;CL11594.Contig1_All,Up;CL4353.Contig3_All,Up;CL7831.Contig2_All,Up;CL311.Contig2_All,Up;Unigene2086_All,Up;CL11594.Contig3_All,Up;CL11594.Contig2_All,Up;CL12119.Contig1_All,Up;CL2886.Contig1_All,Up;U…
cellular_component	membrane-enclosed lumen	81	75	6	CL3982.Contig1_All,Up;CL5543.Contig1_All,Up;CL721.Contig9_All,Up;CL7693.Contig1_All,Up;CL3198.Contig1_All,Down;Unigene8281_All,Up;Unigene5908_All,Up;CL16020.Contig2_All,Up;CL3113.Contig7_All,Up;CL16780.Contig1_All,Up;CL16807.Contig3_All,Up;CL16807.Contig1_All,Up;CL16807.Contig2_All,Up;CL15711.Contig2_All,Up;CL8442.Contig1_All,Up;CL13666.Contig1_All,Up;CL7364.Contig1_All,Up;CL5840.Contig2_All,Up;C…
cellular_component	nucleoid	17	17	0	CL15110.Contig1_All,Up;CL15110.Contig2_All,Up;CL14358.Contig2_All,Up;Unigene11487_All,Up;Unigene9295_All,Up;Unigene21560_All,Up;CL4559.Contig1_All,Up;Unigene651_All,Up;CL16390.Contig1_All,Up;CL4559.Contig3_All,Up;CL16390.Contig2_All,Up;Unigene21161_All,Up;CL4978.Contig3_All,Up;CL4978.Contig2_All,Up;Unigene1052_All,Up;CL12254.Contig3_All,Up;CL806.Contig6_All,Up
cellular_component	organelle	2703	2270	433	CL1583.Contig1_All,Up;CL2367.Contig1_All,Up;CL2367.Contig2_All,Up;CL4408.Contig3_All,Up;Unigene21161_All,Up;Unigene49377_All,Up;Unigene30558_All,Up;CL7850.Contig2_All,Up;CL9261.Contig4_All,Up;CL7850.Contig1_All,Up;CL4408.Contig1_All,Up;CL4408.Contig2_All,Up;Unigene24646_All,Up;Unigene8685_All,Up;CL6078.Contig6_All,Up;CL4408.Contig4_All,Up;CL3158.Contig2_All,Up;CL16508.Contig2_All,Up;CL16508.Conti…
Contig1_All,Up;CL3355.Contig4_All,Up;Unigene21703_All,Up;CL4889.Contig1_All,Up;CL4189.Contig3_All,Up;CL4189.Contig5_All,Up;Unigene18588_All,Up;CL15263.Contig5_All,Up;CL806.Contig6_All,Up;CL9324.Contig2_All,Up;CL4472.Contig1_All,Up;CL13081.Contig2_All,Up;CL4472.Contig2_All,Up;CL10086.Contig2_All,Up;Unigene11736_All,Up;CL9714.Contig1_All,Up;Unigene11735_All,Up;CL3817.Contig1_All,Up;CL5736.Contig1_A…
cellular_component	organelle part	636	564	72	CL1583.Contig1_All,Up;CL2367.Contig1_All,Up;CL2367.Contig2_All,Up;CL4408.Contig3_All,Up;Unigene21161_All,Up;Unigene49377_All,Up;Unigene30558_All,Up;CL7850.Contig2_All,Up;CL9261.Contig4_All,Up;CL7850.Contig1_All,Up;CL4408.Contig1_All,Up;CL4408.Contig2_All,Up;Unigene24646_All,Up;Unigene8685_All,Up;CL6078.Contig6_All,Up;CL4408.Contig4_All,Up;CL3158.Contig2_All,Up;CL16508.Contig2_All,Up;CL16508.Conti…
cellular_component	supramolecular fiber	41	39	2	Unigene28100_All,Up;CL13078.Contig2_All,Up;Unigene10142_All,Up;CL13078.Contig1_All,Up;CL8309.Contig1_All,Up;CL11212.Contig2_All,Up;Unigene26774_All,Up;CL4501.Contig2_All,Up;CL7832.Contig1_All,Up;CL8974.Contig7_All,Up;Unigene26775_All,Up;Unigene26763_All,Up;CL8309.Contig2_All,Up;CL8974.Contig1_All,Up;CL13439.Contig3_All,Up;Unigene30659_All,Up;CL8974.Contig8_All,Up;CL7832.Contig2_All,Up;CL4880.Cont…
cellular_component	symplast	80	68	12	Unigene35375_All,Up;CL2855.Contig5_All,Up;CL14388.Contig2_All,Up;Unigene35417_All,Up;CL7449.Contig2_All,Up;Unigene28709_All,Up;Unigene35304_All,Up;Unigene17510_All,Up;Unigene17511_All,Up;CL1690.Contig3_All,Up;Unigene36788_All,Up;CL15634.Contig2_All,Up;Unigene23622_All,Up;CL8029.Contig4_All,Up;CL8029.Contig3_All,Up;CL5646.Contig1_All,Up;CL5646.Contig2_All,Up;CL1690.Contig1_All,Up;CL8029.Contig2_Al…
cellular_component	virion	5	5	0	Unigene2918_All,Up;CL7045.Contig3_All,Up;CL11382.Contig2_All,Up;CL11382.Contig1_All,Up;Unigene27934_All,Up
cellular_component	virion part	5	5	0	Unigene2918_All,Up;CL7045.Contig3_All,Up;CL11382.Contig2_All,Up;CL11382.Contig1_All,Up;Unigene27934_All,Up
molecular_function	antioxidant activity	87	75	12	CL8077.Contig1_All,Up;CL16197.Contig2_All,Up;CL16197.Contig1_All,Up;CL16964.Contig1_All,Up;CL16390.Contig1_All,Up;Unigene21577_All,Up;CL16390.Contig2_All,Up;CL283.Contig2_All,Down;CL17691.Contig1_All,Up;CL7972.Contig3_All,Up;CL249.Contig14_All,Up;CL11903.Contig1_All,Up;Unigene12813_All,Up;CL249.Contig6_All,Up;CL17691.Contig2_All,Up;Unigene18037_All,Up;Unigene6427_All,Up;Unigene38752_All,Up;CL5209…
molecular_function	binding	2260	1851	409	Unigene8783_All,Up;Unigene30609_All,Up;Unigene5908_All,Up;CL1025.Contig1_All,Up;CL13447.Contig2_All,Up;CL2254.Contig2_All,Up;Unigene17680_All,Up;Unigene11648_All,Up;CL2600.Contig2_All,Down;CL5138.Contig2_All,Up;CL11818.Contig2_All,Up;Unigene28709_All,Up;Unigene6759_All,Up;CL6746.Contig5_All,Up;CL6746.Contig1_All,Up;CL15284.Contig1_All,Up;Unigene49737_All,Up;Unigene8771_All,Up;CL6746.Contig3_All,U…
ntig4_All,Up;CL11520.Contig1_All,Up;CL747.Contig1_All,Up;CL747.Contig5_All,Up;Unigene33091_All,Up;CL747.Contig3_All,Up;CL14993.Contig1_All,Up;CL11520.Contig4_All,Up;CL17613.Contig1_All,Up;CL7333.Contig2_All,Down;Unigene18314_All,Down;CL16183.Contig1_All,Up;CL2211.Contig6_All,Up;CL2501.Contig4_All,Up;CL9981.Contig3_All,Up;Unigene19509_All,Up;CL16661.Contig2_All,Up;CL2501.Contig3_All,Up;Unigene3502…
molecular_function	catalytic activity	2921	2371	550	CL10077.Contig4_All,Up;CL1971.Contig5_All,Up;CL1971.Contig1_All,Up;CL4713.Contig3_All,Up;Unigene15043_All,Up;CL5430.Contig4_All,Up;CL16506.Contig1_All,Up;CL16506.Contig2_All,Up;Unigene15419_All,Up;Unigene28081_All,Up;CL5430.Contig3_All,Up;CL16229.Contig2_All,Up;CL17653.Contig1_All,Up;CL5987.Contig2_All,Up;CL1080.Contig5_All,Up;Unigene24646_All,Up;CL6458.Contig2_All,Up;CL6458.Contig1_All,Up;Unigen…
;CL3232.Contig5_All,Up;CL4211.Contig2_All,Up;CL3232.Contig7_All,Up;CL4211.Contig1_All,Up;CL9924.Contig6_All,Up;Unigene25165_All,Up;CL11541.Contig1_All,Up;Unigene6626_All,Up;CL3232.Contig1_All,Up;CL11960.Contig1_All,Up;Unigene8304_All,Up;CL10241.Contig5_All,Up;CL11336.Contig3_All,Up;CL2944.Contig11_All,Up;CL6661.Contig1_All,Up;CL2944.Contig15_All,Up;CL8341.Contig2_All,Up;Unigene1191_All,Up;Unigene…
;CL15164.Contig1_All,Up;CL15164.Contig2_All,Up;CL15164.Contig3_All,Up;CL2770.Contig2_All,Up;CL2770.Contig1_All,Up;Unigene27424_All,Up;CL7860.Contig3_All,Up;CL7860.Contig6_All,Down;CL7860.Contig5_All,Down;CL4096.Contig2_All,Up;CL4096.Contig3_All,Up;CL4096.Contig1_All,Up;CL17730.Contig3_All,Up;CL1449.Contig4_All,Down;CL1449.Contig7_All,Down;CL1449.Contig2_All,Down;CL1449.Contig5_All,Down;CL1449.Con…
molecular_function	electron carrier activity	45	37	8	CL2113.Contig2_All,Up;Unigene35331_All,Up;CL15797.Contig1_All,Up;CL12119.Contig2_All,Up;Unigene18757_All,Up;CL14513.Contig1_All,Up;Unigene6040_All,Up;CL11594.Contig1_All,Up;CL311.Contig1_All,Up;Unigene2086_All,Up;CL11594.Contig3_All,Up;CL7148.Contig1_All,Up;CL7148.Contig2_All,Up;Unigene9339_All,Up;CL11594.Contig2_All,Up;Unigene981_All,Up;CL158.Contig2_All,Up;Unigene6336_All,Up;CL3714.Contig1_All,…
molecular_function	molecular function regulator	72	66	6	CL7994.Contig1_All,Up;Unigene26978_All,Up;CL7994.Contig2_All,Up;CL8405.Contig2_All,Up;Unigene27368_All,Up;CL8992.Contig1_All,Up;CL8992.Contig4_All,Up;CL8992.Contig2_All,Up;CL3098.Contig3_All,Up;CL5073.Contig1_All,Up;CL5073.Contig3_All,Up;Unigene49357_All,Up;Unigene24813_All,Up;CL1541.Contig3_All,Up;CL1541.Contig1_All,Up;Unigene1708_All,Up;CL1541.Contig2_All,Up;CL8674.Contig2_All,Up;CL8674.Contig1…
molecular_function	molecular transducer activity	28	10	18	CL9596.Contig3_All,Down;CL9596.Contig1_All,Down;CL9596.Contig2_All,Down;CL9596.Contig4_All,Down;CL9596.Contig5_All,Down;CL9596.Contig6_All,Down;CL15531.Contig2_All,Down;Unigene24046_All,Up;CL14759.Contig1_All,Up;CL262.Contig3_All,Up;CL12544.Contig1_All,Up;Unigene18691_All,Down;CL223.Contig4_All,Up;CL3349.Contig2_All,Up;CL3349.Contig3_All,Up;CL4636.Contig1_All,Down;CL4636.Contig2_All,Down;CL4636.C…
molecular_function	nucleic acid binding transcription factor activity	105	78	27	CL8459.Contig4_All,Up;CL8738.Contig1_All,Up;Unigene36772_All,Up;CL2919.Contig4_All,Up;CL8738.Contig3_All,Up;CL658.Contig5_All,Up;CL2919.Contig3_All,Up;CL16807.Contig3_All,Up;CL12667.Contig1_All,Up;CL5902.Contig7_All,Up;CL16807.Contig1_All,Up;CL10089.Contig1_All,Up;CL16807.Contig2_All,Up;CL10145.Contig4_All,Up;CL976.Contig2_All,Up;CL976.Contig1_All,Up;CL1235.Contig2_All,Up;CL10981.Contig1_All,Up;C…
molecular_function	nutrient reservoir activity	20	20	0	CL2855.Contig5_All,Up;Unigene35417_All,Up;CL7449.Contig2_All,Up;CL2332.Contig2_All,Up;CL2332.Contig1_All,Up;Unigene35304_All,Up;CL3683.Contig1_All,Up;CL3683.Contig3_All,Up;Unigene36788_All,Up;CL8596.Contig1_All,Up;CL8596.Contig2_All,Up;CL5646.Contig1_All,Up;CL5646.Contig2_All,Up;CL2855.Contig1_All,Up;CL3683.Contig4_All,Up;Unigene18050_All,Up;CL3180.Contig3_All,Up;CL16964.Contig1_All,Up;Unigene929…
molecular_function	protein tag	1	0	1	CL5059.Contig1_All,Down
molecular_function	signal transducer activity	63	36	27	CL2904.Contig4_All,Down;CL2904.Contig1_All,Down;CL2904.Contig2_All,Down;CL2904.Contig3_All,Down;CL2904.Contig7_All,Down;CL2771.Contig4_All,Down;CL2771.Contig2_All,Down;CL2904.Contig8_All,Down;CL2771.Contig3_All,Down;CL2771.Contig1_All,Down;Unigene24499_All,Down;CL16483.Contig2_All,Up;CL2962.Contig4_All,Up;CL15584.Contig2_All,Up;Unigene14414_All,Up;CL1690.Contig3_All,Up;CL8029.Contig4_All,Up;CL802…
molecular_function	structural molecule activity	175	168	7	CL14318.Contig2_All,Up;CL15291.Contig2_All,Up;CL2981.Contig3_All,Up;Unigene1571_All,Up;CL9574.Contig2_All,Up;CL10479.Contig4_All,Up;Unigene5982_All,Up;CL13496.Contig1_All,Up;CL15604.Contig4_All,Up;CL13856.Contig4_All,Up;CL5127.Contig1_All,Up;CL1729.Contig3_All,Up;CL6762.Contig2_All,Up;CL4244.Contig4_All,Up;CL1729.Contig7_All,Up;CL9428.Contig1_All,Up;Unigene5987_All,Up;CL4448.Contig4_All,Up;Unigen…
molecular_function	transcription factor activity, protein binding	31	26	5	CL10449.Contig1_All,Up;CL17515.Contig1_All,Up;CL13331.Contig1_All,Up;CL4042.Contig10_All,Down;CL4042.Contig11_All,Down;CL4042.Contig5_All,Down;CL5224.Contig9_All,Up;CL4921.Contig1_All,Down;CL4921.Contig4_All,Down;CL11268.Contig2_All,Up;CL15117.Contig2_All,Up;CL11066.Contig1_All,Up;CL2826.Contig2_All,Up;CL4721.Contig2_All,Up;CL4721.Contig3_All,Up;CL4721.Contig4_All,Up;CL2826.Contig1_All,Up;CL10999…
molecular_function	transporter activity	318	191	127	CL4593.Contig1_All,Down;CL4593.Contig2_All,Down;CL4593.Contig3_All,Down;CL4593.Contig4_All,Down;CL4593.Contig5_All,Down;Unigene28951_All,Up;Unigene36037_All,Up;Unigene29854_All,Up;CL8515.Contig2_All,Up;Unigene29812_All,Up;Unigene18159_All,Up;CL10250.Contig2_All,Up;CL9996.Contig2_All,Up;Unigene21245_All,Up;CL8515.Contig3_All,Up;Unigene29814_All,Up;CL15715.Contig2_All,Up;CL2188.Contig4_All,Down;CL2…

## Sheet: A1 vs A3
Ontology	Class	Numbers_of_A7-vs-A9	Up-Regulation(A7-vs-A9)	Down-Regulation(A7-vs-A9)	Genes_of_A7-vs-A9
biological_process	biological adhesion	6	5	1	CL16235.Contig1_All,Up;CL16802.Contig2_All,Up;CL831.Contig2_All,Up;CL4024.Contig5_All,Up;CL9648.Contig2_All,Up;Unigene12534_All,Down
biological_process	biological regulation	408	358	50	CL105.Contig2_All,Up;CL10112.Contig3_All,Up;CL10112.Contig2_All,Up;CL2073.Contig2_All,Up;CL2073.Contig3_All,Up;CL1122.Contig12_All,Up;Unigene21555_All,Up;CL3352.Contig1_All,Up;CL16607.Contig1_All,Down;Unigene12848_All,Down;CL1251.Contig1_All,Up;CL17620.Contig14_All,Up;Unigene30183_All,Up;CL3309.Contig3_All,Up;CL2257.Contig6_All,Up;Unigene8482_All,Up;CL4540.Contig4_All,Up;CL11134.Contig3_All,Up;CL…
biological_process	cell killing	1	1	0	Unigene28297_All,Up
biological_process	cellular component organization or biogenesis	218	180	38	CL831.Contig2_All,Up;CL10112.Contig3_All,Up;CL10112.Contig2_All,Up;CL11196.Contig1_All,Up;Unigene36974_All,Up;CL10939.Contig2_All,Up;CL10939.Contig3_All,Up;CL16020.Contig2_All,Up;CL5628.Contig2_All,Up;CL17488.Contig2_All,Up;Unigene9537_All,Up;CL1122.Contig12_All,Up;Unigene27275_All,Up;Unigene27274_All,Up;CL8784.Contig2_All,Up;CL8784.Contig3_All,Up;CL3113.Contig7_All,Up;Unigene11528_All,Up;CL582.C…
biological_process	cellular process	1168	935	233	CL831.Contig2_All,Up;CL10112.Contig3_All,Up;CL10112.Contig2_All,Up;CL11196.Contig1_All,Up;Unigene36974_All,Up;Unigene26838_All,Up;CL2182.Contig6_All,Up;CL2182.Contig8_All,Up;Unigene26835_All,Up;CL8928.Contig2_All,Up;CL6801.Contig1_All,Up;Unigene11702_All,Up;CL6801.Contig2_All,Up;CL8168.Contig4_All,Up;CL6801.Contig5_All,Up;CL7633.Contig3_All,Up;CL1089.Contig3_All,Down;CL1089.Contig2_All,Down;CL108…
biological_process	detoxification	29	20	9	CL2796.Contig4_All,Up;CL249.Contig14_All,Up;CL3527.Contig2_All,Up;CL249.Contig15_All,Up;CL4096.Contig2_All,Up;CL3527.Contig1_All,Up;CL4096.Contig3_All,Up;Unigene12458_All,Up;CL2412.Contig1_All,Up;CL524.Contig7_All,Up;CL5205.Contig1_All,Up;CL4096.Contig1_All,Up;CL249.Contig11_All,Up;Unigene30837_All,Up;CL7312.Contig1_All,Up;Unigene27592_All,Up;CL524.Contig5_All,Up;CL524.Contig3_All,Up;CL2231.Conti…
biological_process	developmental process	137	118	19	Unigene26651_All,Up;CL1479.Contig4_All,Down;CL1479.Contig1_All,Down;CL16802.Contig2_All,Up;Unigene8482_All,Up;CL17765.Contig2_All,Up;CL17765.Contig1_All,Up;CL15302.Contig1_All,Up;Unigene36974_All,Up;CL10928.Contig2_All,Up;Unigene14556_All,Up;CL9648.Contig2_All,Up;Unigene12534_All,Down;CL11860.Contig2_All,Up;CL238.Contig1_All,Up;Unigene8846_All,Up;CL9769.Contig1_All,Up;CL15711.Contig2_All,Up;Unige…
biological_process	growth	26	17	9	Unigene12534_All,Down;CL1834.Contig9_All,Down;CL1834.Contig6_All,Down;CL1834.Contig5_All,Down;CL1834.Contig2_All,Down;CL1834.Contig14_All,Down;CL4100.Contig3_All,Up;CL5628.Contig2_All,Up;CL10366.Contig2_All,Up;CL4330.Contig4_All,Up;CL16111.Contig1_All,Up;CL9222.Contig2_All,Up;CL10820.Contig2_All,Up;Unigene26774_All,Up;CL14261.Contig2_All,Up;CL14261.Contig3_All,Up;Unigene26773_All,Down;CL8920.Cont…
biological_process	immune system process	28	28	0	CL2305.Contig1_All,Up;Unigene24646_All,Up;CL15656.Contig2_All,Up;CL2305.Contig5_All,Up;CL2305.Contig4_All,Up;CL10091.Contig2_All,Up;CL238.Contig1_All,Up;Unigene8533_All,Up;CL6195.Contig2_All,Up;CL17401.Contig1_All,Up;Unigene12464_All,Up;Unigene23930_All,Up;Unigene14556_All,Up;CL17488.Contig2_All,Up;Unigene9537_All,Up;CL9741.Contig1_All,Up;CL17461.Contig2_All,Up;Unigene18611_All,Up;CL10112.Contig3…
biological_process	localization	289	227	62	CL10112.Contig3_All,Up;CL10112.Contig2_All,Up;CL11196.Contig1_All,Up;Unigene36974_All,Up;Unigene26838_All,Up;CL2182.Contig6_All,Up;CL2182.Contig8_All,Up;Unigene26835_All,Up;CL8928.Contig2_All,Up;CL6801.Contig1_All,Up;Unigene11702_All,Up;CL6801.Contig2_All,Up;CL8168.Contig4_All,Up;CL6801.Contig5_All,Up;CL7633.Contig3_All,Up;CL1089.Contig3_All,Down;CL1089.Contig2_All,Down;CL1089.Contig5_All,Down;CL…
biological_process	metabolic process	1379	1023	356	CL831.Contig2_All,Up;CL1080.Contig5_All,Up;Unigene49_All,Up;CL6976.Contig2_All,Up;Unigene55_All,Up;CL2247.Contig9_All,Up;CL1419.Contig4_All,Up;Unigene9735_All,Up;CL10954.Contig5_All,Up;CL1419.Contig3_All,Up;CL2668.Contig6_All,Up;CL2250.Contig1_All,Up;CL2247.Contig8_All,Up;CL10444.Contig2_All,Up;CL6709.Contig1_All,Up;CL9222.Contig1_All,Up;CL542.Contig1_All,Up;CL9747.Contig2_All,Up;CL14279.Contig2_…
biological_process	multi-organism process	69	60	9	CL105.Contig2_All,Up;CL11860.Contig2_All,Up;CL238.Contig1_All,Up;Unigene8846_All,Up;CL9769.Contig1_All,Up;CL15711.Contig2_All,Up;Unigene12250_All,Up;CL9255.Contig2_All,Up;CL2305.Contig1_All,Up;Unigene24646_All,Up;CL15656.Contig2_All,Up;CL2305.Contig5_All,Up;CL2305.Contig4_All,Up;CL10091.Contig2_All,Up;Unigene30500_All,Down;CL8856.Contig3_All,Down;CL10112.Contig3_All,Up;CL10112.Contig2_All,Up;CL33…
biological_process	multicellular organismal process	132	117	15	Unigene26651_All,Up;CL1479.Contig4_All,Down;CL1479.Contig1_All,Down;CL16802.Contig2_All,Up;Unigene8482_All,Up;CL17765.Contig2_All,Up;CL17765.Contig1_All,Up;CL15302.Contig1_All,Up;Unigene36974_All,Up;CL10928.Contig2_All,Up;Unigene14556_All,Up;CL9648.Contig2_All,Up;Unigene12534_All,Down;CL11860.Contig2_All,Up;CL238.Contig1_All,Up;Unigene8846_All,Up;CL9769.Contig1_All,Up;CL15711.Contig2_All,Up;Unige…
biological_process	negative regulation of biological process	89	84	5	CL16651.Contig1_All,Up;CL1279.Contig4_All,Up;CL1279.Contig3_All,Up;CL3309.Contig3_All,Up;CL7693.Contig1_All,Up;Unigene24076_All,Up;CL10939.Contig2_All,Up;CL6195.Contig2_All,Up;Unigene11615_All,Up;Unigene12464_All,Up;CL10939.Contig3_All,Up;Unigene27451_All,Up;Unigene11528_All,Up;CL582.Contig4_All,Up;CL238.Contig1_All,Up;Unigene12359_All,Up;Unigene14556_All,Up;Unigene1033_All,Down;CL10112.Contig3_A…
biological_process	positive regulation of biological process	85	76	9	CL105.Contig2_All,Up;CL4540.Contig4_All,Up;CL11134.Contig3_All,Up;CL4540.Contig3_All,Up;CL8202.Contig2_All,Up;CL15290.Contig2_All,Up;CL8202.Contig3_All,Up;CL15290.Contig1_All,Up;CL4540.Contig5_All,Up;CL4540.Contig2_All,Up;CL8202.Contig4_All,Up;CL15681.Contig1_All,Up;CL15681.Contig2_All,Up;CL3894.Contig8_All,Up;CL3776.Contig2_All,Up;CL8202.Contig1_All,Up;Unigene23827_All,Up;CL3776.Contig5_All,Up;U…
biological_process	regulation of biological process	357	321	36	CL105.Contig2_All,Up;CL10112.Contig3_All,Up;CL10112.Contig2_All,Up;CL2073.Contig2_All,Up;CL2073.Contig3_All,Up;CL1122.Contig12_All,Up;Unigene21555_All,Up;CL3352.Contig1_All,Up;CL16607.Contig1_All,Down;Unigene12848_All,Down;CL1251.Contig1_All,Up;CL17620.Contig14_All,Up;Unigene30183_All,Up;CL3309.Contig3_All,Up;CL2257.Contig6_All,Up;Unigene8482_All,Up;CL4540.Contig4_All,Up;CL11134.Contig3_All,Up;CL…
biological_process	reproduction	99	88	11	CL11860.Contig2_All,Up;CL238.Contig1_All,Up;Unigene8846_All,Up;CL9769.Contig1_All,Up;CL15711.Contig2_All,Up;Unigene12250_All,Up;CL9255.Contig2_All,Up;CL5628.Contig2_All,Up;CL9222.Contig2_All,Up;Unigene26651_All,Up;CL9648.Contig2_All,Up;CL17765.Contig2_All,Up;CL17765.Contig1_All,Up;CL6058.Contig4_All,Up;CL6058.Contig2_All,Up;CL6058.Contig3_All,Up;Unigene11632_All,Up;CL831.Contig2_All,Up;CL18080.Co…
biological_process	reproductive process	99	88	11	CL11860.Contig2_All,Up;CL238.Contig1_All,Up;Unigene8846_All,Up;CL9769.Contig1_All,Up;CL15711.Contig2_All,Up;Unigene12250_All,Up;CL9255.Contig2_All,Up;CL5628.Contig2_All,Up;CL9222.Contig2_All,Up;Unigene26651_All,Up;CL9648.Contig2_All,Up;CL17765.Contig2_All,Up;CL17765.Contig1_All,Up;CL6058.Contig4_All,Up;CL6058.Contig2_All,Up;CL6058.Contig3_All,Up;Unigene11632_All,Up;CL831.Contig2_All,Up;CL18080.Co…
biological_process	response to stimulus	354	277	77	CL1122.Contig12_All,Up;CL822.Contig5_All,Up;CL238.Contig1_All,Up;Unigene26651_All,Up;Unigene8533_All,Up;CL5055.Contig3_All,Up;CL4024.Contig5_All,Up;Unigene27451_All,Up;CL5369.Contig9_All,Down;Unigene11615_All,Up;CL105.Contig2_All,Up;CL2305.Contig1_All,Up;Unigene24646_All,Up;CL15656.Contig2_All,Up;CL2305.Contig5_All,Up;CL2305.Contig4_All,Up;CL12711.Contig2_All,Up;Unigene28492_All,Down;CL8944.Conti…
biological_process	rhythmic process	10	9	1	Unigene28799_All,Up;CL3894.Contig8_All,Up;CL17488.Contig2_All,Up;Unigene9537_All,Up;Unigene26842_All,Up;Unigene26843_All,Up;CL6058.Contig4_All,Up;CL6058.Contig2_All,Up;CL6058.Contig3_All,Up;CL16607.Contig2_All,Down
biological_process	signaling	87	73	14	CL2073.Contig2_All,Up;CL2073.Contig3_All,Up;CL1122.Contig12_All,Up;Unigene21555_All,Up;CL3352.Contig1_All,Up;CL16607.Contig1_All,Down;Unigene12848_All,Down;CL238.Contig1_All,Up;Unigene26651_All,Up;Unigene8533_All,Up;CL5055.Contig3_All,Up;CL4024.Contig5_All,Up;Unigene27451_All,Up;CL1992.Contig2_All,Up;Unigene24498_All,Down;CL7415.Contig7_All,Up;CL14299.Contig1_All,Up;CL7415.Contig4_All,Up;CL7415.C…
biological_process	single-organism process	934	712	222	CL10112.Contig3_All,Up;CL10112.Contig2_All,Up;CL11196.Contig1_All,Up;Unigene36974_All,Up;Unigene26838_All,Up;CL2182.Contig6_All,Up;CL2182.Contig8_All,Up;Unigene26835_All,Up;CL8928.Contig2_All,Up;CL6801.Contig1_All,Up;Unigene11702_All,Up;CL6801.Contig2_All,Up;CL8168.Contig4_All,Up;CL6801.Contig5_All,Up;CL7633.Contig3_All,Up;CL1089.Contig3_All,Down;CL1089.Contig2_All,Down;CL1089.Contig5_All,Down;CL…
cellular_component	cell	1237	949	288	CL15603.Contig1_All,Up;Unigene24646_All,Up;CL13969.Contig2_All,Up;CL14361.Contig4_All,Up;CL13969.Contig1_All,Up;CL15603.Contig2_All,Up;CL5710.Contig3_All,Up;CL1583.Contig1_All,Up;CL5710.Contig2_All,Up;CL1385.Contig7_All,Up;CL5710.Contig4_All,Up;CL4408.Contig3_All,Up;CL7850.Contig1_All,Up;CL5710.Contig5_All,Up;CL7850.Contig2_All,Up;CL5466.Contig2_All,Up;CL16842.Contig2_All,Up;CL1385.Contig2_All,Up…
cellular_component	cell junction	39	36	3	Unigene7810_All,Up;CL3317.Contig2_All,Up;CL10112.Contig3_All,Up;CL2822.Contig1_All,Up;CL17488.Contig2_All,Up;CL523.Contig4_All,Up;Unigene8076_All,Up;CL2305.Contig1_All,Up;CL523.Contig5_All,Up;Unigene23622_All,Up;CL10112.Contig2_All,Up;CL4503.Contig1_All,Up;CL4503.Contig2_All,Up;CL6195.Contig2_All,Up;CL2822.Contig2_All,Up;CL3000.Contig1_All,Up;CL7778.Contig1_All,Up;CL5906.Contig3_All,Up;CL7193.Con…
cellular_component	cell part	1233	947	286	CL15603.Contig1_All,Up;Unigene24646_All,Up;CL13969.Contig2_All,Up;CL14361.Contig4_All,Up;CL13969.Contig1_All,Up;CL15603.Contig2_All,Up;CL5710.Contig3_All,Up;CL1583.Contig1_All,Up;CL5710.Contig2_All,Up;CL1385.Contig7_All,Up;CL5710.Contig4_All,Up;CL4408.Contig3_All,Up;CL7850.Contig1_All,Up;CL5710.Contig5_All,Up;CL7850.Contig2_All,Up;CL5466.Contig2_All,Up;CL16842.Contig2_All,Up;CL1385.Contig2_All,Up…
cellular_component	extracellular matrix	2	2	0	CL1900.Contig1_All,Up;Unigene1172_All,Up
cellular_component	extracellular matrix component	2	2	0	CL1900.Contig1_All,Up;Unigene1172_All,Up
cellular_component	extracellular region	60	39	21	Unigene14367_All,Up;CL973.Contig1_All,Up;Unigene15408_All,Up;CL2768.Contig3_All,Up;Unigene10838_All,Down;Unigene7810_All,Up;CL16716.Contig1_All,Up;CL17488.Contig2_All,Up;Unigene6342_All,Up;Unigene6048_All,Up;CL1539.Contig5_All,Up;CL1962.Contig1_All,Up;CL1539.Contig2_All,Up;Unigene9537_All,Up;CL1539.Contig6_All,Up;CL16716.Contig2_All,Up;CL1539.Contig4_All,Down;CL758.Contig3_All,Down;CL13243.Contig…
cellular_component	extracellular region part	5	4	1	Unigene14367_All,Up;CL973.Contig1_All,Up;Unigene15408_All,Up;CL2768.Contig3_All,Up;Unigene10838_All,Down
cellular_component	macromolecular complex	149	141	8	CL15603.Contig1_All,Up;Unigene24646_All,Up;CL13969.Contig2_All,Up;CL14361.Contig4_All,Up;CL13969.Contig1_All,Up;CL15603.Contig2_All,Up;CL5923.Contig4_All,Up;CL238.Contig1_All,Up;CL4408.Contig3_All,Up;Unigene6865_All,Up;CL10479.Contig2_All,Up;CL2981.Contig5_All,Up;CL2981.Contig3_All,Up;CL2981.Contig1_All,Up;CL16020.Contig2_All,Up;Unigene9053_All,Up;CL3982.Contig1_All,Up;CL9769.Contig1_All,Up;CL554…
cellular_component	membrane	697	475	222	CL9635.Contig4_All,Up;CL1490.Contig4_All,Up;CL9635.Contig3_All,Up;CL9635.Contig2_All,Up;CL9635.Contig1_All,Up;CL7415.Contig7_All,Up;CL2447.Contig3_All,Up;CL3631.Contig8_All,Up;CL2822.Contig1_All,Up;CL523.Contig4_All,Up;Unigene8076_All,Up;CL523.Contig5_All,Up;CL12238.Contig2_All,Up;CL7415.Contig4_All,Up;Unigene4014_All,Up;CL7415.Contig6_All,Up;CL3913.Contig3_All,Up;Unigene11695_All,Up;Unigene9312_…
cellular_component	membrane part	528	354	174	Unigene36974_All,Up;CL7778.Contig1_All,Up;Unigene27550_All,Up;Unigene12732_All,Up;CL1048.Contig4_All,Up;CL1048.Contig1_All,Up;CL6510.Contig6_All,Up;CL6510.Contig13_All,Up;CL6510.Contig5_All,Up;CL13675.Contig1_All,Up;CL16362.Contig1_All,Up;CL17511.Contig2_All,Up;Unigene31888_All,Down;CL3090.Contig3_All,Up;CL2796.Contig4_All,Up;CL132.Contig3_All,Up;CL6190.Contig6_All,Up;Unigene25035_All,Up;CL7724.C…
cellular_component	membrane-enclosed lumen	58	54	4	CL238.Contig1_All,Up;CL3982.Contig1_All,Up;CL9769.Contig1_All,Up;CL5543.Contig1_All,Up;CL16965.Contig2_All,Up;CL7693.Contig1_All,Up;Unigene24076_All,Up;CL10316.Contig3_All,Up;CL10316.Contig2_All,Up;CL18080.Contig4_All,Up;CL9650.Contig4_All,Down;CL6599.Contig3_All,Up;Unigene21907_All,Up;CL16020.Contig2_All,Up;CL3113.Contig7_All,Up;Unigene17697_All,Up;CL2634.Contig2_All,Up;Unigene788_All,Up;CL15711…
cellular_component	nucleoid	3	2	1	CL14358.Contig2_All,Up;CL12683.Contig2_All,Up;CL14328.Contig2_All,Down
cellular_component	organelle	1000	765	235	CL5710.Contig3_All,Up;CL1583.Contig1_All,Up;CL5710.Contig2_All,Up;CL1385.Contig7_All,Up;CL5710.Contig4_All,Up;CL15603.Contig1_All,Up;Unigene24646_All,Up;CL4408.Contig3_All,Up;CL7850.Contig1_All,Up;CL5710.Contig5_All,Up;CL7850.Contig2_All,Up;CL5466.Contig2_All,Up;CL16842.Contig2_All,Up;CL1385.Contig2_All,Up;CL3894.Contig8_All,Up;CL10370.Contig2_All,Up;CL5466.Contig5_All,Up;CL10308.Contig1_All,Up;U…
cellular_component	organelle part	250	204	46	CL5710.Contig3_All,Up;CL1583.Contig1_All,Up;CL5710.Contig2_All,Up;CL1385.Contig7_All,Up;CL5710.Contig4_All,Up;CL15603.Contig1_All,Up;Unigene24646_All,Up;CL4408.Contig3_All,Up;CL7850.Contig1_All,Up;CL5710.Contig5_All,Up;CL7850.Contig2_All,Up;CL5466.Contig2_All,Up;CL16842.Contig2_All,Up;CL1385.Contig2_All,Up;CL3894.Contig8_All,Up;CL10370.Contig2_All,Up;CL5466.Contig5_All,Up;CL10308.Contig1_All,Up;U…
cellular_component	supramolecular fiber	8	5	3	CL3006.Contig1_All,Up;Unigene26775_All,Up;CL8974.Contig1_All,Up;Unigene26774_All,Up;Unigene30066_All,Up;Unigene26773_All,Down;CL10426.Contig1_All,Down;CL16471.Contig1_All,Down
cellular_component	symplast	39	36	3	Unigene7810_All,Up;CL3317.Contig2_All,Up;CL10112.Contig3_All,Up;CL2822.Contig1_All,Up;CL17488.Contig2_All,Up;CL523.Contig4_All,Up;Unigene8076_All,Up;CL2305.Contig1_All,Up;CL523.Contig5_All,Up;Unigene23622_All,Up;CL10112.Contig2_All,Up;CL4503.Contig1_All,Up;CL4503.Contig2_All,Up;CL6195.Contig2_All,Up;CL2822.Contig2_All,Up;CL3000.Contig1_All,Up;CL7778.Contig1_All,Up;CL5906.Contig3_All,Up;CL7193.Con…
cellular_component	virion	2	2	0	CL14361.Contig4_All,Up;CL10152.Contig1_All,Up
cellular_component	virion part	2	2	0	CL14361.Contig4_All,Up;CL10152.Contig1_All,Up
molecular_function	antioxidant activity	28	19	9	CL2796.Contig4_All,Up;CL249.Contig14_All,Up;CL3527.Contig2_All,Up;CL249.Contig15_All,Up;CL3527.Contig1_All,Up;Unigene12458_All,Up;CL524.Contig7_All,Up;CL5205.Contig1_All,Up;CL249.Contig11_All,Up;Unigene30837_All,Up;CL7312.Contig1_All,Up;Unigene27592_All,Up;CL524.Contig5_All,Up;CL524.Contig3_All,Up;CL2231.Contig3_All,Up;CL2540.Contig1_All,Down;CL2540.Contig2_All,Down;CL10828.Contig1_All,Down;CL108…
molecular_function	binding	917	735	182	CL105.Contig2_All,Up;Unigene8783_All,Up;CL17488.Contig2_All,Up;Unigene11615_All,Up;Unigene9537_All,Up;CL16607.Contig2_All,Down;CL7796.Contig2_All,Up;CL822.Contig5_All,Up;CL2600.Contig2_All,Down;Unigene15059_All,Up;CL771.Contig10_All,Up;CL9013.Contig2_All,Up;CL3352.Contig1_All,Up;CL13081.Contig2_All,Up;CL11197.Contig3_All,Up;CL6146.Contig3_All,Up;CL5176.Contig1_All,Up;CL11965.Contig1_All,Up;CL1153…
molecular_function	catalytic activity	1104	774	330	CL4713.Contig2_All,Down;CL5430.Contig5_All,Up;CL5430.Contig1_All,Up;CL17653.Contig1_All,Up;CL1080.Contig5_All,Up;Unigene24646_All,Up;CL14019.Contig1_All,Up;CL6458.Contig1_All,Up;CL16201.Contig6_All,Up;CL16201.Contig2_All,Up;CL7863.Contig2_All,Up;CL9046.Contig2_All,Down;CL9046.Contig3_All,Down;CL14493.Contig2_All,Up;CL16194.Contig2_All,Up;Unigene730_All,Up;Unigene14367_All,Up;CL973.Contig1_All,Up;…
molecular_function	electron carrier activity	13	11	2	CL158.Contig2_All,Up;CL15631.Contig3_All,Up;CL7148.Contig1_All,Up;CL14513.Contig1_All,Up;Unigene12270_All,Up;CL15631.Contig1_All,Up;CL8667.Contig2_All,Up;CL8667.Contig3_All,Up;CL12019.Contig1_All,Up;CL8667.Contig1_All,Up;CL14513.Contig2_All,Up;CL11594.Contig2_All,Down;CL11622.Contig3_All,Down
molecular_function	molecular function regulator	33	29	4	CL9769.Contig1_All,Up;Unigene1708_All,Up;CL8674.Contig1_All,Up;CL8674.Contig2_All,Up;Unigene24813_All,Up;Unigene9660_All,Down;CL4503.Contig1_All,Up;CL4503.Contig2_All,Up;CL11918.Contig2_All,Up;CL11918.Contig1_All,Up;CL1279.Contig4_All,Up;CL1279.Contig3_All,Up;CL16651.Contig1_All,Up;CL3375.Contig1_All,Up;CL1600.Contig1_All,Down;CL10670.Contig3_All,Down;CL11978.Contig1_All,Up;CL11978.Contig4_All,Up…
molecular_function	molecular transducer activity	9	5	4	CL723.Contig1_All,Down;CL1600.Contig1_All,Down;CL10670.Contig3_All,Down;CL4127.Contig2_All,Up;CL3349.Contig2_All,Up;Unigene18234_All,Down;CL6510.Contig6_All,Up;CL6510.Contig13_All,Up;CL6510.Contig5_All,Up
molecular_function	nucleic acid binding transcription factor activity	48	42	6	CL658.Contig2_All,Up;CL1351.Contig8_All,Up;CL8738.Contig1_All,Up;CL658.Contig5_All,Up;Unigene26842_All,Up;CL3179.Contig2_All,Up;CL1351.Contig6_All,Up;CL17495.Contig3_All,Up;CL1351.Contig2_All,Up;CL1351.Contig4_All,Up;CL1351.Contig5_All,Up;CL2919.Contig4_All,Up;CL1351.Contig7_All,Up;CL13499.Contig5_All,Up;CL11268.Contig2_All,Up;CL2593.Contig6_All,Up;CL5277.Contig3_All,Up;Unigene26843_All,Up;CL2525…
molecular_function	signal transducer activity	13	11	2	Unigene24498_All,Down;CL15584.Contig2_All,Up;CL16201.Contig6_All,Up;Unigene36974_All,Up;CL16201.Contig2_All,Up;CL3352.Contig1_All,Up;CL4127.Contig2_All,Up;CL3349.Contig2_All,Up;Unigene18234_All,Down;CL6510.Contig6_All,Up;CL6510.Contig13_All,Up;CL6510.Contig5_All,Up;CL1992.Contig2_All,Up
molecular_function	structural molecule activity	22	21	1	CL15291.Contig3_All,Up;CL630.Contig12_All,Up;Unigene21458_All,Up;Unigene6865_All,Up;CL10479.Contig2_All,Up;CL831.Contig2_All,Up;CL2981.Contig5_All,Up;CL2981.Contig3_All,Up;CL2981.Contig1_All,Up;Unigene4481_All,Up;CL11606.Contig3_All,Up;CL12566.Contig2_All,Up;CL11860.Contig2_All,Up;CL10931.Contig2_All,Up;Unigene11528_All,Up;CL238.Contig1_All,Up;Unigene8533_All,Up;Unigene26775_All,Up;CL8974.Contig1…
molecular_function	transcription factor activity, protein binding	14	13	1	CL8376.Contig1_All,Up;CL11268.Contig2_All,Up;CL11268.Contig3_All,Up;CL16787.Contig1_All,Up;CL9769.Contig1_All,Up;CL6395.Contig5_All,Up;CL6395.Contig4_All,Up;CL6395.Contig2_All,Up;CL6395.Contig7_All,Up;CL6395.Contig6_All,Up;CL6395.Contig1_All,Up;CL6395.Contig8_All,Up;CL6395.Contig3_All,Up;CL5219.Contig4_All,Down
molecular_function	transporter activity	144	103	41	CL4593.Contig2_All,Down;CL4593.Contig4_All,Down;Unigene15059_All,Up;CL5882.Contig5_All,Up;Unigene5594_All,Up;Unigene21245_All,Up;CL1417.Contig6_All,Up;CL8220.Contig1_All,Down;CL8220.Contig2_All,Down;CL8204.Contig1_All,Down;CL3891.Contig6_All,Down;Unigene29855_All,Down;CL9361.Contig1_All,Up;Unigene8847_All,Up;CL7434.Contig5_All,Up;Unigene26838_All,Up;CL2182.Contig6_All,Up;CL2182.Contig8_All,Up;Uni…

## Sheet: A1 vs A4
Ontology	Class	Numbers_of_A7-vs-A10	Up-Regulation(A7-vs-A10)	Down-Regulation(A7-vs-A10)	Genes_of_A7-vs-A10
biological_process	biological adhesion	21	20	1	CL16235.Contig1_All,Up;CL16802.Contig2_All,Up;CL4507.Contig1_All,Up;CL16802.Contig1_All,Up;CL9.Contig1_All,Up;CL4024.Contig4_All,Up;CL10224.Contig2_All,Up;CL831.Contig2_All,Up;CL9.Contig2_All,Up;CL4507.Contig2_All,Up;CL4024.Contig5_All,Up;CL9648.Contig2_All,Up;CL11688.Contig2_All,Up;CL10023.Contig2_All,Up;CL831.Contig5_All,Up;CL831.Contig4_All,Up;CL9648.Contig1_All,Up;CL1720.Contig8_All,Up;CL1167…
biological_process	biological regulation	1719	1472	247	CL8142.Contig2_All,Up;Unigene7042_All,Up;CL10112.Contig2_All,Up;CL10112.Contig3_All,Up;CL10650.Contig2_All,Up;CL5883.Contig6_All,Up;CL10650.Contig3_All,Up;CL16508.Contig1_All,Up;CL16508.Contig2_All,Up;CL5059.Contig2_All,Up;CL28.Contig7_All,Down;CL28.Contig6_All,Down;CL28.Contig1_All,Down;Unigene3097_All,Down;CL28.Contig5_All,Down;CL28.Contig2_All,Down;CL28.Contig4_All,Down;Unigene5474_All,Down;Un…
Contig1_All,Up;CL11558.Contig2_All,Up;Unigene3442_All,Up;CL480.Contig4_All,Up;Unigene16872_All,Up;CL3038.Contig2_All,Up;CL18081.Contig4_All,Up;CL16807.Contig3_All,Up;Unigene18413_All,Up;CL4446.Contig1_All,Up;CL16807.Contig1_All,Up;Unigene22524_All,Up;CL480.Contig1_All,Up;CL11918.Contig2_All,Up;CL11918.Contig1_All,Up;Unigene17899_All,Up;CL4817.Contig1_All,Up;CL6994.Contig2_All,Up;CL4817.Contig2_Al…
biological_process	cell killing	2	2	0	CL5715.Contig1_All,Up;CL3340.Contig2_All,Up
biological_process	cellular component organization or biogenesis	1151	1015	136	Unigene8937_All,Up;CL13099.Contig2_All,Up;CL13099.Contig4_All,Up;CL13099.Contig3_All,Up;Unigene15749_All,Up;Unigene27748_All,Up;CL12302.Contig2_All,Up;CL5169.Contig1_All,Up;CL831.Contig2_All,Up;Unigene5580_All,Up;CL831.Contig5_All,Up;CL16890.Contig1_All,Up;CL16890.Contig2_All,Up;CL831.Contig4_All,Up;CL1654.Contig4_All,Up;CL2210.Contig4_All,Up;CL11893.Contig2_All,Up;CL11893.Contig3_All,Up;CL10112.…
biological_process	cellular process	5214	4306	908	Unigene8937_All,Up;Unigene18521_All,Up;CL2853.Contig2_All,Up;CL11613.Contig1_All,Down;CL2853.Contig3_All,Down;CL13099.Contig2_All,Up;CL13099.Contig4_All,Up;CL13099.Contig3_All,Up;Unigene15749_All,Up;Unigene27748_All,Up;CL12302.Contig2_All,Up;CL5169.Contig1_All,Up;CL831.Contig2_All,Up;Unigene5580_All,Up;CL831.Contig5_All,Up;CL16890.Contig1_All,Up;CL16890.Contig2_All,Up;CL831.Contig4_All,Up;CL1654.…
l,Up;Unigene21664_All,Up;CL5546.Contig1_All,Up;CL697.Contig1_All,Up;CL3809.Contig2_All,Up;CL3809.Contig6_All,Up;CL15099.Contig3_All,Up;Unigene20673_All,Up;CL697.Contig4_All,Up;Unigene20674_All,Up;Unigene30453_All,Up;CL18062.Contig1_All,Up;CL11819.Contig3_All,Up;CL14812.Contig18_All,Up;CL3254.Contig3_All,Up;Unigene32926_All,Up;CL5935.Contig2_All,Up;CL5546.Contig2_All,Up;CL697.Contig7_All,Up;Unigen…
23_All,Up;CL7764.Contig1_All,Up;CL10629.Contig5_All,Up;Unigene18187_All,Up;Unigene1550_All,Down;Unigene25898_All,Up;CL12250.Contig1_All,Up;CL12250.Contig2_All,Up;Unigene16197_All,Up;CL7587.Contig3_All,Up;CL13693.Contig1_All,Up;CL12969.Contig3_All,Up;Unigene24103_All,Up;CL11296.Contig2_All,Up;CL18080.Contig5_All,Up;Unigene18522_All,Up;CL11296.Contig3_All,Up;CL12725.Contig1_All,Down;Unigene20878_Al…
_All,Down;Unigene25846_All,Up;CL8674.Contig1_All,Up;CL8674.Contig2_All,Up;CL8674.Contig3_All,Up;Unigene1708_All,Up;CL1279.Contig6_All,Up;CL1541.Contig1_All,Up;CL1541.Contig2_All,Up;CL1541.Contig3_All,Up;CL14465.Contig1_All,Down;CL14465.Contig3_All,Down;CL14465.Contig2_All,Down;Unigene8905_All,Down;CL15335.Contig2_All,Up;CL15335.Contig1_All,Up;Unigene1059_All,Up;CL12034.Contig1_All,Up;CL3348.Conti…
biological_process	detoxification	67	46	21	CL3527.Contig2_All,Up;CL3527.Contig1_All,Up;CL4096.Contig2_All,Up;CL4096.Contig3_All,Up;CL11075.Contig1_All,Up;CL524.Contig7_All,Up;CL4096.Contig1_All,Up;CL524.Contig5_All,Up;CL524.Contig3_All,Up;CL5209.Contig10_All,Up;Unigene18037_All,Up;CL5279.Contig1_All,Up;Unigene12813_All,Up;CL249.Contig15_All,Up;CL3038.Contig4_All,Up;CL2412.Contig1_All,Up;CL5209.Contig9_All,Up;CL7312.Contig1_All,Up;CL3398.C…
biological_process	developmental process	643	552	91	CL8142.Contig2_All,Up;Unigene26651_All,Up;Unigene35292_All,Up;CL1479.Contig2_All,Down;CL1479.Contig1_All,Down;CL1479.Contig4_All,Down;CL1479.Contig5_All,Down;CL2273.Contig3_All,Up;CL7008.Contig4_All,Up;CL7008.Contig5_All,Up;CL2273.Contig2_All,Up;CL5460.Contig4_All,Down;Unigene8277_All,Up;Unigene8279_All,Up;CL17773.Contig9_All,Up;CL16802.Contig2_All,Up;CL16802.Contig1_All,Up;CL17765.Contig2_All,Up…
biological_process	growth	92	84	8	Unigene17901_All,Up;CL10724.Contig2_All,Up;CL10724.Contig1_All,Up;Unigene12534_All,Down;CL1834.Contig9_All,Down;CL1834.Contig14_All,Down;CL4100.Contig2_All,Up;CL4100.Contig3_All,Up;Unigene1679_All,Up;CL5628.Contig2_All,Up;CL5628.Contig1_All,Up;Unigene21207_All,Up;CL10366.Contig2_All,Up;CL10366.Contig1_All,Up;CL10366.Contig3_All,Up;CL4330.Contig4_All,Up;Unigene7042_All,Up;Unigene3376_All,Up;CL1611…
biological_process	immune system process	121	113	8	Unigene1338_All,Up;CL15656.Contig2_All,Up;Unigene24646_All,Up;Unigene42987_All,Up;CL2305.Contig1_All,Up;CL2305.Contig4_All,Up;CL488.Contig4_All,Up;CL488.Contig3_All,Up;Unigene1378_All,Up;CL2254.Contig2_All,Up;CL2305.Contig5_All,Up;CL3428.Contig2_All,Up;CL3428.Contig1_All,Up;Unigene18673_All,Up;CL3987.Contig3_All,Up;CL10091.Contig2_All,Up;CL3340.Contig2_All,Up;Unigene1583_All,Up;CL7470.Contig2_All…
biological_process	localization	1313	1069	244	CL13099.Contig2_All,Up;CL13099.Contig4_All,Up;CL13099.Contig3_All,Up;CL2210.Contig4_All,Up;CL11893.Contig2_All,Up;CL11893.Contig3_All,Up;CL10112.Contig2_All,Up;CL10112.Contig3_All,Up;CL2210.Contig5_All,Up;CL13402.Contig1_All,Up;CL2210.Contig2_All,Up;Unigene21043_All,Up;Unigene585_All,Up;CL11196.Contig1_All,Up;CL10650.Contig2_All,Up;Unigene27384_All,Up;CL11473.Contig3_All,Up;CL16720.Contig1_All,Up…
biological_process	metabolic process	5717	4642	1075	Unigene8937_All,Up;Unigene18521_All,Up;CL2853.Contig2_All,Up;CL11613.Contig1_All,Down;CL2853.Contig3_All,Down;Unigene15749_All,Up;Unigene27748_All,Up;CL12302.Contig2_All,Up;CL5169.Contig1_All,Up;CL831.Contig2_All,Up;Unigene5580_All,Up;CL831.Contig5_All,Up;CL16890.Contig1_All,Up;CL16890.Contig2_All,Up;CL831.Contig4_All,Up;CL1654.Contig4_All,Up;Unigene11857_All,Up;CL10942.Contig2_All,Down;CL10942.C…
CL7671.Contig9_All,Up;CL7671.Contig2_All,Up;Unigene36372_All,Up;CL7671.Contig11_All,Up;CL7671.Contig3_All,Up;CL7671.Contig7_All,Up;CL7671.Contig4_All,Up;CL3841.Contig2_All,Up;CL7671.Contig6_All,Up;Unigene33091_All,Up;CL11461.Contig3_All,Up;CL7671.Contig12_All,Up;CL11461.Contig2_All,Up;CL11461.Contig1_All,Up;Unigene24460_All,Up;CL16366.Contig1_All,Up;CL16366.Contig2_All,Up;Unigene24711_All,Up;CL96…
g1_All,Up;CL12637.Contig2_All,Up;CL11236.Contig2_All,Up;CL15099.Contig3_All,Up;CL12566.Contig1_All,Up;CL16480.Contig2_All,Up;CL2981.Contig1_All,Up;CL6689.Contig2_All,Up;CL6689.Contig1_All,Up;CL5605.Contig2_All,Up;Unigene15041_All,Up;Unigene24651_All,Up;Unigene24791_All,Up;CL7218.Contig3_All,Up;CL10479.Contig3_All,Up;CL16110.Contig2_All,Up;Unigene12218_All,Up;CL17597.Contig2_All,Up;Unigene9036_All…
l,Down;Unigene30348_All,Down;CL5014.Contig5_All,Down;CL3401.Contig8_All,Down;CL9046.Contig3_All,Down;CL7507.Contig3_All,Down;CL6816.Contig2_All,Down;CL283.Contig1_All,Down;Unigene4437_All,Down;Unigene15485_All,Down;CL6309.Contig3_All,Down;Unigene9071_All,Down;CL12560.Contig2_All,Down;CL7507.Contig4_All,Down;Unigene17815_All,Down;CL2003.Contig1_All,Down;CL10060.Contig4_All,Down;CL10525.Contig2_All…
biological_process	multi-organism process	285	244	41	CL10839.Contig2_All,Up;CL16756.Contig2_All,Up;CL17700.Contig3_All,Up;CL9571.Contig2_All,Up;Unigene11706_All,Up;CL11860.Contig2_All,Up;CL15711.Contig2_All,Up;CL16756.Contig1_All,Up;Unigene8846_All,Up;Unigene31507_All,Up;CL238.Contig1_All,Up;Unigene31726_All,Up;Unigene12944_All,Up;CL9571.Contig4_All,Up;CL3674.Contig2_All,Up;CL9255.Contig2_All,Up;Unigene14761_All,Up;CL16756.Contig3_All,Up;CL238.Cont…
biological_process	multicellular organismal process	613	526	87	CL8142.Contig2_All,Up;Unigene26651_All,Up;Unigene35292_All,Up;CL1479.Contig2_All,Down;CL1479.Contig1_All,Down;CL1479.Contig4_All,Down;CL1479.Contig5_All,Down;CL17773.Contig9_All,Up;CL16802.Contig2_All,Up;CL16802.Contig1_All,Up;CL17765.Contig2_All,Up;CL17765.Contig1_All,Up;CL17773.Contig18_All,Up;Unigene4504_All,Up;CL15302.Contig1_All,Up;CL10928.Contig2_All,Up;Unigene8482_All,Up;CL17773.Contig16_A…
biological_process	negative regulation of biological process	342	322	20	CL16508.Contig1_All,Up;CL16508.Contig2_All,Up;CL5059.Contig2_All,Up;CL28.Contig7_All,Down;CL28.Contig6_All,Down;CL28.Contig1_All,Down;Unigene3097_All,Down;CL28.Contig5_All,Down;CL28.Contig2_All,Down;CL28.Contig4_All,Down;Unigene5474_All,Down;Unigene3841_All,Down;CL1858.Contig1_All,Up;CL4753.Contig3_All,Up;CL1858.Contig2_All,Up;CL16651.Contig1_All,Up;CL15157.Contig2_All,Up;CL1279.Contig4_All,Up;CL…
biological_process	positive regulation of biological process	370	315	55	CL4540.Contig4_All,Up;CL4540.Contig3_All,Up;CL4540.Contig5_All,Up;CL11134.Contig1_All,Up;CL4540.Contig2_All,Up;Unigene23827_All,Up;CL15290.Contig1_All,Up;CL15290.Contig2_All,Up;CL11134.Contig3_All,Up;CL15681.Contig2_All,Up;CL11134.Contig4_All,Up;CL15681.Contig1_All,Up;CL886.Contig2_All,Up;CL3776.Contig2_All,Up;CL3894.Contig8_All,Up;CL11134.Contig2_All,Up;CL3894.Contig3_All,Up;CL886.Contig3_All,Up…
biological_process	regulation of biological process	1543	1331	212	CL8142.Contig2_All,Up;CL10112.Contig2_All,Up;CL10112.Contig3_All,Up;CL10650.Contig2_All,Up;CL5883.Contig6_All,Up;CL10650.Contig3_All,Up;CL16508.Contig1_All,Up;CL16508.Contig2_All,Up;CL5059.Contig2_All,Up;CL28.Contig7_All,Down;CL28.Contig6_All,Down;CL28.Contig1_All,Down;Unigene3097_All,Down;CL28.Contig5_All,Down;CL28.Contig2_All,Down;CL28.Contig4_All,Down;Unigene5474_All,Down;Unigene3841_All,Down;…
;CL11473.Contig2_All,Up;Unigene9915_All,Up;CL14185.Contig1_All,Up;CL8665.Contig2_All,Up;Unigene28157_All,Up;CL6504.Contig1_All,Up;CL6504.Contig2_All,Up;Unigene17874_All,Up;CL3088.Contig1_All,Up;CL17465.Contig2_All,Up;CL8665.Contig3_All,Up;Unigene17917_All,Up;CL17465.Contig1_All,Up;CL16233.Contig1_All,Up;CL15584.Contig2_All,Up;CL15584.Contig1_All,Up;CL2962.Contig4_All,Up;Unigene13114_All,Up;Unigen…
biological_process	reproduction	386	341	45	CL8142.Contig2_All,Up;CL10839.Contig2_All,Up;CL16756.Contig2_All,Up;CL17700.Contig3_All,Up;CL9571.Contig2_All,Up;Unigene11706_All,Up;CL11860.Contig2_All,Up;CL15711.Contig2_All,Up;CL16756.Contig1_All,Up;Unigene8846_All,Up;Unigene31507_All,Up;CL238.Contig1_All,Up;Unigene31726_All,Up;Unigene12944_All,Up;CL9571.Contig4_All,Up;CL3674.Contig2_All,Up;CL9255.Contig2_All,Up;Unigene14761_All,Up;CL16756.Con…
biological_process	reproductive process	386	341	45	CL8142.Contig2_All,Up;CL10839.Contig2_All,Up;CL16756.Contig2_All,Up;CL17700.Contig3_All,Up;CL9571.Contig2_All,Up;Unigene11706_All,Up;CL11860.Contig2_All,Up;CL15711.Contig2_All,Up;CL16756.Contig1_All,Up;Unigene8846_All,Up;Unigene31507_All,Up;CL238.Contig1_All,Up;Unigene31726_All,Up;Unigene12944_All,Up;CL9571.Contig4_All,Up;CL3674.Contig2_All,Up;CL9255.Contig2_All,Up;Unigene14761_All,Up;CL16756.Con…
biological_process	response to stimulus	1436	1185	251	CL8142.Contig2_All,Up;CL7008.Contig4_All,Up;CL7008.Contig5_All,Up;Unigene15057_All,Up;CL1337.Contig1_All,Up;CL1337.Contig4_All,Up;CL1337.Contig3_All,Up;CL1122.Contig12_All,Up;CL822.Contig5_All,Up;Unigene12124_All,Up;Unigene5930_All,Up;CL9075.Contig4_All,Up;CL9571.Contig2_All,Up;CL9075.Contig1_All,Up;Unigene26651_All,Up;Unigene27856_All,Up;CL238.Contig1_All,Up;CL9075.Contig3_All,Up;CL4507.Contig1_…
biological_process	rhythmic process	46	32	14	Unigene28799_All,Up;Unigene22768_All,Up;CL3894.Contig8_All,Up;CL3894.Contig3_All,Up;CL3894.Contig7_All,Up;CL4842.Contig1_All,Up;CL4842.Contig2_All,Up;CL4842.Contig4_All,Up;CL4842.Contig3_All,Up;CL7008.Contig4_All,Up;CL7008.Contig5_All,Up;CL10719.Contig1_All,Down;CL852.Contig1_All,Down;CL17488.Contig2_All,Up;Unigene9537_All,Up;CL28.Contig7_All,Down;CL28.Contig6_All,Down;CL28.Contig1_All,Down;Unige…
biological_process	signaling	440	376	64	CL2073.Contig2_All,Up;Unigene1388_All,Up;CL2073.Contig3_All,Up;CL1122.Contig12_All,Up;CL12845.Contig3_All,Up;CL7949.Contig3_All,Up;CL7949.Contig1_All,Up;CL8101.Contig1_All,Up;CL11552.Contig2_All,Up;Unigene15270_All,Up;CL13694.Contig3_All,Up;CL7949.Contig2_All,Up;CL12845.Contig2_All,Up;CL8101.Contig2_All,Up;Unigene21555_All,Up;CL2279.Contig2_All,Up;CL1690.Contig3_All,Up;Unigene32759_All,Up;CL13075…
biological_process	single-organism process	3865	3035	830	Unigene8937_All,Up;CL8142.Contig2_All,Up;CL13099.Contig2_All,Up;CL13099.Contig4_All,Up;CL13099.Contig3_All,Up;CL2210.Contig4_All,Up;CL11893.Contig2_All,Up;CL11893.Contig3_All,Up;CL10112.Contig2_All,Up;CL10112.Contig3_All,Up;CL2210.Contig5_All,Up;CL13402.Contig1_All,Up;CL2210.Contig2_All,Up;Unigene21043_All,Up;Unigene585_All,Up;CL11196.Contig1_All,Up;CL10650.Contig2_All,Up;Unigene27384_All,Up;CL11…
.Contig6_All,Up;CL2282.Contig1_All,Up;Unigene18016_All,Up;CL2457.Contig6_All,Up;Unigene27510_All,Up;Unigene32972_All,Up;CL4835.Contig3_All,Up;CL2716.Contig7_All,Up;CL4320.Contig5_All,Up;Unigene17738_All,Up;CL12594.Contig2_All,Up;CL4320.Contig8_All,Up;CL16269.Contig2_All,Down;CL10236.Contig1_All,Up;CL15343.Contig2_All,Up;CL4559.Contig1_All,Up;Unigene5561_All,Up;Unigene3090_All,Down;Unigene3342_All…
ontig5_All,Up;CL5136.Contig2_All,Up;CL4867.Contig2_All,Up;Unigene12388_All,Up;CL8873.Contig3_All,Up;CL8873.Contig1_All,Up;Unigene5768_All,Up;Unigene803_All,Up;CL4712.Contig1_All,Up;CL897.Contig9_All,Up;Unigene20554_All,Up;Unigene18413_All,Up;CL6565.Contig4_All,Up;CL1326.Contig3_All,Up;CL524.Contig4_All,Up;CL15377.Contig2_All,Up;CL8117.Contig3_All,Up;CL3546.Contig5_All,Up;CL564.Contig1_All,Up;CL11…
cellular_component	cell	5402	4462	940	CL15554.Contig1_All,Up;CL11382.Contig1_All,Up;CL11382.Contig2_All,Up;CL15603.Contig1_All,Up;Unigene24646_All,Up;CL15603.Contig2_All,Up;CL13969.Contig2_All,Up;CL15554.Contig2_All,Up;CL13969.Contig1_All,Up;CL5156.Contig2_All,Up;CL14361.Contig3_All,Up;CL1363.Contig15_All,Up;CL14361.Contig4_All,Up;CL5156.Contig1_All,Up;CL5156.Contig3_All,Up;Unigene6454_All,Up;CL14361.Contig2_All,Up;Unigene9029_All,Up…
l,Up;CL12632.Contig1_All,Up;CL1279.Contig6_All,Up;Unigene27692_All,Up;CL5022.Contig2_All,Up;CL15553.Contig1_All,Up;Unigene14110_All,Up;Unigene28268_All,Up;CL12327.Contig1_All,Up;CL1646.Contig17_All,Up;CL6183.Contig4_All,Up;CL5129.Contig2_All,Up;CL3398.Contig6_All,Up;CL11663.Contig3_All,Up;CL5632.Contig1_All,Up;CL4485.Contig3_All,Up;Unigene31078_All,Up;CL7924.Contig2_All,Up;CL16892.Contig5_All,Up;…
gene5982_All,Up;Unigene21184_All,Up;CL5182.Contig1_All,Up;CL1654.Contig8_All,Up;Unigene6074_All,Up;Unigene28563_All,Up;CL5182.Contig3_All,Up;CL5182.Contig5_All,Up;CL5182.Contig2_All,Up;CL1654.Contig6_All,Up;Unigene11973_All,Down;CL2113.Contig2_All,Up;Unigene30645_All,Up;Unigene12359_All,Up;CL15720.Contig4_All,Up;Unigene5846_All,Up;CL12671.Contig2_All,Up;CL12671.Contig1_All,Up;CL4751.Contig4_All,D…
tig2_All,Up;Unigene12369_All,Up;CL1524.Contig12_All,Up;CL7726.Contig2_All,Up;CL5796.Contig2_All,Up;CL8300.Contig1_All,Up;Unigene15125_All,Up;CL10067.Contig2_All,Up;CL6452.Contig2_All,Up;CL3372.Contig3_All,Up;CL12393.Contig3_All,Up;CL7470.Contig6_All,Up;CL8996.Contig7_All,Up;Unigene24931_All,Up;CL4721.Contig3_All,Up;CL14319.Contig3_All,Up;Unigene27720_All,Up;CL3276.Contig2_All,Up;CL14757.Contig3_A…
cellular_component	cell junction	143	129	14	CL11779.Contig1_All,Up;CL17488.Contig2_All,Up;Unigene28709_All,Up;CL11779.Contig2_All,Up;CL3317.Contig1_All,Up;Unigene3262_All,Up;CL10112.Contig2_All,Up;CL10112.Contig3_All,Up;CL7082.Contig10_All,Up;CL15634.Contig2_All,Up;CL15634.Contig1_All,Up;CL523.Contig5_All,Up;Unigene42987_All,Up;Unigene23622_All,Up;Unigene1583_All,Up;Unigene8076_All,Up;CL2305.Contig1_All,Up;Unigene32935_All,Up;Unigene18298_…
cellular_component	cell part	5380	4442	938	CL15554.Contig1_All,Up;CL11382.Contig1_All,Up;CL11382.Contig2_All,Up;CL15603.Contig1_All,Up;Unigene24646_All,Up;CL15603.Contig2_All,Up;CL13969.Contig2_All,Up;CL15554.Contig2_All,Up;CL13969.Contig1_All,Up;CL5156.Contig2_All,Up;CL14361.Contig3_All,Up;CL1363.Contig15_All,Up;CL14361.Contig4_All,Up;CL5156.Contig1_All,Up;CL5156.Contig3_All,Up;Unigene6454_All,Up;CL14361.Contig2_All,Up;Unigene9029_All,Up…
CL211.Contig3_All,Up;Unigene5655_All,Up;CL9863.Contig3_All,Up;Unigene24120_All,Up;CL12327.Contig3_All,Up;CL11391.Contig3_All,Up;CL17723.Contig1_All,Up;Unigene8562_All,Up;CL6820.Contig4_All,Up;Unigene35154_All,Up;CL17237.Contig1_All,Up;CL6243.Contig5_All,Up;CL10478.Contig5_All,Up;Unigene17625_All,Up;CL1817.Contig3_All,Up;CL9993.Contig2_All,Up;Unigene11483_All,Up;Unigene24846_All,Up;CL17342.Contig1…
4_All,Up;CL4811.Contig2_All,Up;CL4236.Contig1_All,Up;CL2803.Contig3_All,Up;Unigene6336_All,Up;CL8474.Contig2_All,Up;CL15609.Contig2_All,Up;CL8846.Contig2_All,Up;CL13929.Contig2_All,Up;CL4811.Contig1_All,Up;CL9891.Contig2_All,Up;CL12328.Contig1_All,Up;CL15609.Contig1_All,Up;CL13929.Contig1_All,Up;Unigene32057_All,Up;CL17158.Contig1_All,Up;CL2803.Contig4_All,Up;CL4236.Contig2_All,Up;CL8846.Contig1_…
tig5_All,Up;Unigene24461_All,Up;Unigene1124_All,Up;CL4446.Contig1_All,Up;Unigene9030_All,Up;Unigene9185_All,Up;CL7773.Contig5_All,Up;CL14928.Contig2_All,Up;CL9276.Contig2_All,Up;CL4214.Contig1_All,Up;CL5447.Contig6_All,Up;CL4985.Contig1_All,Up;Unigene27640_All,Up;CL7470.Contig5_All,Up;Unigene13999_All,Up;CL16031.Contig2_All,Up;CL11823.Contig1_All,Up;CL2424.Contig1_All,Up;CL10145.Contig7_All,Up;CL…
cellular_component	extracellular matrix	3	2	1	CL2616.Contig1_All,Down;Unigene21470_All,Up;Unigene1172_All,Up
cellular_component	extracellular matrix component	1	1	0	Unigene1172_All,Up
cellular_component	extracellular region	142	107	35	Unigene14367_All,Up;CL16708.Contig2_All,Up;CL2768.Contig3_All,Up;CL5431.Contig1_All,Up;CL8126.Contig2_All,Up;CL784.Contig4_All,Up;Unigene32066_All,Up;CL10783.Contig2_All,Up;CL10783.Contig5_All,Up;CL8126.Contig1_All,Up;CL16412.Contig1_All,Up;CL8375.Contig1_All,Up;CL1700.Contig2_All,Up;CL9484.Contig1_All,Up;CL973.Contig1_All,Up;Unigene1075_All,Up;Unigene24990_All,Down;Unigene20630_All,Down;Unigene3…
cellular_component	extracellular region part	20	17	3	Unigene14367_All,Up;CL16708.Contig2_All,Up;CL2768.Contig3_All,Up;CL5431.Contig1_All,Up;CL8126.Contig2_All,Up;CL784.Contig4_All,Up;Unigene32066_All,Up;CL10783.Contig2_All,Up;CL10783.Contig5_All,Up;CL8126.Contig1_All,Up;CL16412.Contig1_All,Up;CL8375.Contig1_All,Up;CL1700.Contig2_All,Up;CL9484.Contig1_All,Up;CL973.Contig1_All,Up;Unigene1075_All,Up;Unigene24990_All,Down;Unigene20630_All,Down;Unigene3…
cellular_component	macromolecular complex	950	879	71	CL15554.Contig1_All,Up;CL11382.Contig1_All,Up;CL11382.Contig2_All,Up;CL15603.Contig1_All,Up;Unigene24646_All,Up;CL15603.Contig2_All,Up;CL13969.Contig2_All,Up;CL15554.Contig2_All,Up;CL13969.Contig1_All,Up;CL5156.Contig2_All,Up;CL14361.Contig3_All,Up;CL1363.Contig15_All,Up;CL14361.Contig4_All,Up;CL5156.Contig1_All,Up;CL5156.Contig3_All,Up;Unigene6454_All,Up;CL14361.Contig2_All,Up;Unigene9029_All,Up…
cellular_component	membrane	2881	2265	616	CL10270.Contig4_All,Up;CL2442.Contig7_All,Up;CL17276.Contig1_All,Up;Unigene9676_All,Up;CL2442.Contig10_All,Up;Unigene13512_All,Up;CL2210.Contig4_All,Up;CL8105.Contig1_All,Up;CL1490.Contig4_All,Up;CL9635.Contig4_All,Up;Unigene29998_All,Up;Unigene28709_All,Up;Unigene12910_All,Up;CL7034.Contig2_All,Up;CL9635.Contig3_All,Up;CL9635.Contig2_All,Up;CL9635.Contig1_All,Up;CL2447.Contig3_All,Up;CL7963.Cont…
01.Contig6_All,Up;CL6183.Contig4_All,Up;CL5129.Contig2_All,Up;CL6202.Contig1_All,Up;CL6002.Contig4_All,Up;CL5632.Contig1_All,Up;CL6023.Contig2_All,Up;CL6627.Contig3_All,Up;CL14712.Contig2_All,Up;CL3407.Contig5_All,Up;CL10627.Contig2_All,Up;CL2336.Contig2_All,Up;Unigene6392_All,Up;Unigene30735_All,Up;CL9044.Contig1_All,Up;Unigene15246_All,Up;CL3351.Contig10_All,Up;CL6517.Contig2_All,Up;CL6023.Cont…
ig2_All,Up;CL340.Contig7_All,Up;CL10277.Contig1_All,Up;Unigene3373_All,Down;CL3815.Contig4_All,Down;Unigene23898_All,Down;Unigene9171_All,Down;CL2137.Contig2_All,Up;Unigene43206_All,Up;CL2137.Contig4_All,Up;CL2137.Contig3_All,Up
cellular_component	membrane part	2223	1753	470	CL10270.Contig4_All,Up;CL2442.Contig7_All,Up;CL17276.Contig1_All,Up;Unigene9676_All,Up;CL2442.Contig10_All,Up;CL3201.Contig3_All,Up;CL1180.Contig2_All,Up;CL4879.Contig2_All,Up;Unigene36974_All,Up;CL10581.Contig2_All,Up;CL9285.Contig2_All,Up;CL7778.Contig1_All,Up;CL7781.Contig7_All,Up;CL7778.Contig3_All,Up;CL7781.Contig5_All,Up;CL7781.Contig8_All,Up;CL747.Contig1_All,Up;CL747.Contig2_All,Up;CL747.…
CL1290.Contig3_All,Up;CL843.Contig4_All,Up;CL14407.Contig2_All,Up;CL13724.Contig4_All,Up;CL1939.Contig3_All,Up;Unigene529_All,Up;Unigene15487_All,Up;CL14321.Contig3_All,Up;CL16543.Contig1_All,Up;CL17833.Contig2_All,Up;CL3273.Contig6_All,Up;Unigene9523_All,Up;CL3492.Contig1_All,Up;Unigene30798_All,Up;CL7649.Contig2_All,Up;CL5082.Contig2_All,Up;Unigene27059_All,Up;Unigene12465_All,Up;CL5829.Contig3…
cellular_component	membrane-enclosed lumen	341	330	11	CL238.Contig1_All,Up;CL238.Contig2_All,Up;CL238.Contig3_All,Up;CL3982.Contig1_All,Up;CL6783.Contig3_All,Up;CL4779.Contig1_All,Up;CL18080.Contig6_All,Up;CL6783.Contig2_All,Up;Unigene6288_All,Up;CL15389.Contig2_All,Up;CL15389.Contig1_All,Up;CL7640.Contig2_All,Up;CL7640.Contig1_All,Up;CL5543.Contig1_All,Up;CL1036.Contig1_All,Up;CL776.Contig1_All,Up;CL10471.Contig3_All,Up;CL9769.Contig1_All,Up;CL6830…
cellular_component	nucleoid	18	17	1	CL15110.Contig1_All,Up;CL15110.Contig2_All,Up;Unigene15749_All,Up;CL1654.Contig8_All,Up;CL14358.Contig2_All,Up;CL12302.Contig2_All,Up;CL1654.Contig6_All,Up;CL14358.Contig1_All,Up;CL1654.Contig4_All,Up;Unigene651_All,Up;CL4559.Contig1_All,Up;CL12683.Contig3_All,Up;CL12254.Contig2_All,Up;Unigene1052_All,Up;Unigene21161_All,Up;CL12254.Contig3_All,Up;Unigene18044_All,Up;Unigene51878_All,Down
cellular_component	organelle	4367	3559	808	CL1583.Contig1_All,Up;CL5710.Contig3_All,Up;CL5710.Contig2_All,Up;CL7850.Contig2_All,Up;CL7850.Contig1_All,Up;CL15603.Contig1_All,Up;CL5710.Contig4_All,Up;Unigene24646_All,Up;CL1385.Contig7_All,Up;Unigene6287_All,Up;Unigene27830_All,Up;CL15603.Contig2_All,Up;Unigene24994_All,Up;CL16842.Contig2_All,Up;CL19.Contig4_All,Up;CL4408.Contig3_All,Up;Unigene21920_All,Up;CL2872.Contig1_All,Up;Unigene21161_…
Down;CL3468.Contig2_All,Down;Unigene2378_All,Down;CL5875.Contig4_All,Down;CL2150.Contig3_All,Down;CL14144.Contig2_All,Down;Unigene55041_All,Down;CL11541.Contig3_All,Down;CL183.Contig11_All,Down;CL7846.Contig5_All,Down;CL11458.Contig1_All,Down;CL6279.Contig2_All,Down;CL1437.Contig4_All,Down;CL17116.Contig3_All,Down;CL1851.Contig6_All,Down;Unigene16267_All,Down;CL2513.Contig2_All,Down;CL5014.Contig…
ne14893_All,Up;CL17849.Contig2_All,Up;CL17849.Contig1_All,Up;Unigene4436_All,Up;CL17680.Contig1_All,Up;CL41.Contig3_All,Up;CL10449.Contig1_All,Up;CL17094.Contig2_All,Up;Unigene21444_All,Up;CL9501.Contig2_All,Up;CL5059.Contig2_All,Up;CL12991.Contig3_All,Up;CL14760.Contig1_All,Up;CL15853.Contig1_All,Up;CL17495.Contig3_All,Up;CL1251.Contig1_All,Up;CL16756.Contig2_All,Up;CL17515.Contig2_All,Up;CL7082…
L12408.Contig1_All,Down;CL4809.Contig14_All,Down;CL1796.Contig2_All,Down;Unigene2272_All,Down;CL1641.Contig1_All,Down;CL4809.Contig17_All,Down;CL243.Contig6_All,Down;CL4809.Contig3_All,Down;Unigene17788_All,Down;CL8075.Contig3_All,Down;CL2104.Contig1_All,Down;CL4195.Contig11_All,Down;Unigene23898_All,Down;CL7697.Contig3_All,Down;CL3235.Contig8_All,Down;CL15810.Contig2_All,Down;CL9729.Contig5_All,…
cellular_component	organelle part	1312	1072	240	CL1583.Contig1_All,Up;CL5710.Contig3_All,Up;CL5710.Contig2_All,Up;CL7850.Contig2_All,Up;CL7850.Contig1_All,Up;CL15603.Contig1_All,Up;CL5710.Contig4_All,Up;Unigene24646_All,Up;CL1385.Contig7_All,Up;Unigene6287_All,Up;Unigene27830_All,Up;CL15603.Contig2_All,Up;Unigene24994_All,Up;CL16842.Contig2_All,Up;CL19.Contig4_All,Up;CL4408.Contig3_All,Up;Unigene21920_All,Up;CL2872.Contig1_All,Up;Unigene21161_…
cellular_component	supramolecular fiber	21	19	2	CL8347.Contig2_All,Up;Unigene30525_All,Up;Unigene23357_All,Up;CL10396.Contig2_All,Up;Unigene18256_All,Up;Unigene26774_All,Up;Unigene5362_All,Up;CL8974.Contig1_All,Up;CL14041.Contig1_All,Up;Unigene24121_All,Up;Unigene30066_All,Up;Unigene24207_All,Up;CL8974.Contig9_All,Up;CL7832.Contig2_All,Up;Unigene26760_All,Up;CL16028.Contig1_All,Up;CL8974.Contig5_All,Up;CL1005.Contig1_All,Up;CL10426.Contig1_All…
cellular_component	symplast	143	129	14	CL11779.Contig1_All,Up;CL17488.Contig2_All,Up;Unigene28709_All,Up;CL11779.Contig2_All,Up;CL3317.Contig1_All,Up;Unigene3262_All,Up;CL10112.Contig2_All,Up;CL10112.Contig3_All,Up;CL7082.Contig10_All,Up;CL15634.Contig2_All,Up;CL15634.Contig1_All,Up;CL523.Contig5_All,Up;Unigene42987_All,Up;Unigene23622_All,Up;Unigene1583_All,Up;Unigene8076_All,Up;CL2305.Contig1_All,Up;Unigene32935_All,Up;Unigene18298_…
cellular_component	virion	31	31	0	Unigene15325_All,Up;CL2648.Contig1_All,Up;CL11382.Contig1_All,Up;CL11382.Contig2_All,Up;CL13457.Contig2_All,Up;Unigene11373_All,Up;CL1979.Contig2_All,Up;CL14361.Contig3_All,Up;CL1979.Contig3_All,Up;CL1363.Contig15_All,Up;Unigene1383_All,Up;CL14569.Contig1_All,Up;CL14361.Contig4_All,Up;CL2764.Contig1_All,Up;Unigene15492_All,Up;Unigene6454_All,Up;Unigene18302_All,Up;CL14361.Contig2_All,Up;Unigene27…
cellular_component	virion part	31	31	0	Unigene15325_All,Up;CL2648.Contig1_All,Up;CL11382.Contig1_All,Up;CL11382.Contig2_All,Up;CL13457.Contig2_All,Up;Unigene11373_All,Up;CL1979.Contig2_All,Up;CL14361.Contig3_All,Up;CL1979.Contig3_All,Up;CL1363.Contig15_All,Up;Unigene1383_All,Up;CL14569.Contig1_All,Up;CL14361.Contig4_All,Up;CL2764.Contig1_All,Up;Unigene15492_All,Up;Unigene6454_All,Up;Unigene18302_All,Up;CL14361.Contig2_All,Up;Unigene27…
molecular_function	antioxidant activity	67	45	22	CL8077.Contig1_All,Up;CL14956.Contig1_All,Down;CL14956.Contig3_All,Down;CL16197.Contig2_All,Up;CL16197.Contig1_All,Up;CL9364.Contig2_All,Up;CL7484.Contig3_All,Down;CL283.Contig3_All,Down;CL283.Contig2_All,Down;CL283.Contig1_All,Down;CL283.Contig5_All,Down;CL283.Contig4_All,Down;CL11368.Contig5_All,Down;CL11368.Contig1_All,Down;CL11368.Contig4_All,Down;CL3527.Contig2_All,Up;CL3527.Contig1_All,Up;C…
molecular_function	binding	3999	3379	620	Unigene11500_All,Down;CL17488.Contig2_All,Up;Unigene31756_All,Up;Unigene8783_All,Up;Unigene11615_All,Up;CL12361.Contig1_All,Up;CL12361.Contig2_All,Up;Unigene9537_All,Up;CL17992.Contig3_All,Up;CL8275.Contig3_All,Up;Unigene14780_All,Up;CL11402.Contig2_All,Up;CL359.Contig3_All,Up;CL17087.Contig1_All,Up;Unigene21237_All,Up;CL17992.Contig13_All,Up;CL11568.Contig2_All,Up;CL1025.Contig1_All,Up;CL5157.Co…
0978.Contig2_All,Up;Unigene13512_All,Up;CL13721.Contig2_All,Up;Unigene32666_All,Up;Unigene2900_All,Up;Unigene25558_All,Up;CL1157.Contig2_All,Up;CL11134.Contig1_All,Up;Unigene27955_All,Up;CL637.Contig4_All,Up;Unigene4436_All,Up;CL698.Contig5_All,Up;CL14228.Contig1_All,Up;CL2073.Contig2_All,Up;Unigene17201_All,Up;Unigene788_All,Up;CL8263.Contig2_All,Up;CL8273.Contig6_All,Up;CL2447.Contig3_All,Up;CL…
;CL12019.Contig1_All,Up;CL5363.Contig2_All,Up;CL13280.Contig3_All,Up;CL2191.Contig6_All,Up;CL3273.Contig3_All,Up;CL1179.Contig1_All,Up;CL6477.Contig1_All,Up;Unigene29363_All,Up;CL10345.Contig1_All,Up;CL2191.Contig7_All,Up;CL11359.Contig1_All,Up;CL7874.Contig4_All,Up;Unigene32759_All,Up;CL1194.Contig3_All,Up;CL16409.Contig2_All,Up;Unigene20554_All,Up;Unigene49244_All,Up;CL3376.Contig2_All,Up;CL437…
molecular_function	catalytic activity	4233	3389	844	CL10077.Contig4_All,Up;Unigene11690_All,Up;CL4713.Contig2_All,Down;CL17653.Contig1_All,Up;CL5430.Contig5_All,Up;CL16229.Contig2_All,Up;CL5430.Contig1_All,Up;CL5987.Contig2_All,Up;CL1080.Contig5_All,Up;CL104.Contig1_All,Up;CL1080.Contig1_All,Up;Unigene24646_All,Up;Unigene10973_All,Up;CL6458.Contig1_All,Up;Unigene31004_All,Up;CL6458.Contig2_All,Up;Unigene27638_All,Up;CL14019.Contig1_All,Up;Unigene3…
Contig6_All,Up;CL11639.Contig5_All,Up;Unigene6426_All,Up;CL3687.Contig13_All,Up;CL3267.Contig4_All,Up;CL3575.Contig2_All,Up;CL7087.Contig3_All,Up;Unigene11749_All,Up;CL5484.Contig4_All,Up;Unigene24038_All,Up;CL8438.Contig2_All,Up;CL7820.Contig2_All,Up;CL17793.Contig2_All,Up;CL14532.Contig2_All,Up;CL2845.Contig11_All,Up;CL7820.Contig5_All,Up;CL10585.Contig1_All,Up;CL10661.Contig2_All,Up;CL3575.Con…
n;CL2576.Contig1_All,Down;CL12235.Contig1_All,Up;CL12235.Contig3_All,Up;CL12235.Contig2_All,Up;CL13929.Contig2_All,Up;CL13929.Contig1_All,Up;CL10719.Contig1_All,Down;CL5880.Contig1_All,Up;CL17836.Contig2_All,Up;CL5880.Contig2_All,Up;CL564.Contig4_All,Up;CL564.Contig2_All,Up;CL983.Contig4_All,Up;CL564.Contig3_All,Up;CL564.Contig1_All,Up;CL983.Contig2_All,Up;CL1841.Contig3_All,Up;CL12920.Contig2_Al…
molecular_function	electron carrier activity	42	35	7	CL2113.Contig2_All,Up;Unigene18757_All,Up;CL158.Contig2_All,Up;CL7148.Contig1_All,Up;CL15631.Contig2_All,Up;Unigene6040_All,Up;CL14513.Contig1_All,Up;CL15631.Contig3_All,Up;Unigene31391_All,Up;Unigene29999_All,Up;Unigene6370_All,Up;CL608.Contig1_All,Up;CL15631.Contig1_All,Up;CL14513.Contig2_All,Up;Unigene9349_All,Up;CL8667.Contig2_All,Up;CL8667.Contig3_All,Up;CL7148.Contig2_All,Up;Unigene6336_All…
molecular_function	molecular function regulator	123	117	6	CL4876.Contig1_All,Up;CL8405.Contig2_All,Up;Unigene38659_All,Up;CL8992.Contig2_All,Up;CL3098.Contig3_All,Up;Unigene6340_All,Up;CL7484.Contig3_All,Down;CL9769.Contig1_All,Up;CL9769.Contig2_All,Up;Unigene25846_All,Up;CL8674.Contig1_All,Up;CL8674.Contig2_All,Up;CL8674.Contig3_All,Up;Unigene1708_All,Up;CL1279.Contig6_All,Up;CL1541.Contig1_All,Up;CL1541.Contig2_All,Up;CL1541.Contig3_All,Up;CL1616.Cont…
molecular_function	molecular transducer activity	44	39	5	Unigene7042_All,Up;CL2311.Contig3_All,Up;CL2311.Contig1_All,Up;Unigene30927_All,Up;CL9596.Contig1_All,Down;CL9596.Contig2_All,Down;CL9596.Contig4_All,Down;CL9596.Contig5_All,Down;Unigene1388_All,Up;CL7008.Contig4_All,Up;CL7008.Contig5_All,Up;CL13075.Contig3_All,Up;Unigene24046_All,Up;CL262.Contig2_All,Up;Unigene6563_All,Up;CL12823.Contig2_All,Up;CL4127.Contig2_All,Up;Unigene5655_All,Up;CL14085.Co…
molecular_function	nucleic acid binding transcription factor activity	181	132	49	Unigene13862_All,Up;CL658.Contig2_All,Up;Unigene41339_All,Up;CL658.Contig1_All,Up;CL658.Contig4_All,Up;CL4041.Contig1_All,Up;CL8738.Contig1_All,Up;Unigene26842_All,Up;Unigene26843_All,Up;Unigene38641_All,Up;CL658.Contig5_All,Up;Unigene13988_All,Up;CL11893.Contig2_All,Up;CL11268.Contig2_All,Up;CL11893.Contig3_All,Up;CL17849.Contig2_All,Up;CL17849.Contig1_All,Up;CL2525.Contig3_All,Up;CL9501.Contig2…
molecular_function	nutrient reservoir activity	2	2	0	CL2332.Contig2_All,Up;CL9706.Contig4_All,Up
molecular_function	protein tag	3	3	0	CL5059.Contig2_All,Up;CL3372.Contig3_All,Up;Unigene17731_All,Up
molecular_function	signal transducer activity	74	61	13	CL2771.Contig3_All,Down;CL2904.Contig3_All,Down;CL2904.Contig7_All,Down;CL2904.Contig2_All,Down;CL2771.Contig1_All,Down;Unigene24498_All,Down;CL2771.Contig2_All,Down;CL2771.Contig4_All,Down;CL15584.Contig2_All,Up;CL15584.Contig1_All,Up;CL2962.Contig4_All,Up;Unigene13114_All,Up;Unigene14414_All,Up;CL7237.Contig3_All,Up;Unigene14415_All,Down;Unigene14416_All,Down;CL8066.Contig3_All,Down;Unigene1388…
molecular_function	structural molecule activity	173	152	21	CL667.Contig1_All,Up;Unigene22563_All,Up;CL15291.Contig3_All,Up;CL630.Contig12_All,Up;CL5000.Contig3_All,Up;Unigene24371_All,Up;CL15291.Contig2_All,Up;Unigene21458_All,Up;CL3019.Contig3_All,Up;CL630.Contig6_All,Up;CL12566.Contig2_All,Up;Unigene14420_All,Up;CL6931.Contig1_All,Up;Unigene14421_All,Up;CL2981.Contig3_All,Up;Unigene6865_All,Up;CL13398.Contig1_All,Up;CL2981.Contig5_All,Up;Unigene16746_A…
molecular_function	transcription factor activity, protein binding	70	57	13	CL17515.Contig1_All,Up;CL10449.Contig1_All,Up;CL17515.Contig2_All,Up;CL10449.Contig3_All,Up;CL13331.Contig1_All,Up;CL12658.Contig3_All,Down;CL2610.Contig1_All,Down;CL2610.Contig2_All,Down;CL5224.Contig12_All,Up;CL8376.Contig1_All,Up;Unigene14166_All,Up;CL5224.Contig3_All,Up;Unigene14175_All,Up;CL142.Contig2_All,Up;CL142.Contig1_All,Up;Unigene20910_All,Up;CL4921.Contig1_All,Down;CL4921.Contig4_All…
molecular_function	transporter activity	566	405	161	Unigene21177_All,Up;CL4593.Contig2_All,Down;CL4593.Contig1_All,Down;CL4593.Contig4_All,Down;CL4593.Contig3_All,Down;CL4593.Contig5_All,Down;Unigene15059_All,Up;Unigene31956_All,Up;CL5882.Contig5_All,Up;Unigene12578_All,Up;Unigene21245_All,Up;CL8515.Contig2_All,Up;Unigene5594_All,Up;CL8515.Contig3_All,Up;CL1417.Contig6_All,Up;Unigene18159_All,Up;CL7817.Contig1_All,Up;CL9996.Contig2_All,Up;CL13908.…

## Sheet: A1 vs A5
Ontology	Class	Numbers_of_A7-vs-A11	Up-Regulation(A7-vs-A11)	Down-Regulation(A7-vs-A11)	Genes_of_A7-vs-A11
biological_process	biological adhesion	32	31	1	CL16235.Contig1_All,Up;CL16802.Contig2_All,Up;CL9648.Contig3_All,Up;CL4024.Contig4_All,Up;Unigene30192_All,Up;CL16802.Contig1_All,Up;CL4507.Contig1_All,Up;CL9.Contig1_All,Up;CL831.Contig2_All,Up;CL4507.Contig2_All,Up;CL10224.Contig2_All,Up;CL2898.Contig8_All,Up;CL11688.Contig2_All,Up;CL9648.Contig2_All,Up;CL9.Contig2_All,Up;CL7098.Contig1_All,Up;CL4024.Contig5_All,Up;CL831.Contig5_All,Up;CL1720.C…
biological_process	biological phase	2	2	0	CL5705.Contig4_All,Up;CL5705.Contig1_All,Up
biological_process	biological regulation	2311	2107	204	CL8142.Contig2_All,Up;CL12217.Contig1_All,Up;CL11450.Contig1_All,Up;Unigene18157_All,Up;CL10112.Contig2_All,Up;CL10112.Contig3_All,Up;CL5256.Contig1_All,Up;Unigene15204_All,Up;CL10650.Contig2_All,Up;CL9011.Contig4_All,Up;CL9011.Contig3_All,Up;CL5883.Contig6_All,Up;CL16508.Contig1_All,Up;CL16508.Contig2_All,Up;CL5059.Contig2_All,Up;CL28.Contig1_All,Down;Unigene3097_All,Down;CL28.Contig7_All,Down;U…
8435_All,Up;CL4949.Contig3_All,Up;CL4667.Contig2_All,Up;CL4949.Contig1_All,Up;CL5017.Contig5_All,Up;CL5017.Contig2_All,Up;CL8857.Contig1_All,Up;Unigene6617_All,Up;CL5017.Contig3_All,Up;CL12264.Contig1_All,Up;CL8857.Contig3_All,Up;CL4949.Contig2_All,Up;CL16970.Contig2_All,Up;CL5017.Contig4_All,Up;Unigene24710_All,Up;CL15699.Contig1_All,Up;Unigene10049_All,Up;CL17051.Contig2_All,Up;CL5078.Contig1_A…
biological_process	cell killing	9	9	0	Unigene24528_All,Up;Unigene9752_All,Up;CL5715.Contig1_All,Up;CL8744.Contig1_All,Up;CL8744.Contig2_All,Up;Unigene26385_All,Up;CL8744.Contig3_All,Up;CL3340.Contig2_All,Up;CL17155.Contig1_All,Up
biological_process	cellular component organization or biogenesis	1614	1545	69	Unigene8937_All,Up;Unigene11648_All,Up;CL16644.Contig2_All,Up;CL13099.Contig2_All,Up;CL13099.Contig4_All,Up;CL13099.Contig3_All,Up;Unigene15749_All,Up;CL12302.Contig2_All,Up;Unigene27748_All,Up;CL12302.Contig1_All,Up;CL5169.Contig1_All,Up;CL831.Contig2_All,Up;Unigene21767_All,Up;CL1654.Contig4_All,Up;CL1654.Contig10_All,Up;CL831.Contig5_All,Up;Unigene5555_All,Up;Unigene5580_All,Up;CL1654.Contig3_…
e26635_All,Up;Unigene43365_All,Up;CL9802.Contig2_All,Up;CL15291.Contig3_All,Up;CL15291.Contig2_All,Up;Unigene18068_All,Up;CL15115.Contig1_All,Up;CL3740.Contig2_All,Up;CL5182.Contig4_All,Up;Unigene30851_All,Up;Unigene9072_All,Up;Unigene23684_All,Up;CL10265.Contig2_All,Up;CL5016.Contig4_All,Up;CL1227.Contig5_All,Up;CL12922.Contig4_All,Up;CL15115.Contig2_All,Up;CL12922.Contig3_All,Up;CL4779.Contig1_…
biological_process	cellular process	7299	6648	651	Unigene8937_All,Up;Unigene11648_All,Up;CL5116.Contig2_All,Up;CL5116.Contig4_All,Up;CL5116.Contig1_All,Up;Unigene18521_All,Up;CL11613.Contig1_All,Down;CL16644.Contig2_All,Up;CL13099.Contig2_All,Up;CL13099.Contig4_All,Up;CL13099.Contig3_All,Up;Unigene15749_All,Up;CL12302.Contig2_All,Up;Unigene27748_All,Up;CL12302.Contig1_All,Up;CL5169.Contig1_All,Up;CL831.Contig2_All,Up;Unigene21767_All,Up;CL1654.C…
e5822_All,Up;CL17166.Contig1_All,Up;CL1539.Contig6_All,Up;CL1852.Contig3_All,Up;CL1539.Contig2_All,Up;Unigene11939_All,Up;CL1383.Contig1_All,Up;Unigene1854_All,Up;CL13644.Contig2_All,Up;CL1383.Contig3_All,Up;CL3563.Contig2_All,Up;CL1383.Contig2_All,Up;CL5731.Contig2_All,Up;CL3563.Contig1_All,Up;CL17318.Contig1_All,Up;Unigene8475_All,Up;Unigene23581_All,Up;CL9680.Contig2_All,Up;CL3137.Contig2_All,…
ig2_All,Up;Unigene15066_All,Up;CL1115.Contig8_All,Up;Unigene15144_All,Up;CL16178.Contig1_All,Up;Unigene21164_All,Up;CL10175.Contig7_All,Up;CL14633.Contig4_All,Up;CL13847.Contig4_All,Up;CL177.Contig8_All,Up;CL14633.Contig2_All,Up;Unigene25240_All,Down;CL17538.Contig2_All,Down;Unigene32364_All,Down;CL13586.Contig2_All,Down;CL12816.Contig2_All,Down;CL12816.Contig1_All,Down;CL6539.Contig3_All,Down;CL…
ll,Up;CL9383.Contig7_All,Up;CL10670.Contig2_All,Up;CL9050.Contig3_All,Up;CL10670.Contig3_All,Up;CL10670.Contig4_All,Up;CL1600.Contig1_All,Up;CL9050.Contig1_All,Up;CL11719.Contig2_All,Up;Unigene30927_All,Up;CL9596.Contig1_All,Down;CL9596.Contig2_All,Down;CL9596.Contig4_All,Down;Unigene5764_All,Down;Unigene20971_All,Up;CL5774.Contig1_All,Up;CL615.Contig8_All,Up;CL5774.Contig2_All,Up;Unigene22269_Al…
_All,Up;CL6132.Contig1_All,Up;CL16865.Contig2_All,Up;Unigene17984_All,Up;Unigene5755_All,Up;CL3467.Contig3_All,Up;Unigene27458_All,Up;CL4757.Contig2_All,Up;CL6584.Contig1_All,Up;CL3590.Contig5_All,Up;CL6584.Contig4_All,Up;Unigene17783_All,Up;Unigene24424_All,Up;CL513.Contig4_All,Up;CL12404.Contig1_All,Up;CL6584.Contig5_All,Up;CL14666.Contig1_All,Up;Unigene18214_All,Up;CL8819.Contig3_All,Up;CL1056…
p;CL6012.Contig3_All,Up;Unigene6030_All,Up;CL6012.Contig2_All,Up;CL15499.Contig1_All,Up;CL15743.Contig2_All,Up;CL15743.Contig1_All,Up;CL12547.Contig2_All,Up;CL12547.Contig1_All,Up;CL11668.Contig3_All,Up;Unigene3558_All,Up;CL8023.Contig3_All,Up;Unigene24946_All,Up;CL8023.Contig4_All,Up;CL17922.Contig4_All,Up;CL10545.Contig4_All,Up;CL10545.Contig5_All,Up;CL14499.Contig2_All,Up;CL17504.Contig2_All,U…
biological_process	detoxification	85	70	15	Unigene47382_All,Up;CL6825.Contig2_All,Up;CL3527.Contig2_All,Up;CL3527.Contig1_All,Up;CL11075.Contig1_All,Up;CL524.Contig7_All,Up;CL4096.Contig2_All,Up;CL524.Contig3_All,Up;CL4096.Contig3_All,Up;CL524.Contig5_All,Up;CL3038.Contig4_All,Up;CL17256.Contig7_All,Up;CL15646.Contig2_All,Up;CL7312.Contig1_All,Up;CL249.Contig15_All,Up;Unigene12813_All,Up;CL3038.Contig5_All,Up;Unigene18037_All,Up;CL15646.C…
biological_process	developmental process	881	807	74	CL8142.Contig2_All,Up;CL12217.Contig1_All,Up;Unigene26651_All,Up;CL979.Contig9_All,Up;Unigene35292_All,Up;CL1479.Contig2_All,Down;Unigene12646_All,Up;Unigene24836_All,Up;CL7008.Contig5_All,Up;CL2273.Contig3_All,Up;CL7008.Contig6_All,Up;CL7008.Contig4_All,Up;CL5460.Contig4_All,Down;Unigene8279_All,Up;CL16802.Contig2_All,Up;CL9648.Contig3_All,Up;CL17765.Contig2_All,Up;CL16802.Contig1_All,Up;CL17765…
biological_process	growth	129	125	4	Unigene17901_All,Up;Unigene31975_All,Up;CL4413.Contig2_All,Up;CL10724.Contig1_All,Up;CL10724.Contig2_All,Up;CL1416.Contig3_All,Up;CL1416.Contig2_All,Up;Unigene12534_All,Down;CL1834.Contig9_All,Down;CL4100.Contig2_All,Up;CL4100.Contig3_All,Up;CL5628.Contig2_All,Up;Unigene24909_All,Up;Unigene21207_All,Up;CL5628.Contig1_All,Up;CL10366.Contig2_All,Up;CL10366.Contig3_All,Up;Unigene9473_All,Up;Unigene4…
biological_process	immune system process	167	157	10	Unigene1338_All,Up;CL15656.Contig2_All,Up;Unigene24646_All,Up;CL2305.Contig1_All,Up;Unigene42987_All,Up;CL488.Contig2_All,Up;CL488.Contig4_All,Up;CL2254.Contig2_All,Up;CL2305.Contig4_All,Up;Unigene1378_All,Up;CL488.Contig3_All,Up;CL757.Contig3_All,Up;CL2305.Contig5_All,Up;CL12217.Contig1_All,Up;Unigene24528_All,Up;Unigene9752_All,Up;CL3428.Contig2_All,Up;CL3428.Contig1_All,Up;Unigene18673_All,Up;…
biological_process	localization	1886	1690	196	CL13099.Contig2_All,Up;CL13099.Contig4_All,Up;CL13099.Contig3_All,Up;CL11893.Contig2_All,Up;CL11893.Contig3_All,Up;CL11893.Contig4_All,Up;CL11893.Contig1_All,Up;CL11893.Contig5_All,Up;CL5181.Contig2_All,Up;CL10112.Contig2_All,Up;CL2210.Contig5_All,Up;CL13402.Contig1_All,Up;CL10112.Contig3_All,Up;Unigene21043_All,Up;CL5256.Contig1_All,Up;Unigene22234_All,Up;CL8315.Contig5_All,Up;Unigene21042_All,U…
igene9423_All,Up;Unigene27311_All,Up;CL16698.Contig2_All,Up;CL5193.Contig5_All,Up;Unigene20563_All,Up;CL17463.Contig3_All,Up;Unigene20564_All,Up;CL1776.Contig1_All,Up;CL1776.Contig2_All,Up;Unigene5559_All,Up;CL1776.Contig4_All,Up;CL1776.Contig5_All,Up;CL12008.Contig2_All,Up;CL4070.Contig5_All,Up;CL1048.Contig4_All,Up;Unigene12732_All,Up;CL12526.Contig2_All,Up;CL1048.Contig1_All,Up;Unigene26214_Al…
biological_process	metabolic process	7797	7059	738	Unigene8937_All,Up;Unigene11648_All,Up;CL5116.Contig2_All,Up;CL5116.Contig4_All,Up;CL5116.Contig1_All,Up;Unigene18521_All,Up;CL11613.Contig1_All,Down;Unigene15749_All,Up;CL12302.Contig2_All,Up;Unigene27748_All,Up;CL12302.Contig1_All,Up;CL5169.Contig1_All,Up;CL831.Contig2_All,Up;Unigene21767_All,Up;CL1654.Contig4_All,Up;CL1654.Contig10_All,Up;CL831.Contig5_All,Up;Unigene5555_All,Up;Unigene5580_All…
All,Up;CL1661.Contig2_All,Up;CL17322.Contig2_All,Up;CL193.Contig3_All,Up;CL2535.Contig6_All,Up;CL2866.Contig4_All,Up;CL4220.Contig2_All,Up;CL191.Contig6_All,Up;CL3551.Contig1_All,Up;Unigene8463_All,Up;CL8222.Contig5_All,Up;CL7499.Contig2_All,Up;CL6245.Contig1_All,Up;CL17908.Contig4_All,Up;CL16284.Contig25_All,Up;CL7939.Contig1_All,Up;CL3855.Contig2_All,Up;CL4363.Contig2_All,Up;CL10206.Contig1_All…
,Up;CL12116.Contig4_All,Up;CL16642.Contig1_All,Up;CL12116.Contig5_All,Up;CL12116.Contig2_All,Up;CL11194.Contig2_All,Up;CL12116.Contig3_All,Up;CL16621.Contig3_All,Up;CL8665.Contig2_All,Up;CL8665.Contig3_All,Up;CL17465.Contig1_All,Up;CL17465.Contig2_All,Up;CL16233.Contig1_All,Up;CL7683.Contig2_All,Up;CL7683.Contig3_All,Up;CL7683.Contig1_All,Up;Unigene20862_All,Up;Unigene6051_All,Up;Unigene6052_All,…
All,Up;Unigene43590_All,Up;Unigene43360_All,Up;CL3280.Contig6_All,Up;Unigene21720_All,Up;CL9884.Contig2_All,Up;Unigene6287_All,Up;CL6147.Contig1_All,Up;CL4835.Contig4_All,Up;Unigene31975_All,Up;CL5161.Contig1_All,Up;CL5161.Contig3_All,Up;CL5161.Contig2_All,Up;Unigene20971_All,Up;CL7251.Contig2_All,Up;CL7251.Contig1_All,Up;Unigene7373_All,Up;CL2059.Contig2_All,Up;Unigene24864_All,Up;Unigene1454_Al…
5.Contig1_All,Up;CL11223.Contig1_All,Up;CL10382.Contig2_All,Up;CL8846.Contig3_All,Up;CL11321.Contig2_All,Up;CL3174.Contig2_All,Up;CL278.Contig1_All,Up;Unigene11952_All,Up;CL6669.Contig1_All,Up;CL10776.Contig2_All,Up;Unigene20558_All,Up;CL16061.Contig2_All,Up;CL4195.Contig5_All,Up;CL15769.Contig1_All,Up;CL8576.Contig4_All,Up;Unigene8567_All,Up;CL8667.Contig2_All,Up;CL9364.Contig2_All,Up;CL5548.Con…
40.Contig9_All,Up;Unigene25138_All,Up;CL8142.Contig2_All,Up;CL12489.Contig1_All,Up;Unigene17888_All,Up;Unigene893_All,Up;CL4180.Contig1_All,Up;CL6822.Contig1_All,Up;Unigene11536_All,Up;CL17853.Contig1_All,Up;Unigene21869_All,Up;Unigene562_All,Up;CL2469.Contig2_All,Up;CL940.Contig10_All,Up;CL6822.Contig2_All,Up;Unigene20446_All,Up;CL12913.Contig2_All,Up;CL1794.Contig2_All,Up;CL12058.Contig1_All,Up…
biological_process	multi-organism process	371	337	34	Unigene16386_All,Up;CL9571.Contig2_All,Up;CL16756.Contig2_All,Up;CL10839.Contig2_All,Up;Unigene11706_All,Up;Unigene22658_All,Up;CL13627.Contig1_All,Up;Unigene27618_All,Up;CL238.Contig1_All,Up;Unigene8846_All,Up;CL15711.Contig2_All,Up;CL11860.Contig2_All,Up;CL16756.Contig1_All,Up;CL9571.Contig3_All,Up;Unigene30157_All,Up;CL11860.Contig1_All,Up;CL238.Contig2_All,Up;CL9571.Contig4_All,Up;Unigene1788…
biological_process	multicellular organismal process	821	756	65	CL8142.Contig2_All,Up;CL12217.Contig1_All,Up;Unigene26651_All,Up;CL979.Contig9_All,Up;Unigene35292_All,Up;CL1479.Contig2_All,Down;Unigene12646_All,Up;Unigene24836_All,Up;CL16802.Contig2_All,Up;CL9648.Contig3_All,Up;CL17765.Contig2_All,Up;CL16802.Contig1_All,Up;CL17765.Contig1_All,Up;Unigene4504_All,Up;CL10928.Contig2_All,Up;CL17773.Contig16_All,Up;CL9648.Contig2_All,Up;Unigene36974_All,Up;CL17765…
biological_process	negative regulation of biological process	454	434	20	CL16508.Contig1_All,Up;CL16508.Contig2_All,Up;CL5059.Contig2_All,Up;CL28.Contig1_All,Down;Unigene3097_All,Down;CL28.Contig7_All,Down;Unigene5474_All,Down;CL28.Contig6_All,Down;CL28.Contig5_All,Down;CL28.Contig4_All,Down;Unigene3841_All,Down;CL28.Contig2_All,Down;CL11030.Contig1_All,Up;CL11030.Contig3_All,Up;CL4753.Contig3_All,Up;CL11030.Contig2_All,Up;CL1858.Contig1_All,Up;CL15157.Contig2_All,Up;…
biological_process	positive regulation of biological process	507	473	34	CL12217.Contig1_All,Up;Unigene23827_All,Up;CL4540.Contig4_All,Up;CL15290.Contig1_All,Up;CL4540.Contig3_All,Up;CL4540.Contig5_All,Up;CL4540.Contig2_All,Up;CL11134.Contig1_All,Up;CL15290.Contig2_All,Up;CL11134.Contig3_All,Up;CL886.Contig2_All,Up;CL11134.Contig4_All,Up;CL15681.Contig1_All,Up;CL15681.Contig2_All,Up;CL3776.Contig2_All,Up;Unigene6948_All,Up;CL886.Contig3_All,Up;CL3776.Contig4_All,Up;CL…
biological_process	regulation of biological process	2082	1896	186	CL8142.Contig2_All,Up;CL12217.Contig1_All,Up;CL11450.Contig1_All,Up;Unigene18157_All,Up;CL10112.Contig2_All,Up;CL10112.Contig3_All,Up;CL5256.Contig1_All,Up;Unigene15204_All,Up;CL10650.Contig2_All,Up;CL9011.Contig4_All,Up;CL9011.Contig3_All,Up;CL5883.Contig6_All,Up;CL16508.Contig1_All,Up;CL16508.Contig2_All,Up;CL5059.Contig2_All,Up;CL28.Contig1_All,Down;Unigene3097_All,Down;CL28.Contig7_All,Down;U…
All,Up;CL6117.Contig2_All,Up;Unigene27456_All,Up;CL11596.Contig2_All,Up;CL15199.Contig1_All,Up;CL14310.Contig3_All,Up;CL3765.Contig3_All,Up;CL10277.Contig4_All,Up;CL10277.Contig2_All,Up;Unigene24046_All,Up;CL16565.Contig2_All,Up;Unigene21922_All,Up;CL11484.Contig2_All,Up;CL11484.Contig1_All,Up;CL6510.Contig6_All,Up;CL6510.Contig3_All,Up;CL6510.Contig12_All,Up;CL6510.Contig10_All,Up;CL6510.Contig8…
biological_process	reproduction	518	477	41	CL8142.Contig2_All,Up;CL12217.Contig1_All,Up;Unigene16386_All,Up;CL9571.Contig2_All,Up;CL16756.Contig2_All,Up;CL10839.Contig2_All,Up;Unigene11706_All,Up;Unigene22658_All,Up;CL13627.Contig1_All,Up;Unigene27618_All,Up;CL238.Contig1_All,Up;Unigene8846_All,Up;CL15711.Contig2_All,Up;CL11860.Contig2_All,Up;CL16756.Contig1_All,Up;CL9571.Contig3_All,Up;Unigene30157_All,Up;CL11860.Contig1_All,Up;CL238.Con…
biological_process	reproductive process	518	477	41	CL8142.Contig2_All,Up;CL12217.Contig1_All,Up;Unigene16386_All,Up;CL9571.Contig2_All,Up;CL16756.Contig2_All,Up;CL10839.Contig2_All,Up;Unigene11706_All,Up;Unigene22658_All,Up;CL13627.Contig1_All,Up;Unigene27618_All,Up;CL238.Contig1_All,Up;Unigene8846_All,Up;CL15711.Contig2_All,Up;CL11860.Contig2_All,Up;CL16756.Contig1_All,Up;CL9571.Contig3_All,Up;Unigene30157_All,Up;CL11860.Contig1_All,Up;CL238.Con…
biological_process	response to stimulus	1918	1690	228	CL8142.Contig2_All,Up;CL12217.Contig1_All,Up;CL7008.Contig5_All,Up;Unigene1548_All,Up;CL7008.Contig6_All,Up;CL7008.Contig4_All,Up;CL11450.Contig1_All,Up;Unigene18157_All,Up;Unigene15057_All,Up;CL1337.Contig1_All,Up;CL1337.Contig4_All,Up;CL1337.Contig3_All,Up;CL7537.Contig1_All,Up;CL7063.Contig1_All,Up;CL822.Contig5_All,Up;Unigene12124_All,Up;CL1122.Contig12_All,Up;Unigene5930_All,Up;CL9075.Contig…
Up;CL4105.Contig4_All,Up;CL5102.Contig15_All,Up;CL5102.Contig18_All,Up;CL5102.Contig17_All,Up;CL5102.Contig12_All,Up;CL5102.Contig10_All,Up;CL5102.Contig9_All,Up;CL9158.Contig2_All,Down;CL9158.Contig1_All,Down;Unigene27588_All,Down;CL1701.Contig1_All,Down;CL9158.Contig4_All,Down;Unigene8236_All,Down;CL10435.Contig1_All,Down;CL10435.Contig2_All,Down;CL10435.Contig3_All,Down;Unigene24159_All,Up;CL1…
biological_process	rhythmic process	54	42	12	Unigene13423_All,Up;Unigene22768_All,Up;Unigene28799_All,Up;Unigene6948_All,Up;CL3894.Contig3_All,Up;CL3894.Contig7_All,Up;CL3894.Contig8_All,Up;CL4842.Contig1_All,Up;CL4842.Contig3_All,Up;CL4842.Contig4_All,Up;CL4842.Contig2_All,Up;CL7008.Contig5_All,Up;CL16341.Contig2_All,Up;CL7008.Contig6_All,Up;CL7008.Contig4_All,Up;CL12217.Contig1_All,Up;Unigene44521_All,Up;CL17488.Contig2_All,Up;Unigene9537…
biological_process	signaling	621	574	47	CL11450.Contig1_All,Up;Unigene18157_All,Up;Unigene43419_All,Up;Unigene30592_All,Up;CL2069.Contig3_All,Up;CL2069.Contig4_All,Up;CL2775.Contig1_All,Up;Unigene1388_All,Up;Unigene21555_All,Up;Unigene15270_All,Up;CL2073.Contig2_All,Up;CL2069.Contig5_All,Up;CL7063.Contig1_All,Up;CL2069.Contig8_All,Up;CL11552.Contig2_All,Up;CL7949.Contig1_All,Up;CL7949.Contig3_All,Up;CL8101.Contig1_All,Up;CL16243.Contig…
biological_process	single-organism process	5111	4557	554	Unigene8937_All,Up;Unigene11648_All,Up;CL8142.Contig2_All,Up;CL12217.Contig1_All,Up;CL13099.Contig2_All,Up;CL13099.Contig4_All,Up;CL13099.Contig3_All,Up;CL11893.Contig2_All,Up;CL11893.Contig3_All,Up;CL11893.Contig4_All,Up;CL11893.Contig1_All,Up;CL11893.Contig5_All,Up;CL5181.Contig2_All,Up;CL10112.Contig2_All,Up;CL2210.Contig5_All,Up;CL13402.Contig1_All,Up;CL10112.Contig3_All,Up;Unigene21043_All,U…
237.Contig5_All,Up;CL2237.Contig4_All,Up;Unigene11632_All,Up;CL1209.Contig2_All,Up;CL1209.Contig1_All,Up;CL8513.Contig2_All,Up;Unigene4709_All,Up;Unigene8709_All,Up;CL11134.Contig1_All,Up;CL11134.Contig3_All,Up;CL15859.Contig2_All,Up;CL15859.Contig1_All,Up;Unigene834_All,Up;CL886.Contig2_All,Up;CL11134.Contig4_All,Up;CL17883.Contig25_All,Up;CL15681.Contig1_All,Up;CL15681.Contig2_All,Up;Unigene125…
;CL6510.Contig8_All,Up;CL6510.Contig13_All,Up;CL6510.Contig2_All,Up;CL6510.Contig7_All,Up;CL6510.Contig1_All,Up;CL6510.Contig9_All,Up;CL6510.Contig11_All,Up;CL6510.Contig5_All,Up;CL3253.Contig1_All,Up;CL6510.Contig4_All,Up;Unigene5930_All,Up;CL1340.Contig6_All,Down;CL3750.Contig4_All,Up;Unigene483_All,Up;CL3750.Contig3_All,Up;CL1420.Contig3_All,Up;CL1420.Contig2_All,Down;Unigene24524_All,Down;CL1…
2_All,Up;CL6307.Contig2_All,Up;CL14209.Contig1_All,Up;Unigene359_All,Down;CL13510.Contig2_All,Up;CL13510.Contig3_All,Up;CL13510.Contig1_All,Up;Unigene24554_All,Up;CL15270.Contig3_All,Up;CL15270.Contig2_All,Up;CL16581.Contig2_All,Up;CL11154.Contig1_All,Up;CL16581.Contig1_All,Up;CL1795.Contig2_All,Down;CL2530.Contig1_All,Down;CL15704.Contig2_All,Up;CL17992.Contig3_All,Up;CL17992.Contig13_All,Up;CL1…
cellular_component	cell	7629	6911	718	Unigene45927_All,Up;Unigene47022_All,Up;Unigene47170_All,Up;Unigene44824_All,Up;Unigene45157_All,Up;CL11382.Contig1_All,Up;CL15554.Contig1_All,Up;CL11382.Contig2_All,Up;Unigene48159_All,Up;CL12998.Contig1_All,Up;CL15603.Contig1_All,Up;Unigene24646_All,Up;CL15603.Contig2_All,Up;CL15554.Contig2_All,Up;CL14361.Contig3_All,Up;CL5156.Contig2_All,Up;Unigene6454_All,Up;CL5156.Contig1_All,Up;Unigene9029_…
;CL17337.Contig3_All,Up;CL15539.Contig2_All,Up;Unigene8873_All,Up;CL8461.Contig1_All,Up;Unigene29985_All,Up;CL17787.Contig1_All,Up;CL6520.Contig3_All,Up;CL12076.Contig3_All,Up;CL11110.Contig2_All,Up;CL6602.Contig1_All,Up;CL7520.Contig1_All,Up;Unigene9050_All,Up;CL4851.Contig5_All,Up;CL11110.Contig1_All,Up;CL8051.Contig2_All,Up;CL3254.Contig3_All,Up;CL5137.Contig7_All,Up;CL7258.Contig2_All,Up;Unig…
599.Contig3_All,Up;CL6599.Contig2_All,Up;CL16409.Contig2_All,Up;CL4373.Contig1_All,Up;Unigene1383_All,Up;Unigene6348_All,Up;Unigene15492_All,Up;CL11665.Contig2_All,Up;CL12072.Contig2_All,Up;CL2764.Contig3_All,Up;CL2764.Contig1_All,Up;CL12072.Contig1_All,Up;Unigene27934_All,Up;Unigene24508_All,Up;Unigene22276_All,Up;CL2764.Contig5_All,Up;CL13457.Contig1_All,Up;Unigene33231_All,Up;Unigene12223_All,…
3160_All,Up;CL13169.Contig4_All,Up;CL11271.Contig2_All,Up;Unigene12549_All,Up;Unigene8846_All,Up;CL11271.Contig3_All,Up;CL4701.Contig2_All,Up;CL14185.Contig2_All,Up;CL14474.Contig1_All,Up;CL11060.Contig2_All,Up;CL17504.Contig1_All,Up;CL7671.Contig5_All,Up;Unigene20661_All,Up;CL13851.Contig1_All,Up;CL1958.Contig9_All,Up;CL710.Contig4_All,Up;CL11060.Contig4_All,Up;CL2789.Contig1_All,Up;Unigene31497…
l,Up;Unigene24984_All,Up;CL16607.Contig2_All,Down;CL10049.Contig4_All,Down;Unigene14416_All,Down;CL12573.Contig2_All,Up;CL6055.Contig7_All,Up;CL2469.Contig2_All,Up;CL7375.Contig2_All,Up;CL9957.Contig2_All,Up;CL6334.Contig3_All,Up;Unigene23581_All,Up;Unigene23591_All,Up;Unigene23579_All,Up;Unigene23583_All,Up;Unigene23585_All,Up;CL4613.Contig2_All,Up;CL4613.Contig1_All,Up;Unigene14685_All,Up;CL153…
ntig1_All,Up;CL11697.Contig1_All,Up;CL843.Contig2_All,Up;Unigene31106_All,Up;CL2373.Contig2_All,Up;CL4743.Contig3_All,Up;CL13637.Contig2_All,Up;Unigene21512_All,Up;CL16806.Contig1_All,Up;Unigene11397_All,Up;Unigene20259_All,Up;CL12392.Contig2_All,Up;CL2189.Contig3_All,Up;CL8567.Contig1_All,Up;CL3858.Contig1_All,Up;CL14105.Contig2_All,Up;CL14904.Contig2_All,Up;CL14443.Contig1_All,Up;Unigene11238_A…
cellular_component	cell junction	223	209	14	CL15141.Contig1_All,Up;Unigene42844_All,Up;Unigene46534_All,Up;Unigene44521_All,Up;Unigene47016_All,Up;Unigene42845_All,Up;Unigene43419_All,Up;Unigene45645_All,Up;Unigene47605_All,Up;Unigene45217_All,Up;Unigene44353_All,Up;Unigene45600_All,Up;CL15960.Contig7_All,Up;Unigene30592_All,Up;Unigene31619_All,Up;Unigene3262_All,Up;CL17488.Contig2_All,Up;Unigene10112_All,Up;CL2069.Contig3_All,Up;CL2069.Co…
cellular_component	cell part	7603	6887	716	Unigene45927_All,Up;Unigene47022_All,Up;Unigene47170_All,Up;Unigene44824_All,Up;Unigene45157_All,Up;CL11382.Contig1_All,Up;CL15554.Contig1_All,Up;CL11382.Contig2_All,Up;Unigene48159_All,Up;CL12998.Contig1_All,Up;CL15603.Contig1_All,Up;Unigene24646_All,Up;CL15603.Contig2_All,Up;CL15554.Contig2_All,Up;CL14361.Contig3_All,Up;CL5156.Contig2_All,Up;Unigene6454_All,Up;CL5156.Contig1_All,Up;Unigene9029_…
;CL17337.Contig3_All,Up;CL15539.Contig2_All,Up;Unigene8873_All,Up;CL8461.Contig1_All,Up;Unigene29985_All,Up;CL17787.Contig1_All,Up;CL6520.Contig3_All,Up;CL12076.Contig3_All,Up;CL11110.Contig2_All,Up;CL6602.Contig1_All,Up;CL7520.Contig1_All,Up;Unigene9050_All,Up;CL4851.Contig5_All,Up;CL11110.Contig1_All,Up;CL8051.Contig2_All,Up;CL3254.Contig3_All,Up;CL5137.Contig7_All,Up;CL7258.Contig2_All,Up;Unig…
,Up;Unigene48774_All,Up;Unigene48428_All,Up;Unigene44275_All,Up;Unigene43586_All,Up;Unigene46760_All,Up;Unigene45393_All,Up;Unigene43941_All,Up;Unigene44927_All,Up;Unigene45356_All,Up;Unigene48153_All,Up;CL7218.Contig2_All,Up;CL12566.Contig2_All,Up;Unigene19058_All,Up;CL12566.Contig1_All,Up;CL11236.Contig2_All,Up;CL11241.Contig1_All,Up;Unigene30571_All,Up;CL15897.Contig1_All,Up;CL9224.Contig2_All…
p;CL465.Contig1_All,Up;Unigene17874_All,Up;Unigene30472_All,Up;CL7156.Contig3_All,Up;Unigene6266_All,Up;Unigene6048_All,Up;Unigene11295_All,Up;CL13252.Contig2_All,Up;CL1958.Contig17_All,Up;CL8622.Contig2_All,Up;Unigene15030_All,Up;CL2805.Contig2_All,Up;Unigene26927_All,Up;CL1958.Contig10_All,Up;CL6803.Contig4_All,Up;CL14489.Contig2_All,Up;CL11060.Contig1_All,Up;CL6270.Contig1_All,Up;CL13915.Conti…
All,Up;CL831.Contig5_All,Up;CL831.Contig6_All,Up;Unigene24379_All,Up;CL831.Contig4_All,Up;CL14153.Contig4_All,Up;CL14153.Contig3_All,Up;Unigene15749_All,Up;CL15117.Contig2_All,Up;CL17841.Contig1_All,Up;CL8514.Contig1_All,Up;Unigene13892_All,Up;CL15136.Contig2_All,Up;Unigene21767_All,Up;CL1654.Contig4_All,Up;CL1654.Contig10_All,Up;Unigene49311_All,Up;CL16787.Contig1_All,Up;Unigene13935_All,Up;Unig…
All,Up;Unigene8961_All,Up;CL2082.Contig2_All,Up;CL14205.Contig1_All,Up;CL10475.Contig2_All,Up;CL9649.Contig1_All,Up;Unigene6452_All,Up;CL176.Contig2_All,Up;CL3156.Contig4_All,Up;CL7191.Contig2_All,Up;CL3379.Contig1_All,Up;CL11680.Contig2_All,Up;Unigene27334_All,Up;Unigene15291_All,Up;CL9581.Contig1_All,Up;Unigene24961_All,Up;CL3849.Contig3_All,Up;CL648.Contig2_All,Up;Unigene14114_All,Up;CL17896.C…
cellular_component	extracellular matrix	4	4	0	CL2616.Contig4_All,Up;Unigene21470_All,Up;CL1900.Contig1_All,Up;Unigene1172_All,Up
cellular_component	extracellular matrix component	2	2	0	CL1900.Contig1_All,Up;Unigene1172_All,Up
cellular_component	extracellular region	210	183	27	Unigene23353_All,Up;Unigene14367_All,Up;CL1700.Contig9_All,Up;CL2768.Contig3_All,Up;CL16708.Contig2_All,Up;CL2768.Contig1_All,Up;CL8126.Contig4_All,Up;Unigene27475_All,Up;CL8126.Contig1_All,Up;CL8126.Contig3_All,Up;CL8126.Contig2_All,Up;Unigene15408_All,Up;CL15445.Contig1_All,Up;CL11925.Contig2_All,Up;CL5431.Contig1_All,Up;CL784.Contig4_All,Up;CL11925.Contig3_All,Up;CL16412.Contig1_All,Up;Unigene…
cellular_component	extracellular region part	29	27	2	Unigene23353_All,Up;Unigene14367_All,Up;CL1700.Contig9_All,Up;CL2768.Contig3_All,Up;CL16708.Contig2_All,Up;CL2768.Contig1_All,Up;CL8126.Contig4_All,Up;Unigene27475_All,Up;CL8126.Contig1_All,Up;CL8126.Contig3_All,Up;CL8126.Contig2_All,Up;Unigene15408_All,Up;CL15445.Contig1_All,Up;CL11925.Contig2_All,Up;CL5431.Contig1_All,Up;CL784.Contig4_All,Up;CL11925.Contig3_All,Up;CL16412.Contig1_All,Up;Unigene…
cellular_component	macromolecular complex	1641	1544	97	Unigene45927_All,Up;Unigene47022_All,Up;Unigene47170_All,Up;Unigene44824_All,Up;Unigene45157_All,Up;CL11382.Contig1_All,Up;CL15554.Contig1_All,Up;CL11382.Contig2_All,Up;Unigene48159_All,Up;CL12998.Contig1_All,Up;CL15603.Contig1_All,Up;Unigene24646_All,Up;CL15603.Contig2_All,Up;CL15554.Contig2_All,Up;CL14361.Contig3_All,Up;CL5156.Contig2_All,Up;Unigene6454_All,Up;CL5156.Contig1_All,Up;Unigene9029_…
ll,Down;Unigene20152_All,Down;Unigene20149_All,Down;Unigene20161_All,Down;Unigene20150_All,Down;Unigene20133_All,Down;Unigene20145_All,Down;Unigene20141_All,Down;CL17817.Contig1_All,Down;Unigene20151_All,Down;Unigene2608_All,Down;Unigene20143_All,Down;Unigene20137_All,Down;Unigene20128_All,Down;Unigene20131_All,Down;Unigene20134_All,Down;CL6701.Contig1_All,Down;Unigene20162_All,Down;Unigene25415_…
cellular_component	membrane	4106	3619	487	CL16800.Contig2_All,Up;CL6742.Contig5_All,Up;Unigene49866_All,Up;CL6742.Contig6_All,Up;CL2442.Contig7_All,Up;Unigene14402_All,Up;CL17276.Contig1_All,Up;CL2442.Contig10_All,Up;Unigene9676_All,Up;CL15141.Contig1_All,Up;Unigene42844_All,Up;CL17422.Contig1_All,Up;Unigene48321_All,Up;Unigene42845_All,Up;Unigene45039_All,Up;Unigene47605_All,Up;Unigene44335_All,Up;Unigene45217_All,Up;CL565.Contig6_All,U…
CL9137.Contig1_All,Up;CL7148.Contig1_All,Up;CL5337.Contig2_All,Up;CL14739.Contig3_All,Up;Unigene21245_All,Up;CL2836.Contig2_All,Up;Unigene35268_All,Up;CL11108.Contig3_All,Up;Unigene31757_All,Up;CL8430.Contig5_All,Up;Unigene32524_All,Up;Unigene22731_All,Up;CL8430.Contig1_All,Up;CL14018.Contig1_All,Up;CL2214.Contig5_All,Up;CL5256.Contig1_All,Up;CL6765.Contig2_All,Up;CL6157.Contig4_All,Up;CL8111.Con…
p;CL14666.Contig1_All,Up;CL11843.Contig2_All,Up;Unigene3797_All,Up;CL6724.Contig2_All,Up;CL5548.Contig4_All,Up;CL1290.Contig3_All,Up;CL14827.Contig3_All,Up;CL15959.Contig1_All,Up;CL10406.Contig1_All,Up;CL8848.Contig1_All,Up;Unigene25158_All,Up;CL1496.Contig5_All,Up;CL12908.Contig2_All,Up;Unigene24603_All,Up;CL17102.Contig3_All,Up;CL7809.Contig3_All,Up;Unigene37006_All,Up;CL1512.Contig3_All,Up;Uni…
cellular_component	membrane part	3146	2758	388	CL16800.Contig2_All,Up;CL6742.Contig5_All,Up;Unigene49866_All,Up;CL6742.Contig6_All,Up;CL2442.Contig7_All,Up;Unigene14402_All,Up;CL17276.Contig1_All,Up;CL2442.Contig10_All,Up;Unigene9676_All,Up;CL16644.Contig2_All,Up;CL16726.Contig3_All,Up;CL3201.Contig3_All,Up;CL8495.Contig2_All,Up;CL4879.Contig4_All,Up;CL4879.Contig2_All,Up;CL4879.Contig1_All,Up;CL4879.Contig3_All,Up;Unigene14319_All,Up;CL1733.…
gene18163_All,Up;CL1843.Contig3_All,Up;CL7098.Contig1_All,Up;CL1710.Contig1_All,Up;CL8577.Contig2_All,Up;Unigene5666_All,Up;Unigene24834_All,Up;CL11527.Contig1_All,Up;CL3508.Contig5_All,Up;Unigene30790_All,Up;CL3089.Contig1_All,Up;Unigene24455_All,Up;Unigene14429_All,Up;CL6157.Contig2_All,Up;CL6806.Contig2_All,Up;CL242.Contig3_All,Up;Unigene27715_All,Up;CL8199.Contig1_All,Up;CL15409.Contig1_All,U…
l,Up;Unigene11701_All,Up;Unigene11702_All,Up;Unigene26835_All,Up;Unigene20069_All,Up;Unigene11182_All,Up;CL10112.Contig2_All,Up;CL697.Contig1_All,Up;CL697.Contig4_All,Up;CL697.Contig7_All,Up;CL10112.Contig3_All,Up;CL3386.Contig4_All,Up;CL697.Contig5_All,Up;CL8928.Contig2_All,Up;Unigene11700_All,Up;Unigene20725_All,Up;Unigene49391_All,Up;Unigene31599_All,Up;Unigene11181_All,Up;CL5357.Contig1_All,U…
cellular_component	membrane-enclosed lumen	481	474	7	CL238.Contig1_All,Up;CL238.Contig2_All,Up;CL238.Contig3_All,Up;CL3091.Contig2_All,Up;CL3091.Contig3_All,Up;CL3982.Contig1_All,Up;CL6783.Contig2_All,Up;CL6783.Contig3_All,Up;CL4779.Contig1_All,Up;Unigene6288_All,Up;CL4779.Contig4_All,Up;CL18080.Contig6_All,Up;CL4779.Contig2_All,Up;CL15389.Contig3_All,Up;CL8163.Contig2_All,Up;CL15389.Contig2_All,Up;CL15389.Contig1_All,Up;CL7251.Contig2_All,Up;CL764…
cellular_component	nucleoid	30	30	0	CL15110.Contig1_All,Up;CL15110.Contig2_All,Up;CL8227.Contig2_All,Up;Unigene15749_All,Up;CL12302.Contig2_All,Up;CL14358.Contig2_All,Up;CL12302.Contig1_All,Up;CL14358.Contig1_All,Up;Unigene21767_All,Up;CL1654.Contig4_All,Up;Unigene9295_All,Up;CL1654.Contig10_All,Up;CL1654.Contig9_All,Up;Unigene11487_All,Up;CL1654.Contig5_All,Up;CL1654.Contig3_All,Up;Unigene651_All,Up;CL12683.Contig3_All,Up;CL4559.C…
cellular_component	organelle	6120	5488	632	Unigene46534_All,Up;CL931.Contig7_All,Up;Unigene2010_All,Up;CL7850.Contig2_All,Up;CL7850.Contig1_All,Up;Unigene27830_All,Up;CL15603.Contig1_All,Up;Unigene24646_All,Up;Unigene21161_All,Up;CL19.Contig4_All,Up;Unigene6287_All,Up;Unigene24994_All,Up;CL15603.Contig2_All,Up;CL1297.Contig7_All,Up;CL1583.Contig1_All,Up;CL13106.Contig1_All,Up;CL3158.Contig2_All,Up;CL16842.Contig2_All,Up;Unigene15037_All,U…
Up;CL11260.Contig1_All,Up;CL9693.Contig2_All,Up;CL3444.Contig1_All,Up;CL7383.Contig2_All,Up;CL751.Contig9_All,Up;Unigene5527_All,Up;CL706.Contig16_All,Up;CL12327.Contig1_All,Up;CL4482.Contig3_All,Up;CL3230.Contig4_All,Up;Unigene24783_All,Up;Unigene31078_All,Up;CL7931.Contig2_All,Up;CL216.Contig1_All,Up;Unigene18611_All,Up;CL751.Contig10_All,Up;CL17464.Contig10_All,Up;CL3208.Contig9_All,Up;Unigene…
p;CL11758.Contig2_All,Up;CL14361.Contig3_All,Up;Unigene9656_All,Up;CL2634.Contig4_All,Up;CL11758.Contig1_All,Up;CL11423.Contig1_All,Up;Unigene21078_All,Up;CL11957.Contig3_All,Up;CL12301.Contig1_All,Up;CL12301.Contig2_All,Up;Unigene18302_All,Up;Unigene15070_All,Up;CL2058.Contig2_All,Up;CL4620.Contig2_All,Up;CL13099.Contig4_All,Up;Unigene1235_All,Up;CL8442.Contig1_All,Up;CL2937.Contig1_All,Up;CL584…
_All,Up;Unigene17996_All,Up;CL1050.Contig13_All,Up;CL3674.Contig2_All,Up;CL6359.Contig1_All,Up;CL17720.Contig1_All,Up;CL1097.Contig4_All,Up;Unigene27619_All,Up;CL1530.Contig3_All,Up;CL2080.Contig2_All,Up;CL13969.Contig1_All,Up;Unigene30613_All,Up;CL831.Contig2_All,Up;CL13280.Contig1_All,Up;CL5864.Contig1_All,Up;CL212.Contig8_All,Up;CL3927.Contig2_All,Up;CL5336.Contig3_All,Up;CL16850.Contig2_All,U…
Up;CL15298.Contig1_All,Up;CL2323.Contig2_All,Up;Unigene30319_All,Up;CL13915.Contig4_All,Up;CL6048.Contig3_All,Up;Unigene20260_All,Up;Unigene21474_All,Up;CL1844.Contig1_All,Up;CL2970.Contig6_All,Up;CL648.Contig4_All,Up;CL378.Contig8_All,Up;CL794.Contig2_All,Up;CL466.Contig1_All,Up;CL10014.Contig4_All,Up;CL2189.Contig1_All,Up;CL11574.Contig7_All,Up;CL9279.Contig1_All,Up;CL13461.Contig1_All,Up;CL693…
cellular_component	organelle part	1939	1772	167	Unigene46534_All,Up;CL931.Contig7_All,Up;Unigene2010_All,Up;CL7850.Contig2_All,Up;CL7850.Contig1_All,Up;Unigene27830_All,Up;CL15603.Contig1_All,Up;Unigene24646_All,Up;Unigene21161_All,Up;CL19.Contig4_All,Up;Unigene6287_All,Up;Unigene24994_All,Up;CL15603.Contig2_All,Up;CL1297.Contig7_All,Up;CL1583.Contig1_All,Up;CL13106.Contig1_All,Up;CL3158.Contig2_All,Up;CL16842.Contig2_All,Up;Unigene15037_All,U…
ontig3_All,Up;CL11287.Contig1_All,Up;CL7081.Contig1_All,Up;CL3875.Contig1_All,Up;Unigene6504_All,Up;CL3875.Contig4_All,Up;CL3875.Contig2_All,Up;CL3875.Contig3_All,Up;CL13214.Contig4_All,Up;Unigene44101_All,Up;Unigene24909_All,Up;CL12058.Contig1_All,Up;Unigene23827_All,Up;CL15290.Contig1_All,Up;CL1581.Contig2_All,Up;CL2334.Contig2_All,Up;CL11134.Contig1_All,Up;CL15290.Contig2_All,Up;Unigene31574_A…
cellular_component	supramolecular fiber	22	21	1	CL8347.Contig2_All,Up;CL10396.Contig2_All,Up;CL10396.Contig1_All,Up;Unigene23357_All,Up;CL14041.Contig1_All,Up;CL8974.Contig1_All,Up;Unigene26774_All,Up;Unigene5362_All,Up;Unigene24121_All,Up;CL8974.Contig9_All,Up;Unigene26775_All,Up;Unigene30066_All,Up;Unigene26763_All,Up;CL13078.Contig1_All,Up;Unigene24207_All,Up;CL7832.Contig1_All,Up;Unigene26766_All,Up;CL7832.Contig2_All,Up;Unigene26762_All,U…
cellular_component	symplast	223	209	14	CL15141.Contig1_All,Up;Unigene42844_All,Up;Unigene46534_All,Up;Unigene44521_All,Up;Unigene47016_All,Up;Unigene42845_All,Up;Unigene43419_All,Up;Unigene45645_All,Up;Unigene47605_All,Up;Unigene45217_All,Up;Unigene44353_All,Up;Unigene45600_All,Up;CL15960.Contig7_All,Up;Unigene30592_All,Up;Unigene31619_All,Up;Unigene3262_All,Up;CL17488.Contig2_All,Up;Unigene10112_All,Up;CL2069.Contig3_All,Up;CL2069.Co…
cellular_component	virion	48	48	0	Unigene15325_All,Up;CL7421.Contig1_All,Up;CL16193.Contig2_All,Up;CL2648.Contig1_All,Up;CL11382.Contig1_All,Up;CL11382.Contig2_All,Up;Unigene11373_All,Up;CL14361.Contig3_All,Up;CL1979.Contig2_All,Up;CL1979.Contig3_All,Up;Unigene6454_All,Up;Unigene1383_All,Up;Unigene18302_All,Up;Unigene9029_All,Up;CL14569.Contig1_All,Up;CL2764.Contig3_All,Up;CL14361.Contig4_All,Up;CL2764.Contig1_All,Up;CL14361.Cont…
cellular_component	virion part	48	48	0	Unigene15325_All,Up;CL7421.Contig1_All,Up;CL16193.Contig2_All,Up;CL2648.Contig1_All,Up;CL11382.Contig1_All,Up;CL11382.Contig2_All,Up;Unigene11373_All,Up;CL14361.Contig3_All,Up;CL1979.Contig2_All,Up;CL1979.Contig3_All,Up;Unigene6454_All,Up;Unigene1383_All,Up;Unigene18302_All,Up;Unigene9029_All,Up;CL14569.Contig1_All,Up;CL2764.Contig3_All,Up;CL14361.Contig4_All,Up;CL2764.Contig1_All,Up;CL14361.Cont…
molecular_function	antioxidant activity	82	68	14	CL8077.Contig1_All,Up;CL16197.Contig2_All,Up;CL16197.Contig1_All,Up;CL16390.Contig2_All,Up;CL16390.Contig1_All,Up;Unigene18510_All,Up;CL9364.Contig3_All,Up;CL9364.Contig2_All,Up;CL10872.Contig1_All,Up;CL4609.Contig1_All,Up;CL13810.Contig1_All,Up;CL283.Contig2_All,Down;CL283.Contig3_All,Down;CL283.Contig1_All,Down;CL283.Contig4_All,Down;CL283.Contig5_All,Down;CL6825.Contig2_All,Up;CL3527.Contig2_A…
molecular_function	binding	5584	5080	504	CL5083.Contig2_All,Up;CL5083.Contig1_All,Up;Unigene11500_All,Down;Unigene44521_All,Up;CL17488.Contig2_All,Up;Unigene31756_All,Up;Unigene8783_All,Up;CL12361.Contig1_All,Up;Unigene7087_All,Up;Unigene31728_All,Up;CL17992.Contig3_All,Up;Unigene7187_All,Up;CL15389.Contig3_All,Up;Unigene11615_All,Up;CL17992.Contig13_All,Up;CL12361.Contig2_All,Up;Unigene9537_All,Up;CL11402.Contig1_All,Up;CL11402.Contig2…
n;Unigene20137_All,Down;Unigene20126_All,Down;Unigene20127_All,Down;Unigene20128_All,Down;Unigene20125_All,Down;Unigene49730_All,Down;Unigene20131_All,Down;Unigene20134_All,Down;Unigene20142_All,Down;Unigene20162_All,Down;Unigene25415_All,Down;Unigene20147_All,Down;Unigene20144_All,Down;Unigene22231_All,Down;Unigene20136_All,Down;CL32.Contig4_All,Down;Unigene20140_All,Down;Unigene20124_All,Down;U…
g1_All,Up;CL135.Contig5_All,Up;CL1625.Contig6_All,Up;Unigene15383_All,Up;CL1661.Contig4_All,Up;CL35.Contig14_All,Up;CL13711.Contig3_All,Up;CL939.Contig2_All,Up;CL5102.Contig18_All,Up;CL5102.Contig17_All,Up;CL3867.Contig7_All,Up;CL1392.Contig2_All,Up;Unigene20816_All,Up;CL10468.Contig2_All,Up;Unigene4229_All,Up;CL1185.Contig6_All,Up;CL12080.Contig2_All,Up;CL10371.Contig6_All,Up;Unigene27698_All,Up…
1_All,Up;CL9721.Contig2_All,Up;Unigene26763_All,Up;CL2133.Contig2_All,Up;CL13510.Contig3_All,Up;CL4600.Contig2_All,Up;CL7415.Contig5_All,Up;CL3650.Contig2_All,Up;CL2972.Contig10_All,Up;CL1434.Contig2_All,Up;CL8499.Contig2_All,Up;CL16502.Contig2_All,Up;CL7938.Contig2_All,Up;CL8442.Contig2_All,Up;CL8321.Contig2_All,Up;CL5056.Contig9_All,Up;CL14236.Contig4_All,Up;Unigene8067_All,Up;CL12038.Contig2_A…
molecular_function	catalytic activity	5553	5003	550	CL10077.Contig4_All,Up;Unigene11690_All,Up;CL5430.Contig2_All,Up;CL16229.Contig2_All,Up;CL17653.Contig1_All,Up;CL5987.Contig2_All,Up;Unigene43474_All,Up;Unigene47699_All,Up;Unigene46439_All,Up;Unigene9508_All,Up;CL104.Contig1_All,Up;CL1080.Contig5_All,Up;CL1080.Contig1_All,Up;CL2608.Contig4_All,Up;Unigene24646_All,Up;Unigene10973_All,Up;CL6458.Contig1_All,Up;Unigene31004_All,Up;CL6458.Contig2_All…
All,Up;CL7990.Contig1_All,Up;CL7990.Contig2_All,Up;CL1575.Contig3_All,Up;CL7304.Contig1_All,Up;Unigene11945_All,Up;CL17599.Contig2_All,Up;CL529.Contig11_All,Up;CL1993.Contig2_All,Up;CL1993.Contig1_All,Up;CL41.Contig3_All,Up;CL17359.Contig1_All,Up;CL14781.Contig1_All,Up;CL17359.Contig2_All,Up;CL2617.Contig7_All,Up;CL41.Contig2_All,Up;CL15946.Contig1_All,Up;CL2617.Contig1_All,Up;CL14047.Contig1_All…
_All,Down;CL10055.Contig1_All,Down;CL8249.Contig1_All,Down;CL6921.Contig8_All,Down;Unigene12879_All,Down;CL17814.Contig1_All,Down;CL12951.Contig2_All,Down;CL10055.Contig5_All,Down;CL10889.Contig4_All,Down;CL4191.Contig2_All,Down;CL3756.Contig5_All,Down;Unigene9520_All,Down;CL8425.Contig2_All,Down;CL2944.Contig8_All,Down;CL11541.Contig3_All,Down;CL12951.Contig1_All,Down;Unigene17444_All,Down;CL842…
18413_All,Up;CL5164.Contig2_All,Up;CL5164.Contig1_All,Up;CL598.Contig5_All,Up;CL11223.Contig5_All,Up;CL17032.Contig1_All,Up;CL16061.Contig1_All,Up;Unigene18039_All,Up;CL6381.Contig2_All,Up;CL5703.Contig2_All,Up;CL13350.Contig1_All,Up;CL897.Contig10_All,Up;CL11111.Contig1_All,Up;Unigene27126_All,Up;Unigene11397_All,Up;CL8323.Contig1_All,Up;CL7475.Contig1_All,Up;CL2281.Contig1_All,Up;CL2124.Contig1…
molecular_function	electron carrier activity	57	50	7	CL6238.Contig9_All,Up;CL2564.Contig3_All,Up;CL18030.Contig5_All,Up;CL2113.Contig2_All,Up;Unigene29999_All,Up;Unigene18757_All,Up;CL158.Contig2_All,Up;Unigene6370_All,Up;CL14513.Contig1_All,Up;Unigene6040_All,Up;CL7148.Contig1_All,Up;CL311.Contig1_All,Up;CL5221.Contig1_All,Up;CL15631.Contig2_All,Up;Unigene31391_All,Up;Unigene14146_All,Up;Unigene9784_All,Up;CL15631.Contig3_All,Up;CL7148.Contig2_All…
molecular_function	molecular function regulator	160	151	9	CL4876.Contig1_All,Up;Unigene21081_All,Up;Unigene26978_All,Up;CL8405.Contig2_All,Up;CL3069.Contig5_All,Down;CL3069.Contig2_All,Down;CL3098.Contig1_All,Up;CL3098.Contig3_All,Up;Unigene38659_All,Up;Unigene6340_All,Up;CL3098.Contig2_All,Up;CL8992.Contig2_All,Up;CL5073.Contig1_All,Up;CL5073.Contig3_All,Up;CL5073.Contig2_All,Up;CL9769.Contig2_All,Up;CL16316.Contig1_All,Up;Unigene49357_All,Up;Unigene24…
molecular_function	molecular transducer activity	68	58	10	CL9383.Contig1_All,Up;CL9383.Contig2_All,Up;Unigene43352_All,Up;Unigene1951_All,Up;CL9383.Contig7_All,Up;CL10670.Contig2_All,Up;CL10670.Contig3_All,Up;CL10670.Contig4_All,Up;CL1600.Contig1_All,Up;CL11719.Contig2_All,Up;Unigene30927_All,Up;CL9596.Contig1_All,Down;CL9596.Contig2_All,Down;CL9596.Contig4_All,Down;Unigene5764_All,Down;CL15531.Contig2_All,Down;Unigene1388_All,Up;CL7008.Contig5_All,Up;C…
molecular_function	nucleic acid binding transcription factor activity	245	197	48	CL658.Contig2_All,Up;Unigene13862_All,Up;CL658.Contig4_All,Up;CL658.Contig1_All,Up;CL4041.Contig1_All,Up;CL11893.Contig2_All,Up;CL11893.Contig3_All,Up;Unigene26842_All,Up;Unigene13988_All,Up;Unigene38641_All,Up;CL11893.Contig4_All,Up;Unigene26843_All,Up;CL11893.Contig1_All,Up;CL11893.Contig5_All,Up;CL8738.Contig1_All,Up;CL658.Contig5_All,Up;CL189.Contig2_All,Up;CL17849.Contig1_All,Up;CL17495.Cont…
molecular_function	nutrient reservoir activity	14	14	0	CL2332.Contig1_All,Up;Unigene9556_All,Up;CL2332.Contig2_All,Up;CL3683.Contig1_All,Up;CL9706.Contig4_All,Up;CL3683.Contig2_All,Up;Unigene18050_All,Up;CL3683.Contig4_All,Up;CL7078.Contig2_All,Up;CL9706.Contig3_All,Up;CL9706.Contig2_All,Up;CL9706.Contig1_All,Up;CL5646.Contig2_All,Up;CL7078.Contig3_All,Up
molecular_function	protein tag	6	5	1	CL5059.Contig2_All,Up;CL3372.Contig3_All,Up;Unigene17731_All,Up;CL904.Contig1_All,Up;Unigene17732_All,Up;CL5059.Contig1_All,Down
molecular_function	signal transducer activity	104	91	13	Unigene24499_All,Up;CL15584.Contig2_All,Up;CL7237.Contig3_All,Up;CL15584.Contig1_All,Up;Unigene12122_All,Up;CL2962.Contig4_All,Up;Unigene13114_All,Up;CL7237.Contig2_All,Up;CL2962.Contig3_All,Up;Unigene14416_All,Down;Unigene1388_All,Up;Unigene43419_All,Up;Unigene30592_All,Up;CL2069.Contig3_All,Up;CL2069.Contig4_All,Up;CL2069.Contig5_All,Up;CL2069.Contig8_All,Up;CL11552.Contig2_All,Up;CL16243.Conti…
molecular_function	structural molecule activity	535	515	20	CL667.Contig1_All,Up;Unigene43524_All,Up;Unigene22563_All,Up;Unigene46244_All,Up;Unigene45137_All,Up;Unigene44709_All,Up;Unigene44835_All,Up;Unigene45619_All,Up;Unigene48774_All,Up;Unigene48428_All,Up;Unigene44399_All,Up;Unigene43609_All,Up;Unigene44275_All,Up;Unigene44758_All,Up;Unigene46262_All,Up;Unigene46001_All,Up;Unigene45307_All,Up;Unigene44737_All,Up;Unigene46534_All,Up;Unigene46760_All,U…
molecular_function	transcription factor activity, protein binding	78	66	12	CL10449.Contig1_All,Up;CL17515.Contig1_All,Up;CL10449.Contig3_All,Up;CL165.Contig2_All,Up;CL3114.Contig3_All,Up;CL2610.Contig2_All,Down;CL2610.Contig1_All,Down;CL4042.Contig7_All,Down;CL12658.Contig3_All,Down;CL4042.Contig3_All,Down;CL4042.Contig2_All,Down;CL17422.Contig1_All,Up;Unigene32756_All,Up;CL5224.Contig12_All,Up;CL4921.Contig2_All,Up;CL142.Contig2_All,Up;Unigene7724_All,Up;CL8376.Contig1…
molecular_function	transporter activity	797	667	130	Unigene43474_All,Up;Unigene47699_All,Up;Unigene46439_All,Up;Unigene9508_All,Up;Unigene21177_All,Up;CL4593.Contig4_All,Down;CL4593.Contig1_All,Down;CL4593.Contig5_All,Down;CL4593.Contig2_All,Down;CL4593.Contig3_All,Down;Unigene15059_All,Up;Unigene18137_All,Up;Unigene31956_All,Up;CL5882.Contig5_All,Up;CL6552.Contig3_All,Up;Unigene28951_All,Up;Unigene21245_All,Up;CL7577.Contig1_All,Up;Unigene12540_A…

## Sheet: A1 vs A6
Ontology	Class	Numbers_of_A7-vs-A12	Up-Regulation(A7-vs-A12)	Down-Regulation(A7-vs-A12)	Genes_of_A7-vs-A12
biological_process	biological adhesion	29	29	0	CL16235.Contig1_All,Up;CL16802.Contig2_All,Up;CL9648.Contig3_All,Up;CL16802.Contig1_All,Up;Unigene30192_All,Up;CL4024.Contig4_All,Up;CL9.Contig1_All,Up;Unigene17343_All,Up;CL4507.Contig1_All,Up;CL831.Contig2_All,Up;CL4507.Contig2_All,Up;CL9648.Contig2_All,Up;CL4024.Contig5_All,Up;CL9.Contig2_All,Up;CL11676.Contig1_All,Up;CL11688.Contig2_All,Up;CL1416.Contig1_All,Up;CL10023.Contig2_All,Up;CL11676.…
biological_process	biological phase	1	1	0	CL5705.Contig4_All,Up
biological_process	biological regulation	2541	2295	246	CL8142.Contig2_All,Up;CL12217.Contig1_All,Up;CL16548.Contig3_All,Up;Unigene8995_All,Up;CL76.Contig4_All,Up;Unigene18157_All,Up;CL5883.Contig9_All,Up;CL10650.Contig2_All,Up;CL10650.Contig3_All,Up;CL5883.Contig6_All,Up;CL10112.Contig2_All,Up;CL5883.Contig7_All,Up;CL9011.Contig4_All,Up;CL16508.Contig1_All,Up;CL28.Contig7_All,Down;Unigene3097_All,Down;CL28.Contig6_All,Down;CL28.Contig5_All,Down;CL28.…
All,Up;CL10306.Contig4_All,Up;Unigene23908_All,Up;CL10014.Contig3_All,Up;CL1759.Contig2_All,Up;CL10348.Contig3_All,Up;CL10306.Contig2_All,Up;CL10348.Contig1_All,Up;Unigene30694_All,Up;CL17788.Contig4_All,Up;CL14387.Contig2_All,Up;Unigene1000_All,Up;CL14387.Contig4_All,Up;CL14387.Contig5_All,Up;Unigene3418_All,Up;CL10348.Contig2_All,Up;CL8051.Contig1_All,Up;CL15256.Contig2_All,Up;CL11125.Contig1_A…
biological_process	cell killing	10	8	2	CL5715.Contig1_All,Up;CL8744.Contig3_All,Up;Unigene24528_All,Up;Unigene26385_All,Up;CL8744.Contig2_All,Up;CL9067.Contig2_All,Up;CL9067.Contig1_All,Up;CL8744.Contig1_All,Up;CL7594.Contig3_All,Down;CL7594.Contig2_All,Down
biological_process	cellular component organization or biogenesis	1834	1670	164	Unigene14741_All,Up;Unigene26974_All,Up;CL742.Contig1_All,Up;Unigene42868_All,Up;CL16548.Contig3_All,Up;Unigene15749_All,Up;Unigene27748_All,Up;Unigene21767_All,Up;CL831.Contig2_All,Up;Unigene5580_All,Up;CL16890.Contig2_All,Up;Unigene24379_All,Up;CL16890.Contig1_All,Up;CL16890.Contig3_All,Up;CL5169.Contig6_All,Up;CL2210.Contig4_All,Up;CL11893.Contig2_All,Up;CL11893.Contig3_All,Up;CL5181.Contig2_A…
ntig2_All,Up;CL16957.Contig1_All,Up;CL14748.Contig2_All,Up;CL15609.Contig2_All,Up;CL4310.Contig2_All,Up;CL7008.Contig5_All,Up;CL839.Contig5_All,Up;CL12076.Contig4_All,Up;CL15609.Contig1_All,Up;CL14748.Contig1_All,Up;CL839.Contig11_All,Up;CL12076.Contig3_All,Up;CL16957.Contig2_All,Up;CL8222.Contig5_All,Up;CL8222.Contig4_All,Up;CL1480.Contig3_All,Up;CL11596.Contig2_All,Up;CL12076.Contig2_All,Up;CL1…
biological_process	cellular process	8167	7329	838	CL5116.Contig4_All,Up;Unigene12794_All,Up;CL2853.Contig2_All,Up;Unigene14741_All,Up;Unigene26974_All,Up;CL742.Contig1_All,Up;Unigene42868_All,Up;CL16548.Contig3_All,Up;Unigene15749_All,Up;Unigene27748_All,Up;Unigene21767_All,Up;CL831.Contig2_All,Up;Unigene5580_All,Up;CL16890.Contig2_All,Up;Unigene24379_All,Up;CL16890.Contig1_All,Up;CL16890.Contig3_All,Up;CL5169.Contig6_All,Up;CL2210.Contig4_All,U…
.Contig1_All,Up;CL12496.Contig2_All,Up;CL3912.Contig2_All,Up;CL40.Contig19_All,Up;Unigene12782_All,Up;Unigene24076_All,Up;Unigene21122_All,Up;Unigene24977_All,Up;CL17274.Contig3_All,Up;Unigene21121_All,Up;CL721.Contig9_All,Up;CL7693.Contig3_All,Up;CL424.Contig5_All,Up;CL6998.Contig1_All,Up;CL6998.Contig2_All,Up;Unigene52684_All,Up;Unigene55583_All,Up;CL8105.Contig1_All,Up;CL4124.Contig2_All,Up;Un…
CL7143.Contig3_All,Down;CL2904.Contig1_All,Down;CL6537.Contig2_All,Down;CL1351.Contig7_All,Down;CL4295.Contig3_All,Down;CL17972.Contig4_All,Down;CL1045.Contig2_All,Down;CL14459.Contig2_All,Down;CL7143.Contig2_All,Down;Unigene20594_All,Down;CL12528.Contig1_All,Down;Unigene15196_All,Down;CL16566.Contig2_All,Down;CL6984.Contig4_All,Down;CL14459.Contig1_All,Down;CL16566.Contig1_All,Down;CL2771.Contig…
l,Up;CL16286.Contig2_All,Up;CL14207.Contig2_All,Up;Unigene12331_All,Up;CL9395.Contig4_All,Up;CL10479.Contig3_All,Up;CL11236.Contig2_All,Up;Unigene6865_All,Up;CL16286.Contig1_All,Up;CL13283.Contig2_All,Up;CL4244.Contig2_All,Up;CL9105.Contig2_All,Up;CL5980.Contig1_All,Up;CL2981.Contig3_All,Up;Unigene31132_All,Up;CL7197.Contig4_All,Up;CL4364.Contig3_All,Up;CL6772.Contig1_All,Up;Unigene1399_All,Up;CL…
.Contig1_All,Up;CL13154.Contig2_All,Up;Unigene15098_All,Up;CL10138.Contig1_All,Up;CL10138.Contig2_All,Up;CL10138.Contig3_All,Up;CL7075.Contig1_All,Up;Unigene3376_All,Up;CL4425.Contig2_All,Up;CL16585.Contig2_All,Up;CL4425.Contig1_All,Up;Unigene38762_All,Up;CL4425.Contig3_All,Up;Unigene27715_All,Up;CL9845.Contig1_All,Up;Unigene21539_All,Up;CL1828.Contig11_All,Up;CL4425.Contig5_All,Up;CL16585.Contig…
849.Contig4_All,Up;CL7738.Contig1_All,Up;Unigene9417_All,Up;CL15732.Contig2_All,Up;Unigene9413_All,Up;CL5455.Contig3_All,Up;CL5455.Contig1_All,Up;Unigene12366_All,Up;CL3181.Contig1_All,Up;CL1796.Contig2_All,Down;CL3910.Contig2_All,Down;Unigene21855_All,Up;CL4901.Contig4_All,Up;CL4901.Contig6_All,Up;CL14784.Contig1_All,Up;Unigene22259_All,Up;CL4901.Contig5_All,Up;CL14784.Contig4_All,Up;CL10242.Con…
biological_process	detoxification	113	86	27	CL6825.Contig2_All,Up;CL6825.Contig7_All,Up;Unigene49674_All,Up;CL249.Contig14_All,Up;Unigene50096_All,Up;CL249.Contig15_All,Up;CL249.Contig11_All,Up;CL249.Contig13_All,Up;CL15546.Contig1_All,Up;CL524.Contig3_All,Up;CL249.Contig34_All,Up;CL524.Contig7_All,Up;CL16503.Contig2_All,Up;CL524.Contig5_All,Up;CL16503.Contig1_All,Up;CL3038.Contig4_All,Up;Unigene1071_All,Up;Unigene12458_All,Up;Unigene9093_…
biological_process	developmental process	899	807	92	CL8142.Contig2_All,Up;CL12217.Contig1_All,Up;Unigene26651_All,Up;Unigene26655_All,Up;Unigene12646_All,Up;Unigene20953_All,Up;CL2273.Contig3_All,Up;CL7008.Contig5_All,Up;CL2273.Contig2_All,Up;CL7008.Contig4_All,Up;CL8460.Contig2_All,Down;CL8460.Contig1_All,Down;Unigene8279_All,Up;Unigene18624_All,Up;CL16802.Contig2_All,Up;CL9648.Contig3_All,Up;CL16802.Contig1_All,Up;Unigene17343_All,Up;CL10555.Con…
biological_process	growth	167	161	6	Unigene31975_All,Up;CL10724.Contig2_All,Up;CL10724.Contig1_All,Up;CL1416.Contig1_All,Up;CL1416.Contig3_All,Up;CL1416.Contig2_All,Up;CL13262.Contig2_All,Up;CL4100.Contig2_All,Up;CL4100.Contig3_All,Up;CL10704.Contig2_All,Up;CL16512.Contig1_All,Up;Unigene9355_All,Up;Unigene1679_All,Up;Unigene21207_All,Up;CL5628.Contig2_All,Up;CL10366.Contig2_All,Up;Unigene9473_All,Up;CL6835.Contig1_All,Up;CL13427.Co…
biological_process	immune system process	166	150	16	CL2305.Contig1_All,Up;CL488.Contig4_All,Up;CL15656.Contig2_All,Up;CL757.Contig3_All,Up;CL2254.Contig2_All,Up;CL2305.Contig4_All,Up;Unigene24646_All,Up;CL2305.Contig5_All,Up;Unigene1378_All,Up;CL12217.Contig1_All,Up;CL3428.Contig2_All,Up;CL3428.Contig1_All,Up;Unigene24528_All,Up;Unigene18673_All,Up;CL15531.Contig4_All,Up;Unigene49365_All,Up;Unigene1583_All,Up;CL10121.Contig4_All,Up;CL10121.Contig3…
biological_process	localization	2171	1964	207	CL2210.Contig4_All,Up;CL11893.Contig2_All,Up;CL11893.Contig3_All,Up;CL5181.Contig2_All,Up;CL11893.Contig1_All,Up;CL11893.Contig4_All,Up;CL11893.Contig5_All,Up;Unigene21042_All,Up;CL13402.Contig1_All,Up;CL2210.Contig5_All,Up;Unigene21043_All,Up;CL2210.Contig2_All,Up;Unigene50076_All,Up;CL3696.Contig1_All,Up;CL5883.Contig9_All,Up;CL11473.Contig2_All,Up;CL10650.Contig2_All,Up;CL7063.Contig2_All,Up;U…
748.Contig1_All,Up;Unigene11582_All,Up;Unigene14861_All,Up;CL10543.Contig3_All,Up;CL666.Contig2_All,Up;Unigene30234_All,Up;Unigene18134_All,Up;CL6159.Contig3_All,Up;CL3375.Contig2_All,Up;CL6945.Contig3_All,Up;Unigene21436_All,Up;Unigene8941_All,Up;CL6348.Contig2_All,Up;Unigene38759_All,Up;CL14588.Contig1_All,Up;CL2740.Contig3_All,Up;CL6894.Contig3_All,Up;CL3375.Contig6_All,Up;CL6557.Contig3_All,U…
biological_process	locomotion	1	1	0	Unigene11654_All,Up
biological_process	metabolic process	8650	7572	1078	CL5116.Contig4_All,Up;Unigene12794_All,Up;CL2853.Contig2_All,Up;Unigene15749_All,Up;Unigene27748_All,Up;Unigene21767_All,Up;CL831.Contig2_All,Up;Unigene5580_All,Up;CL16890.Contig2_All,Up;Unigene24379_All,Up;CL16890.Contig1_All,Up;CL16890.Contig3_All,Up;CL5169.Contig6_All,Up;CL767.Contig3_All,Up;CL10942.Contig3_All,Down;CL10942.Contig2_All,Down;CL13.Contig4_All,Up;CL13.Contig1_All,Up;CL13.Contig2_…
ntig1_All,Up;CL13357.Contig2_All,Up;CL2866.Contig2_All,Up;Unigene14767_All,Up;CL14104.Contig1_All,Up;CL10724.Contig1_All,Up;CL3010.Contig6_All,Up;CL2601.Contig5_All,Up;CL2494.Contig5_All,Up;CL2529.Contig2_All,Up;CL5673.Contig2_All,Up;CL300.Contig7_All,Up;CL2535.Contig5_All,Up;CL10661.Contig1_All,Up;CL4884.Contig4_All,Up;CL2632.Contig8_All,Up;CL15712.Contig1_All,Up;CL16399.Contig3_All,Up;CL7224.Co…
ll,Up;CL5954.Contig4_All,Up;CL10145.Contig1_All,Up;Unigene11356_All,Up;CL4418.Contig1_All,Up;CL10699.Contig5_All,Up;CL3545.Contig1_All,Up;Unigene6379_All,Up;CL11135.Contig2_All,Up;CL8329.Contig6_All,Up;CL16489.Contig1_All,Up;Unigene17818_All,Up;CL17033.Contig2_All,Up;CL16489.Contig3_All,Up;CL4262.Contig2_All,Up;Unigene14170_All,Up;CL3276.Contig1_All,Up;Unigene14165_All,Up;CL16117.Contig5_All,Up;U…
241.Contig3_All,Up;CL6897.Contig1_All,Up;CL7642.Contig2_All,Up;CL1914.Contig2_All,Up;Unigene9036_All,Up;Unigene1381_All,Up;CL1262.Contig1_All,Up;CL16556.Contig1_All,Up;Unigene15314_All,Up;Unigene5544_All,Up;CL15515.Contig2_All,Up;CL15247.Contig2_All,Up;Unigene6587_All,Up;Unigene31112_All,Up;CL4244.Contig8_All,Up;CL5605.Contig1_All,Up;CL7438.Contig2_All,Up;CL1914.Contig3_All,Up;CL13206.Contig2_All…
CL5110.Contig4_All,Up;CL17414.Contig3_All,Up;CL5437.Contig4_All,Up;Unigene27550_All,Up;CL6259.Contig5_All,Up;CL5363.Contig1_All,Up;CL16106.Contig2_All,Up;CL9170.Contig5_All,Up;CL4474.Contig1_All,Up;CL2191.Contig7_All,Up;CL4474.Contig3_All,Up;CL5437.Contig1_All,Up;CL4474.Contig4_All,Up;CL2191.Contig6_All,Up;CL4474.Contig5_All,Up;CL11045.Contig2_All,Up;CL2191.Contig5_All,Up;CL18074.Contig2_All,Up;C…
ig1_All,Up;Unigene1101_All,Up;CL13092.Contig2_All,Up;CL3357.Contig1_All,Up;CL3434.Contig3_All,Up;CL9022.Contig2_All,Up;CL17899.Contig2_All,Up;Unigene26830_All,Up;CL13092.Contig3_All,Up;Unigene28184_All,Up;Unigene21390_All,Up;CL11708.Contig1_All,Up;Unigene17420_All,Up;CL625.Contig5_All,Up;CL2677.Contig3_All,Up;Unigene5789_All,Up;CL13805.Contig2_All,Down;CL3468.Contig3_All,Down;CL3468.Contig2_All,D…
biological_process	multi-organism process	383	340	43	CL10839.Contig2_All,Up;CL9571.Contig2_All,Up;CL15711.Contig2_All,Up;Unigene22658_All,Up;CL13498.Contig2_All,Up;Unigene8846_All,Up;Unigene27618_All,Up;Unigene11706_All,Up;Unigene9224_All,Up;CL11860.Contig2_All,Up;CL16756.Contig1_All,Up;Unigene18551_All,Up;CL9.Contig1_All,Up;CL9571.Contig3_All,Up;CL238.Contig1_All,Up;Unigene14537_All,Up;CL5391.Contig4_All,Up;Unigene12250_All,Up;Unigene11788_All,Up;…
biological_process	multicellular organismal process	845	761	84	CL8142.Contig2_All,Up;CL12217.Contig1_All,Up;Unigene26651_All,Up;Unigene26655_All,Up;Unigene12646_All,Up;Unigene20953_All,Up;CL16802.Contig2_All,Up;CL9648.Contig3_All,Up;CL16802.Contig1_All,Up;Unigene17343_All,Up;CL10555.Contig1_All,Up;CL17765.Contig2_All,Up;Unigene8482_All,Up;CL9648.Contig2_All,Up;CL17765.Contig1_All,Up;CL11676.Contig1_All,Up;CL10928.Contig2_All,Up;CL17773.Contig16_All,Up;CL1167…
biological_process	negative regulation of biological process	409	381	28	CL16508.Contig1_All,Up;CL28.Contig7_All,Down;Unigene3097_All,Down;CL28.Contig6_All,Down;CL28.Contig5_All,Down;CL28.Contig1_All,Down;Unigene3841_All,Down;Unigene5474_All,Down;CL28.Contig4_All,Down;CL28.Contig2_All,Down;Unigene54196_All,Up;CL4753.Contig3_All,Up;CL1858.Contig2_All,Up;CL1858.Contig1_All,Up;CL15157.Contig2_All,Up;Unigene10240_All,Up;CL1279.Contig5_All,Up;CL4753.Contig2_All,Up;CL1279.C…
biological_process	positive regulation of biological process	507	470	37	CL16548.Contig3_All,Up;CL12217.Contig1_All,Up;Unigene5639_All,Up;CL4540.Contig4_All,Up;Unigene9118_All,Up;Unigene15453_All,Up;Unigene18032_All,Up;CL2254.Contig2_All,Up;CL3098.Contig3_All,Up;CL8202.Contig2_All,Up;CL3098.Contig1_All,Up;CL4528.Contig1_All,Up;CL3776.Contig1_All,Up;CL9855.Contig1_All,Up;Unigene13580_All,Up;Unigene6340_All,Up;CL4540.Contig2_All,Up;CL4540.Contig5_All,Up;CL3894.Contig3_A…
biological_process	regulation of biological process	2199	1999	200	CL8142.Contig2_All,Up;CL12217.Contig1_All,Up;CL16548.Contig3_All,Up;Unigene8995_All,Up;CL76.Contig4_All,Up;Unigene18157_All,Up;CL5883.Contig9_All,Up;CL10650.Contig2_All,Up;CL10650.Contig3_All,Up;CL5883.Contig6_All,Up;CL10112.Contig2_All,Up;CL5883.Contig7_All,Up;CL9011.Contig4_All,Up;CL16508.Contig1_All,Up;CL28.Contig7_All,Down;Unigene3097_All,Down;CL28.Contig6_All,Down;CL28.Contig5_All,Down;CL28.…
,Up;CL6824.Contig2_All,Up;CL4437.Contig1_All,Up;CL4652.Contig9_All,Up;Unigene11526_All,Up;CL6824.Contig1_All,Up;CL7489.Contig1_All,Up;CL4437.Contig4_All,Up;CL4652.Contig8_All,Up;CL4437.Contig3_All,Up;Unigene14146_All,Up;CL784.Contig4_All,Up;CL4652.Contig1_All,Up;CL7489.Contig2_All,Up;CL4349.Contig1_All,Up;CL4652.Contig3_All,Up;Unigene30908_All,Up;CL4349.Contig3_All,Up;CL7489.Contig3_All,Up;CL211.…
biological_process	reproduction	527	483	44	CL8142.Contig2_All,Up;CL12217.Contig1_All,Up;CL10839.Contig2_All,Up;CL9571.Contig2_All,Up;CL15711.Contig2_All,Up;Unigene22658_All,Up;CL13498.Contig2_All,Up;Unigene8846_All,Up;Unigene27618_All,Up;Unigene11706_All,Up;Unigene9224_All,Up;CL11860.Contig2_All,Up;CL16756.Contig1_All,Up;Unigene18551_All,Up;CL9.Contig1_All,Up;CL9571.Contig3_All,Up;CL238.Contig1_All,Up;Unigene14537_All,Up;CL5391.Contig4_Al…
biological_process	reproductive process	527	483	44	CL8142.Contig2_All,Up;CL12217.Contig1_All,Up;CL10839.Contig2_All,Up;CL9571.Contig2_All,Up;CL15711.Contig2_All,Up;Unigene22658_All,Up;CL13498.Contig2_All,Up;Unigene8846_All,Up;Unigene27618_All,Up;Unigene11706_All,Up;Unigene9224_All,Up;CL11860.Contig2_All,Up;CL16756.Contig1_All,Up;Unigene18551_All,Up;CL9.Contig1_All,Up;CL9571.Contig3_All,Up;CL238.Contig1_All,Up;Unigene14537_All,Up;CL5391.Contig4_Al…
biological_process	response to stimulus	2197	1917	280	CL8142.Contig2_All,Up;CL12217.Contig1_All,Up;Unigene1548_All,Up;CL7008.Contig5_All,Up;CL2702.Contig2_All,Up;CL7008.Contig4_All,Up;CL2702.Contig3_All,Up;CL2702.Contig1_All,Up;Unigene8995_All,Up;CL76.Contig4_All,Up;Unigene18157_All,Up;Unigene15057_All,Up;CL1337.Contig4_All,Up;CL1337.Contig3_All,Up;CL12829.Contig1_All,Up;CL12829.Contig2_All,Up;CL7537.Contig1_All,Up;CL1337.Contig2_All,Down;CL1122.Con…
own;Unigene20139_All,Down;Unigene35008_All,Down;Unigene20156_All,Down;Unigene20143_All,Down;Unigene20159_All,Down;Unigene20161_All,Down;Unigene22231_All,Down;CL1673.Contig6_All,Down;Unigene20131_All,Down;Unigene10956_All,Down;Unigene25415_All,Down;Unigene20146_All,Down;CL16701.Contig3_All,Down;Unigene20151_All,Down;CL1673.Contig5_All,Down;Unigene20144_All,Down;Unigene20127_All,Down;CL18017.Contig…
biological_process	rhythmic process	45	34	11	Unigene22768_All,Up;CL1203.Contig2_All,Up;CL6623.Contig1_All,Up;CL6623.Contig2_All,Up;Unigene15017_All,Up;CL3894.Contig3_All,Up;CL3894.Contig8_All,Up;CL4842.Contig2_All,Up;CL7008.Contig5_All,Up;CL4842.Contig4_All,Up;CL3894.Contig7_All,Up;CL4842.Contig3_All,Up;CL7008.Contig4_All,Up;CL4842.Contig1_All,Up;CL16341.Contig2_All,Up;CL10719.Contig2_All,Up;CL852.Contig3_All,Down;CL852.Contig2_All,Down;CL1…
biological_process	signaling	717	656	61	Unigene8995_All,Up;CL76.Contig4_All,Up;Unigene18157_All,Up;Unigene55479_All,Up;Unigene32063_All,Up;Unigene30592_All,Up;CL12823.Contig4_All,Up;CL3561.Contig7_All,Up;CL2069.Contig3_All,Up;Unigene1388_All,Up;CL5093.Contig3_All,Up;CL12823.Contig3_All,Up;CL8101.Contig1_All,Up;CL1122.Contig12_All,Up;CL12823.Contig2_All,Up;CL5093.Contig1_All,Up;CL13694.Contig4_All,Up;CL16243.Contig1_All,Up;CL2069.Contig…
biological_process	single-organism process	5793	5078	715	CL8142.Contig2_All,Up;CL12217.Contig1_All,Up;CL16548.Contig3_All,Up;CL2210.Contig4_All,Up;CL11893.Contig2_All,Up;CL11893.Contig3_All,Up;CL5181.Contig2_All,Up;CL11893.Contig1_All,Up;CL11893.Contig4_All,Up;CL11893.Contig5_All,Up;Unigene21042_All,Up;CL13402.Contig1_All,Up;CL2210.Contig5_All,Up;Unigene21043_All,Up;CL2210.Contig2_All,Up;Unigene50076_All,Up;CL3696.Contig1_All,Up;CL5883.Contig9_All,Up;C…
_All,Down;CL2240.Contig8_All,Down;Unigene18087_All,Down;CL2240.Contig9_All,Down;CL15167.Contig1_All,Down;Unigene30265_All,Down;Unigene30267_All,Down;CL6574.Contig2_All,Down;CL4129.Contig3_All,Down;CL7486.Contig2_All,Down;CL7486.Contig3_All,Down;CL1078.Contig7_All,Down;CL5935.Contig6_All,Down;CL10310.Contig4_All,Down;CL2240.Contig2_All,Down;Unigene30263_All,Down;Unigene1539_All,Down;CL6574.Contig1…
L10306.Contig2_All,Up;CL10348.Contig1_All,Up;Unigene30694_All,Up;CL17788.Contig4_All,Up;CL14387.Contig2_All,Up;Unigene1000_All,Up;CL14387.Contig4_All,Up;CL14387.Contig5_All,Up;CL10348.Contig2_All,Up;CL8051.Contig1_All,Up;Unigene12249_All,Up;CL15256.Contig2_All,Up;CL11125.Contig1_All,Up;CL15256.Contig1_All,Up;CL10143.Contig1_All,Up;CL8051.Contig2_All,Up;Unigene387_All,Up;CL10143.Contig3_All,Up;CL8…
p;Unigene6007_All,Up;CL17158.Contig4_All,Up;CL16390.Contig2_All,Up;CL4614.Contig6_All,Up;CL5151.Contig2_All,Up;CL1613.Contig1_All,Up;CL5116.Contig4_All,Up;CL5703.Contig2_All,Up;CL8873.Contig3_All,Up;CL2181.Contig2_All,Up;CL11896.Contig1_All,Up;Unigene9060_All,Up;CL6145.Contig8_All,Up;CL7529.Contig8_All,Up;CL16197.Contig2_All,Up;Unigene5991_All,Up;CL4614.Contig4_All,Up;CL1928.Contig2_All,Up;CL1594…
ll,Up;CL5479.Contig3_All,Up;CL15499.Contig1_All,Up;CL12547.Contig1_All,Up;CL5479.Contig1_All,Up;CL12547.Contig2_All,Up;CL11668.Contig2_All,Up;CL16883.Contig2_All,Up;CL16883.Contig1_All,Up;CL8715.Contig2_All,Up;CL17638.Contig2_All,Up;CL15743.Contig1_All,Up
cellular_component	cell	8576	7531	1045	CL12998.Contig1_All,Up;CL15554.Contig1_All,Up;CL5156.Contig2_All,Up;Unigene6454_All,Up;CL5156.Contig1_All,Up;CL5156.Contig3_All,Up;CL15603.Contig2_All,Up;CL15554.Contig2_All,Up;CL350.Contig3_All,Up;CL2846.Contig15_All,Up;CL15603.Contig1_All,Up;CL13969.Contig2_All,Up;CL14361.Contig3_All,Up;CL2846.Contig7_All,Up;CL2846.Contig21_All,Up;CL2846.Contig2_All,Up;Unigene24646_All,Up;CL14361.Contig4_All,Up…
092.Contig2_All,Up;CL1490.Contig4_All,Up;Unigene20879_All,Up;Unigene27259_All,Up;CL466.Contig2_All,Up;Unigene29997_All,Up;CL17461.Contig2_All,Up;CL5906.Contig3_All,Up;CL17732.Contig1_All,Up;CL11045.Contig3_All,Up;CL5883.Contig9_All,Up;CL3332.Contig13_All,Up;CL7520.Contig1_All,Up;CL4642.Contig1_All,Up;CL7022.Contig2_All,Up;CL10348.Contig3_All,Up;Unigene27373_All,Up;CL2647.Contig2_All,Up;Unigene315…
5.Contig1_All,Up;CL11663.Contig2_All,Up;CL17605.Contig1_All,Up;Unigene20356_All,Up;Unigene12042_All,Up;CL2844.Contig3_All,Up;CL440.Contig3_All,Up;CL10291.Contig2_All,Up;CL10028.Contig2_All,Up;CL7120.Contig1_All,Up;CL11029.Contig6_All,Up;CL6013.Contig1_All,Up;CL16324.Contig1_All,Up;CL7716.Contig1_All,Up;Unigene9912_All,Up;CL8769.Contig2_All,Up;CL5022.Contig5_All,Up;CL11029.Contig5_All,Up;CL11400.C…
Contig4_All,Up;Unigene28890_All,Up;CL15865.Contig2_All,Up;CL12019.Contig2_All,Up;Unigene31216_All,Up;CL4901.Contig4_All,Up;Unigene12579_All,Up;CL10733.Contig1_All,Up;Unigene17701_All,Up;CL15997.Contig1_All,Up;CL2309.Contig3_All,Up;CL2309.Contig4_All,Up;CL2309.Contig2_All,Up;CL612.Contig2_All,Up;CL14136.Contig2_All,Up;CL3373.Contig18_All,Up;CL4901.Contig6_All,Up;CL612.Contig1_All,Up;CL9855.Contig1…
CL15115.Contig2_All,Up;CL9960.Contig3_All,Up;Unigene12550_All,Up;CL6737.Contig2_All,Up;CL8935.Contig3_All,Up;CL9271.Contig2_All,Up;CL11760.Contig1_All,Up;CL12614.Contig1_All,Up;CL7244.Contig1_All,Up;Unigene975_All,Up;CL5364.Contig8_All,Up;CL14429.Contig2_All,Up;CL16447.Contig1_All,Up;CL2290.Contig1_All,Up;Unigene8812_All,Up;CL9435.Contig1_All,Up;Unigene14873_All,Up;Unigene12382_All,Up;CL11095.Con…
;CL8397.Contig2_All,Up;CL7545.Contig1_All,Up;Unigene15520_All,Down;CL11397.Contig1_All,Down;Unigene18235_All,Down;CL6786.Contig2_All,Down;CL165.Contig1_All,Down;CL8143.Contig5_All,Down;CL4247.Contig1_All,Down;CL13806.Contig1_All,Down;CL6220.Contig4_All,Down;CL5059.Contig1_All,Down;CL11354.Contig1_All,Down;CL6220.Contig5_All,Down;CL6220.Contig2_All,Down;CL6786.Contig1_All,Down;CL4921.Contig1_All,D…
cellular_component	cell junction	251	231	20	CL14746.Contig1_All,Up;CL15960.Contig7_All,Up;Unigene28709_All,Up;Unigene3262_All,Up;Unigene30592_All,Up;Unigene31619_All,Up;Unigene17511_All,Up;Unigene5427_All,Up;CL3208.Contig5_All,Up;Unigene10659_All,Up;Unigene53585_All,Up;CL11779.Contig2_All,Up;Unigene31995_All,Up;CL2069.Contig3_All,Up;CL6390.Contig7_All,Up;CL15641.Contig1_All,Up;Unigene17510_All,Up;CL5328.Contig2_All,Up;CL15960.Contig16_All,…
cellular_component	cell part	8546	7501	1045	CL12998.Contig1_All,Up;CL15554.Contig1_All,Up;CL5156.Contig2_All,Up;Unigene6454_All,Up;CL5156.Contig1_All,Up;CL5156.Contig3_All,Up;CL15603.Contig2_All,Up;CL15554.Contig2_All,Up;CL350.Contig3_All,Up;CL2846.Contig15_All,Up;CL15603.Contig1_All,Up;CL13969.Contig2_All,Up;CL14361.Contig3_All,Up;CL2846.Contig7_All,Up;CL2846.Contig21_All,Up;CL2846.Contig2_All,Up;Unigene24646_All,Up;CL14361.Contig4_All,Up…
092.Contig2_All,Up;CL1490.Contig4_All,Up;Unigene20879_All,Up;Unigene27259_All,Up;CL466.Contig2_All,Up;Unigene29997_All,Up;CL17461.Contig2_All,Up;CL5906.Contig3_All,Up;CL17732.Contig1_All,Up;CL11045.Contig3_All,Up;CL5883.Contig9_All,Up;CL3332.Contig13_All,Up;CL7520.Contig1_All,Up;CL4642.Contig1_All,Up;CL7022.Contig2_All,Up;CL10348.Contig3_All,Up;Unigene27373_All,Up;CL2647.Contig2_All,Up;Unigene315…
;CL16689.Contig2_All,Up;Unigene26830_All,Up;Unigene23225_All,Up;Unigene24703_All,Up;CL38.Contig3_All,Up;CL1694.Contig1_All,Up;CL1694.Contig3_All,Up;CL4575.Contig2_All,Up;CL3819.Contig3_All,Up;CL4830.Contig8_All,Up;CL10184.Contig1_All,Up;CL211.Contig5_All,Up;CL17365.Contig2_All,Up;CL10050.Contig7_All,Up;CL7895.Contig2_All,Up;CL7349.Contig1_All,Up;Unigene43055_All,Up;CL3161.Contig2_All,Up;Unigene24…
,Up;CL74.Contig5_All,Up;Unigene18676_All,Up;Unigene834_All,Up;CL16814.Contig3_All,Up;CL3691.Contig3_All,Up;CL7313.Contig4_All,Up;CL3696.Contig2_All,Up;CL7175.Contig1_All,Up;Unigene6024_All,Up;Unigene4709_All,Up;CL7770.Contig1_All,Up;CL1502.Contig1_All,Up;CL11394.Contig2_All,Up;Unigene21703_All,Up;CL6426.Contig3_All,Up;CL9603.Contig3_All,Up;CL7339.Contig2_All,Up;Unigene18528_All,Up;CL7261.Contig1_…
.Contig4_All,Up;CL4270.Contig1_All,Up;CL2542.Contig3_All,Up;CL14037.Contig2_All,Up;Unigene21950_All,Up;Unigene24575_All,Up;CL12725.Contig2_All,Up;CL17087.Contig1_All,Up;Unigene12213_All,Up;CL5079.Contig2_All,Up;CL8060.Contig3_All,Up;CL6041.Contig5_All,Up;Unigene21951_All,Up;CL7185.Contig1_All,Up;CL3238.Contig1_All,Up;CL11165.Contig2_All,Up;CL4735.Contig1_All,Up;CL4063.Contig2_All,Up;CL7106.Contig…
ll,Down;Unigene20157_All,Down;CL15944.Contig5_All,Down;CL4583.Contig1_All,Down;CL1673.Contig6_All,Down;Unigene3097_All,Down;Unigene10956_All,Down;CL4295.Contig3_All,Down;CL28.Contig6_All,Down;CL1673.Contig5_All,Down;CL5523.Contig8_All,Down;CL28.Contig5_All,Down;CL2424.Contig1_All,Down;CL5523.Contig1_All,Down;Unigene20594_All,Down;CL28.Contig1_All,Down;Unigene3841_All,Down;Unigene5474_All,Down;CL2…
cellular_component	extracellular matrix	8	8	0	CL2616.Contig4_All,Up;CL2616.Contig3_All,Up;CL5093.Contig3_All,Up;CL5093.Contig1_All,Up;Unigene21470_All,Up;CL1900.Contig1_All,Up;CL1900.Contig2_All,Up;Unigene1172_All,Up
cellular_component	extracellular matrix component	3	3	0	CL1900.Contig1_All,Up;CL1900.Contig2_All,Up;Unigene1172_All,Up
cellular_component	extracellular region	242	162	80	Unigene54196_All,Up;CL8126.Contig1_All,Up;CL8126.Contig2_All,Up;CL1700.Contig9_All,Up;Unigene15408_All,Up;CL8126.Contig3_All,Up;Unigene14367_All,Up;CL784.Contig4_All,Up;CL8126.Contig4_All,Up;CL15445.Contig1_All,Up;CL9484.Contig1_All,Up;CL16708.Contig2_All,Up;CL9484.Contig2_All,Up;CL11925.Contig3_All,Up;Unigene18510_All,Up;CL11925.Contig1_All,Up;Unigene32066_All,Up;CL11925.Contig2_All,Up;CL16412.C…
cellular_component	extracellular region part	30	25	5	Unigene54196_All,Up;CL8126.Contig1_All,Up;CL8126.Contig2_All,Up;CL1700.Contig9_All,Up;Unigene15408_All,Up;CL8126.Contig3_All,Up;Unigene14367_All,Up;CL784.Contig4_All,Up;CL8126.Contig4_All,Up;CL15445.Contig1_All,Up;CL9484.Contig1_All,Up;CL16708.Contig2_All,Up;CL9484.Contig2_All,Up;CL11925.Contig3_All,Up;Unigene18510_All,Up;CL11925.Contig1_All,Up;Unigene32066_All,Up;CL11925.Contig2_All,Up;CL16412.C…
cellular_component	macromolecular complex	1786	1612	174	CL12998.Contig1_All,Up;CL15554.Contig1_All,Up;CL5156.Contig2_All,Up;Unigene6454_All,Up;CL5156.Contig1_All,Up;CL5156.Contig3_All,Up;CL15603.Contig2_All,Up;CL15554.Contig2_All,Up;CL350.Contig3_All,Up;CL2846.Contig15_All,Up;CL15603.Contig1_All,Up;CL13969.Contig2_All,Up;CL14361.Contig3_All,Up;CL2846.Contig7_All,Up;CL2846.Contig21_All,Up;CL2846.Contig2_All,Up;Unigene24646_All,Up;CL14361.Contig4_All,Up…
4699.Contig1_All,Up;CL3730.Contig3_All,Up;CL14699.Contig3_All,Up;CL14699.Contig2_All,Up;CL7281.Contig1_All,Up;CL15291.Contig3_All,Up;CL15291.Contig2_All,Up;CL4040.Contig2_All,Up;CL15291.Contig1_All,Up;CL4690.Contig2_All,Up;CL4690.Contig1_All,Up;CL6931.Contig1_All,Up;CL6541.Contig2_All,Up;CL4040.Contig1_All,Up;Unigene24593_All,Up;CL15106.Contig2_All,Up;CL1342.Contig2_All,Up;CL4690.Contig3_All,Up;U…
cellular_component	membrane	4885	4232	653	CL10270.Contig4_All,Up;CL10270.Contig3_All,Up;CL2539.Contig5_All,Down;CL2539.Contig2_All,Down;CL2539.Contig4_All,Down;CL2539.Contig1_All,Down;CL2442.Contig7_All,Up;CL8385.Contig1_All,Up;CL15454.Contig2_All,Up;CL15454.Contig3_All,Up;CL2585.Contig16_All,Up;Unigene53115_All,Up;CL8105.Contig1_All,Up;CL4124.Contig2_All,Up;CL16227.Contig4_All,Up;CL2210.Contig4_All,Up;CL14746.Contig1_All,Up;CL7668.Conti…
CL263.Contig5_All,Up;CL16542.Contig6_All,Up;CL2027.Contig6_All,Up;CL2027.Contig4_All,Up;CL12036.Contig2_All,Up;Unigene10173_All,Up;Unigene1765_All,Up;CL8430.Contig10_All,Up;CL11898.Contig4_All,Up;CL8185.Contig11_All,Up;Unigene2280_All,Up;CL3743.Contig7_All,Up;CL2214.Contig2_All,Up;CL8185.Contig12_All,Up;CL3090.Contig3_All,Up;CL13055.Contig1_All,Up;Unigene32015_All,Up;CL13611.Contig2_All,Up;CL8185…
8.Contig2_All,Up;Unigene38468_All,Up;CL5884.Contig2_All,Up;CL12930.Contig1_All,Up;CL12784.Contig2_All,Up;Unigene20342_All,Up;Unigene21816_All,Up;Unigene38753_All,Up;CL8302.Contig3_All,Up;CL8776.Contig2_All,Up;CL8769.Contig3_All,Up;Unigene35154_All,Up;CL11158.Contig3_All,Up;CL15409.Contig1_All,Up;CL1708.Contig2_All,Up;Unigene31209_All,Up;CL5439.Contig8_All,Up;CL4821.Contig5_All,Up;CL17697.Contig2_…
ntig3_All,Down;CL15744.Contig1_All,Down;Unigene20878_All,Down;CL5829.Contig2_All,Down;CL1608.Contig4_All,Down;CL4902.Contig7_All,Down;Unigene5520_All,Down;Unigene20670_All,Down;CL10019.Contig2_All,Down;CL1875.Contig4_All,Down;CL5014.Contig1_All,Down;CL933.Contig2_All,Down;CL2549.Contig5_All,Down;CL2200.Contig3_All,Down;CL6982.Contig4_All,Down;Unigene27976_All,Down;CL241.Contig6_All,Down;CL10460.C…
cellular_component	membrane part	3815	3320	495	CL10270.Contig4_All,Up;CL10270.Contig3_All,Up;CL2539.Contig5_All,Down;CL2539.Contig2_All,Down;CL2539.Contig4_All,Down;CL2539.Contig1_All,Down;CL2442.Contig7_All,Up;CL8385.Contig1_All,Up;CL15454.Contig2_All,Up;CL15454.Contig3_All,Up;Unigene14741_All,Up;Unigene844_All,Up;Unigene26974_All,Up;CL742.Contig1_All,Up;CL16726.Contig2_All,Up;Unigene42868_All,Up;CL16726.Contig3_All,Up;CL8495.Contig1_All,Up;…
4395_All,Up;Unigene24966_All,Up;CL9561.Contig2_All,Up;Unigene18518_All,Up;CL891.Contig1_All,Up;CL11942.Contig3_All,Up;Unigene18100_All,Up;CL9053.Contig3_All,Up;CL17765.Contig2_All,Up;CL8070.Contig2_All,Up;CL7963.Contig3_All,Up;CL5883.Contig6_All,Up;CL12397.Contig2_All,Up;Unigene14371_All,Up;Unigene17903_All,Up;CL13082.Contig2_All,Up;CL12479.Contig1_All,Up;CL6243.Contig8_All,Up;CL5332.Contig3_All,…
ontig3_All,Up;Unigene28165_All,Up;Unigene49365_All,Up;CL5507.Contig2_All,Up;CL4183.Contig2_All,Up;CL5551.Contig1_All,Up;CL584.Contig1_All,Up;Unigene15451_All,Up;CL16588.Contig7_All,Up;CL1467.Contig9_All,Up;CL17924.Contig7_All,Up;CL1122.Contig10_All,Up;CL14381.Contig2_All,Up;CL13187.Contig2_All,Up;CL17638.Contig2_All,Up;Unigene30856_All,Up;CL11472.Contig2_All,Up;CL10418.Contig3_All,Up;CL2033.Conti…
cellular_component	membrane-enclosed lumen	470	461	9	CL238.Contig1_All,Up;CL238.Contig3_All,Up;CL238.Contig2_All,Up;CL6783.Contig3_All,Up;CL6783.Contig2_All,Up;CL3982.Contig1_All,Up;CL4779.Contig1_All,Up;Unigene6288_All,Up;CL4779.Contig2_All,Up;CL8163.Contig2_All,Up;CL11034.Contig2_All,Up;CL1361.Contig2_All,Up;CL7640.Contig1_All,Up;CL6295.Contig2_All,Up;CL9769.Contig1_All,Up;CL16965.Contig2_All,Up;CL7251.Contig1_All,Up;CL6295.Contig1_All,Up;CL5543.…
cellular_component	nucleoid	18	14	4	CL15110.Contig2_All,Up;CL15110.Contig1_All,Up;CL8227.Contig2_All,Up;Unigene15749_All,Up;Unigene21767_All,Up;CL14358.Contig2_All,Up;CL12683.Contig2_All,Up;CL16390.Contig2_All,Up;CL12683.Contig3_All,Up;CL16390.Contig1_All,Up;CL4978.Contig3_All,Up;Unigene21161_All,Up;CL4978.Contig2_All,Up;CL806.Contig6_All,Up;CL13913.Contig5_All,Down;CL13913.Contig3_All,Down;Unigene51878_All,Down;CL13913.Contig4_All…
cellular_component	organelle	6776	5855	921	Unigene52007_All,Up;Unigene27830_All,Up;CL1583.Contig1_All,Up;Unigene35136_All,Up;CL2244.Contig2_All,Up;Unigene30558_All,Up;Unigene21920_All,Up;Unigene6287_All,Up;CL19.Contig4_All,Up;Unigene30930_All,Up;CL13106.Contig2_All,Up;CL6078.Contig3_All,Up;Unigene24994_All,Up;CL2872.Contig1_All,Up;CL660.Contig1_All,Up;CL3158.Contig2_All,Up;CL13624.Contig3_All,Up;CL6078.Contig5_All,Up;CL13624.Contig1_All,U…
p;CL1990.Contig2_All,Up;CL15631.Contig2_All,Up;Unigene19109_All,Up;CL11831.Contig1_All,Up;CL17578.Contig2_All,Up;CL14018.Contig2_All,Up;Unigene38290_All,Up;CL1285.Contig4_All,Up;Unigene624_All,Up;CL15197.Contig2_All,Up;Unigene25423_All,Up;Unigene21479_All,Up;CL14025.Contig1_All,Up;CL118.Contig3_All,Up;CL7644.Contig6_All,Up;CL10784.Contig1_All,Up;CL1652.Contig3_All,Up;CL3027.Contig4_All,Up;Unigene…
l,Down;Unigene20122_All,Down;Unigene20150_All,Down;CL32.Contig9_All,Down;CL32.Contig6_All,Down;Unigene20125_All,Down;Unigene20128_All,Down;CL17724.Contig5_All,Down;Unigene20145_All,Down;Unigene20142_All,Down;Unigene20141_All,Down;Unigene20139_All,Down;Unigene35008_All,Down;Unigene20156_All,Down;Unigene20143_All,Down;Unigene20159_All,Down;Unigene20161_All,Down;Unigene22231_All,Down;CL4043.Contig22…
l,Up;CL7713.Contig1_All,Up;CL6808.Contig3_All,Up;CL16991.Contig2_All,Up;Unigene27894_All,Up;CL16478.Contig1_All,Up;Unigene1343_All,Up;CL5507.Contig2_All,Up;CL4183.Contig2_All,Up;CL3442.Contig8_All,Up;CL4399.Contig2_All,Up;CL16197.Contig1_All,Up;CL1172.Contig7_All,Up;CL8899.Contig5_All,Up;Unigene638_All,Up;CL5749.Contig3_All,Up;CL17467.Contig3_All,Up;CL15418.Contig2_All,Up;CL2716.Contig5_All,Up;CL…
1978_All,Up;CL3743.Contig10_All,Up;CL3743.Contig5_All,Up;Unigene31269_All,Up;CL3743.Contig6_All,Up;CL1035.Contig25_All,Up;Unigene1722_All,Up;CL2016.Contig1_All,Up;Unigene4671_All,Up;CL1035.Contig22_All,Up;CL2016.Contig2_All,Up;CL7520.Contig1_All,Up;CL13644.Contig2_All,Up;CL13289.Contig2_All,Up;Unigene14840_All,Up;CL10745.Contig1_All,Up;Unigene723_All,Up;CL1035.Contig21_All,Up;CL1224.Contig2_All,U…
cellular_component	organelle part	2132	1845	287	Unigene52007_All,Up;Unigene27830_All,Up;CL1583.Contig1_All,Up;Unigene35136_All,Up;CL2244.Contig2_All,Up;Unigene30558_All,Up;Unigene21920_All,Up;Unigene6287_All,Up;CL19.Contig4_All,Up;Unigene30930_All,Up;CL13106.Contig2_All,Up;CL6078.Contig3_All,Up;Unigene24994_All,Up;CL2872.Contig1_All,Up;CL660.Contig1_All,Up;CL3158.Contig2_All,Up;CL13624.Contig3_All,Up;CL6078.Contig5_All,Up;CL13624.Contig1_All,U…
ontig1_All,Up;Unigene13892_All,Up;CL4786.Contig3_All,Up;CL4786.Contig5_All,Up;Unigene13935_All,Up;CL11066.Contig1_All,Up;Unigene49311_All,Up;CL10448.Contig2_All,Up;Unigene14917_All,Up;Unigene5932_All,Up;CL6918.Contig2_All,Up;CL8366.Contig4_All,Up;CL8366.Contig1_All,Up;CL6406.Contig1_All,Up;Unigene5547_All,Up;Unigene21573_All,Up;CL16165.Contig1_All,Up;CL12219.Contig1_All,Up;CL10999.Contig2_All,Up;…
cellular_component	supramolecular fiber	24	20	4	CL1462.Contig1_All,Up;Unigene30525_All,Up;Unigene23357_All,Up;CL10396.Contig1_All,Up;CL10396.Contig2_All,Up;Unigene28480_All,Up;CL7870.Contig2_All,Up;CL14021.Contig3_All,Up;CL13078.Contig1_All,Up;CL3006.Contig4_All,Up;Unigene26766_All,Up;CL3006.Contig3_All,Up;CL8974.Contig1_All,Up;CL3006.Contig2_All,Up;Unigene26774_All,Up;CL8974.Contig7_All,Up;CL8974.Contig2_All,Up;CL16028.Contig1_All,Up;Unigene2…
cellular_component	symplast	251	231	20	CL14746.Contig1_All,Up;CL15960.Contig7_All,Up;Unigene28709_All,Up;Unigene3262_All,Up;Unigene30592_All,Up;Unigene31619_All,Up;Unigene17511_All,Up;Unigene5427_All,Up;CL3208.Contig5_All,Up;Unigene10659_All,Up;Unigene53585_All,Up;CL11779.Contig2_All,Up;Unigene31995_All,Up;CL2069.Contig3_All,Up;CL6390.Contig7_All,Up;CL15641.Contig1_All,Up;Unigene17510_All,Up;CL5328.Contig2_All,Up;CL15960.Contig16_All,…
cellular_component	virion	54	54	0	CL2648.Contig1_All,Up;Unigene15325_All,Up;CL16193.Contig2_All,Up;CL7421.Contig1_All,Up;Unigene11373_All,Up;Unigene6454_All,Up;CL1979.Contig3_All,Up;Unigene27934_All,Up;Unigene1383_All,Up;Unigene18302_All,Up;CL2846.Contig15_All,Up;Unigene33231_All,Up;CL14361.Contig3_All,Up;CL2846.Contig7_All,Up;CL2846.Contig21_All,Up;CL2846.Contig2_All,Up;Unigene22276_All,Up;CL14569.Contig1_All,Up;CL14361.Contig4_…
cellular_component	virion part	54	54	0	CL2648.Contig1_All,Up;Unigene15325_All,Up;CL16193.Contig2_All,Up;CL7421.Contig1_All,Up;Unigene11373_All,Up;Unigene6454_All,Up;CL1979.Contig3_All,Up;Unigene27934_All,Up;Unigene1383_All,Up;Unigene18302_All,Up;CL2846.Contig15_All,Up;Unigene33231_All,Up;CL14361.Contig3_All,Up;CL2846.Contig7_All,Up;CL2846.Contig21_All,Up;CL2846.Contig2_All,Up;Unigene22276_All,Up;CL14569.Contig1_All,Up;CL14361.Contig4_…
molecular_function	antioxidant activity	109	83	26	Unigene1584_All,Up;CL14956.Contig1_All,Down;CL2663.Contig6_All,Up;Unigene18510_All,Up;CL6644.Contig1_All,Up;CL16390.Contig2_All,Up;CL16197.Contig2_All,Up;CL6644.Contig2_All,Up;CL16390.Contig1_All,Up;CL16197.Contig1_All,Up;Unigene9060_All,Up;Unigene15239_All,Down;CL2662.Contig5_All,Up;CL2662.Contig6_All,Up;CL2662.Contig3_All,Up;CL13320.Contig2_All,Up;CL10872.Contig2_All,Up;CL10872.Contig3_All,Up;C…
molecular_function	binding	6291	5638	653	Unigene49743_All,Up;CL5083.Contig1_All,Up;Unigene6217_All,Up;CL13574.Contig1_All,Up;Unigene32614_All,Up;CL12361.Contig1_All,Up;Unigene31728_All,Up;CL11402.Contig1_All,Up;CL359.Contig3_All,Up;CL11402.Contig2_All,Up;CL17992.Contig3_All,Up;Unigene11615_All,Up;CL8275.Contig3_All,Up;CL17345.Contig2_All,Up;CL17992.Contig1_All,Up;CL17345.Contig1_All,Up;CL1025.Contig6_All,Up;CL1025.Contig1_All,Up;Unigene…
l,Up;CL7087.Contig3_All,Up;CL2457.Contig3_All,Up;CL300.Contig12_All,Up;CL3267.Contig4_All,Up;Unigene20912_All,Up;Unigene27373_All,Up;CL939.Contig1_All,Up;CL12072.Contig2_All,Up;Unigene21069_All,Up;CL17013.Contig3_All,Up;Unigene20407_All,Up;CL17583.Contig1_All,Up;Unigene11207_All,Up;CL7797.Contig2_All,Up;CL9670.Contig11_All,Up;Unigene9964_All,Up;Unigene30512_All,Up;Unigene18600_All,Up;CL1133.Conti…
l,Up;CL12479.Contig1_All,Up;Unigene28159_All,Up;Unigene5573_All,Up;CL1774.Contig2_All,Up;CL13124.Contig1_All,Up;CL13049.Contig1_All,Up;Unigene11581_All,Up;CL10183.Contig1_All,Up;CL2252.Contig2_All,Up;CL12488.Contig1_All,Up;Unigene21269_All,Up;CL15481.Contig1_All,Up;Unigene4227_All,Up;Unigene14270_All,Up;CL15491.Contig2_All,Up;Unigene30610_All,Up;CL5319.Contig4_All,Up;Unigene11884_All,Up;Unigene64…
_All,Up;CL7671.Contig5_All,Up;Unigene36372_All,Up;CL11520.Contig6_All,Up;CL7671.Contig9_All,Up;CL11520.Contig3_All,Up;CL7671.Contig3_All,Up;CL16727.Contig2_All,Up;CL11520.Contig2_All,Up;CL747.Contig1_All,Up;CL7671.Contig1_All,Up;CL7671.Contig11_All,Up;CL16727.Contig1_All,Up;CL747.Contig5_All,Up;CL8279.Contig4_All,Up;CL14955.Contig2_All,Up;CL14993.Contig1_All,Up;CL2442.Contig7_All,Up;CL15250.Conti…
9_All,Up;Unigene5863_All,Up;CL17857.Contig1_All,Up;CL1049.Contig4_All,Up;Unigene25879_All,Up;Unigene47281_All,Up;CL1049.Contig2_All,Up;CL17857.Contig3_All,Up;CL4716.Contig2_All,Up;CL1431.Contig1_All,Up;CL3829.Contig1_All,Up;CL3829.Contig2_All,Up;CL6498.Contig1_All,Up;CL12123.Contig4_All,Up;Unigene22159_All,Up;Unigene32739_All,Up;CL17857.Contig2_All,Up;CL5948.Contig9_All,Up;CL1431.Contig2_All,Up;U…
molecular_function	catalytic activity	6372	5533	839	CL4713.Contig2_All,Down;CL4713.Contig3_All,Down;CL17653.Contig1_All,Up;CL16229.Contig1_All,Up;CL16229.Contig2_All,Up;Unigene15419_All,Down;Unigene28081_All,Down;CL16506.Contig2_All,Down;CL5987.Contig3_All,Up;CL15994.Contig1_All,Up;CL15994.Contig2_All,Up;Unigene52874_All,Up;Unigene22432_All,Up;Unigene9508_All,Up;CL104.Contig1_All,Up;CL1080.Contig5_All,Up;CL1080.Contig1_All,Up;CL1080.Contig2_All,Up…
9_All,Up;CL6955.Contig3_All,Up;CL5104.Contig4_All,Up;CL6508.Contig2_All,Up;CL5104.Contig2_All,Up;CL416.Contig7_All,Up;CL2678.Contig4_All,Up;CL17350.Contig1_All,Up;CL82.Contig11_All,Up;CL3969.Contig2_All,Up;CL10077.Contig3_All,Up;Unigene30289_All,Down;Unigene30291_All,Down;CL758.Contig3_All,Down;Unigene32925_All,Down;CL1094.Contig3_All,Down;Unigene29704_All,Down;CL758.Contig1_All,Down;CL1094.Conti…
CL10314.Contig2_All,Up;CL9481.Contig1_All,Up;Unigene22306_All,Up;Unigene346_All,Up;CL3695.Contig2_All,Up;CL16837.Contig1_All,Up;CL14683.Contig3_All,Up;Unigene344_All,Up;Unigene477_All,Up;CL3695.Contig1_All,Up;Unigene31211_All,Up;CL9481.Contig3_All,Up;CL3161.Contig3_All,Up;Unigene14114_All,Up;CL8033.Contig1_All,Up;Unigene8312_All,Up;CL3161.Contig4_All,Up;CL5469.Contig1_All,Up;CL15199.Contig1_All,U…
g1_All,Up;CL1467.Contig9_All,Up;CL8701.Contig1_All,Up;CL6886.Contig3_All,Down;CL11039.Contig6_All,Down;CL11039.Contig4_All,Down;CL11039.Contig5_All,Down;CL649.Contig4_All,Up;Unigene902_All,Up;Unigene901_All,Up;CL12235.Contig1_All,Up;CL12235.Contig3_All,Up;CL12235.Contig2_All,Up;CL13929.Contig2_All,Up;CL13929.Contig1_All,Up;Unigene9433_All,Up;CL10719.Contig2_All,Up;CL5880.Contig3_All,Up;CL17836.Co…
8084_All,Up;CL9887.Contig1_All,Up;CL9887.Contig2_All,Up;CL3696.Contig1_All,Up;CL3696.Contig2_All,Up;CL12884.Contig1_All,Up;CL12884.Contig2_All,Up;Unigene11539_All,Up;CL16823.Contig5_All,Up;CL16823.Contig4_All,Up;CL16823.Contig3_All,Up;CL3858.Contig4_All,Up;CL3858.Contig1_All,Up;Unigene42981_All,Up;CL3858.Contig2_All,Up;CL3858.Contig3_All,Up;CL16823.Contig1_All,Up;Unigene6408_All,Up;Unigene14473_A…
molecular_function	electron carrier activity	89	73	16	CL6238.Contig8_All,Down;CL18030.Contig7_All,Down;CL2564.Contig4_All,Down;CL2113.Contig2_All,Up;CL8760.Contig1_All,Up;Unigene49911_All,Up;Unigene6040_All,Up;Unigene6039_All,Up;Unigene18757_All,Up;Unigene29999_All,Up;Unigene6370_All,Up;CL14513.Contig1_All,Up;CL590.Contig2_All,Up;Unigene31391_All,Up;CL7148.Contig1_All,Up;CL15631.Contig3_All,Up;CL158.Contig2_All,Up;CL11247.Contig3_All,Up;CL14513.Cont…
molecular_function	metallochaperone activity	3	3	0	CL11202.Contig1_All,Up;CL7175.Contig1_All,Up;CL7175.Contig8_All,Up
molecular_function	molecular function regulator	154	145	9	Unigene21081_All,Up;CL7994.Contig2_All,Down;Unigene30132_All,Down;CL3098.Contig3_All,Up;CL3098.Contig1_All,Up;Unigene6340_All,Up;Unigene38659_All,Up;CL3098.Contig2_All,Up;CL1184.Contig7_All,Up;CL302.Contig2_All,Up;CL302.Contig1_All,Up;CL9769.Contig1_All,Up;CL6444.Contig2_All,Up;CL6444.Contig6_All,Up;CL16316.Contig1_All,Up;CL1541.Contig1_All,Up;CL1279.Contig6_All,Up;Unigene49357_All,Up;CL1541.Cont…
molecular_function	molecular transducer activity	66	61	5	CL1600.Contig2_All,Up;CL1600.Contig1_All,Up;CL10670.Contig4_All,Up;CL10670.Contig3_All,Up;CL11719.Contig3_All,Up;CL10670.Contig2_All,Up;CL9596.Contig2_All,Down;CL9596.Contig1_All,Down;CL15531.Contig4_All,Up;Unigene49365_All,Up;Unigene32063_All,Up;Unigene1388_All,Up;Unigene31281_All,Up;CL7008.Contig5_All,Up;CL7008.Contig4_All,Up;CL16727.Contig2_All,Up;CL16727.Contig1_All,Up;Unigene24046_All,Up;CL3…
molecular_function	nucleic acid binding transcription factor activity	257	227	30	CL4041.Contig1_All,Up;Unigene23036_All,Up;CL8459.Contig4_All,Up;CL658.Contig1_All,Up;CL658.Contig2_All,Up;CL8738.Contig1_All,Up;CL11893.Contig2_All,Up;CL11893.Contig3_All,Up;Unigene13988_All,Up;CL11893.Contig1_All,Up;CL7910.Contig5_All,Up;CL11893.Contig4_All,Up;CL11893.Contig5_All,Up;Unigene49888_All,Up;Unigene55234_All,Up;CL189.Contig2_All,Up;Unigene55153_All,Up;Unigene1262_All,Up;CL9501.Contig2…
molecular_function	nutrient reservoir activity	11	6	5	CL3683.Contig1_All,Up;CL3683.Contig2_All,Up;CL3683.Contig3_All,Up;Unigene9556_All,Up;CL3683.Contig4_All,Up;CL8298.Contig3_All,Up;CL2855.Contig1_All,Down;CL8596.Contig1_All,Down;CL8596.Contig2_All,Down;CL5646.Contig1_All,Down;CL7078.Contig3_All,Down
molecular_function	protein tag	5	4	1	CL10395.Contig2_All,Up;CL3372.Contig3_All,Up;CL904.Contig1_All,Up;Unigene17731_All,Up;CL5059.Contig1_All,Down
molecular_function	signal transducer activity	125	106	19	CL2904.Contig4_All,Down;CL2904.Contig8_All,Down;CL2904.Contig3_All,Down;CL2904.Contig2_All,Down;CL2904.Contig7_All,Down;CL2904.Contig1_All,Down;CL2771.Contig2_All,Down;CL2771.Contig1_All,Down;CL2771.Contig3_All,Down;CL2771.Contig4_All,Down;Unigene6451_All,Up;CL7237.Contig3_All,Up;CL2962.Contig4_All,Up;Unigene13114_All,Up;CL2962.Contig5_All,Up;CL15584.Contig2_All,Up;CL2962.Contig1_All,Up;CL2962.Co…
molecular_function	structural molecule activity	520	490	30	CL667.Contig1_All,Up;CL667.Contig2_All,Up;Unigene22563_All,Up;Unigene23279_All,Up;CL15291.Contig3_All,Up;CL15291.Contig2_All,Up;CL15641.Contig1_All,Up;CL7197.Contig3_All,Up;CL8268.Contig4_All,Up;CL10118.Contig1_All,Up;Unigene10965_All,Up;CL15641.Contig2_All,Up;Unigene24371_All,Up;CL4364.Contig1_All,Up;CL3307.Contig2_All,Up;Unigene21458_All,Up;CL10654.Contig2_All,Up;Unigene25151_All,Up;CL4448.Cont…
molecular_function	transcription factor activity, protein binding	74	67	7	CL3114.Contig3_All,Up;CL3114.Contig1_All,Up;CL165.Contig1_All,Down;CL13331.Contig2_All,Down;CL5224.Contig14_All,Up;CL14884.Contig2_All,Up;CL5224.Contig12_All,Up;CL142.Contig2_All,Up;CL8376.Contig1_All,Up;CL142.Contig1_All,Up;CL5224.Contig11_All,Up;CL14884.Contig1_All,Up;CL14884.Contig3_All,Up;Unigene14176_All,Up;CL4921.Contig2_All,Up;CL17422.Contig2_All,Up;CL5224.Contig3_All,Up;Unigene14169_All,U…
molecular_function	transporter activity	896	798	98	Unigene9508_All,Up;CL4593.Contig4_All,Down;CL4593.Contig1_All,Down;CL4593.Contig2_All,Down;CL4593.Contig3_All,Down;CL4593.Contig5_All,Down;CL2283.Contig4_All,Up;Unigene15059_All,Up;Unigene18137_All,Up;CL5882.Contig5_All,Up;Unigene21245_All,Up;CL7577.Contig1_All,Up;CL4806.Contig3_All,Up;CL7817.Contig1_All,Up;CL2188.Contig7_All,Up;Unigene12540_All,Up;CL2188.Contig6_All,Up;CL6552.Contig3_All,Up;CL78…
