# Supplementary material for: Transcriptome analysis of hexaploid hulless oat in response to salinity stress
Source: PLoS One. 2017 Feb 13;12(2):e0171451. doi: 10.1371/journal.pone.0171451 (PMC5305263; doi:10.1371/journal.pone.0171451)
Supplement: S10 File — File containing the assembled PU-derived SSR markers for potential use in oat breeding programs. A total of 1,941 SSRs were found within 1,798 different transcripts. (XLSX) [file pone.0171451.s011.xlsx]

## Sheet: AF 10-1
Additional File 10-1. Summary report of SSR identification
Total number of PUTs examined	128414
Mononucleotides repeats	1657(9.19%)
Dinucleotides repeats	4307(23.88%)
Trinucleotides repeats	10337(57.30%)
Tetranucleotides repeats	645(3.58%)
Pentanucleotides repeats	528(2.93%)
Hexanucleotides repeats	565(3.13%)
Total number of identiﬁed SSRs	18039(100%)
Click other worksheets below for SSRs and primer details

## Sheet: AF 10-2
Additional File 9-2. Summary of di- and tri-nucleotide repeats
Repeat composition	Number of SSRs Found (relative percentage)
Dinucleotide
AC/GT	931(21.62%)
AG/CT	2457(57.05%)
AT/AT	621(14.42%)
CG/CG	298(6.92%)
Total	4307(100%)
Trinucleotide
AAC/GTT	239(2.31%)
AAG/CTT	615(5.95%)
AAT/ATT	73(0.71%)
ACC/GGT	664(6.42%)
ACG/CGT	657(6.36%)
ACT/AGT	200(1.93%)
AGC/CTG	1877(18.16%)
AGG/CCT	2107(20.38%)
ATC/ATG	388(3.75%)
CCG/CGG	3517(34.02%)
Total	10337(100%)
Click other worksheets below for SSRs and primer details

## Sheet: AF 10-3
Additional File 9-3. SSRs and primer details
PUTs ID	Motif	Size	Start Position	End Position	Forward Primer	Reverse Primer	Forward Tm	Reverse Tm	Product Size
CL10002.Contig3_All_4904_1	(CG)6	12	279	291	ACTAGTACTATCATCGATCGCTTCG	TATTACTACTTCGTTTCCACGCC	60.195	59.589	80
CL10002.Contig3_All_4904_2	(CG)6	12	279	291	CTAGTACTATCATCGATCGCTTCG	TTATTACTACTTCGTTTCCACGCC	59.478	60.719	80
CL10002.Contig3_All_4904_3	(CG)6	12	279	291	TAGTACTATCATCGATCGCTTCG	TCCTTATTACTACTTCGTTTCCACG	58.579	59.968	82
CL10002.Contig3_All_4904_4	(CG)6	12	279	291	CTAGTACTATCATCGATCGCTTCG	TCCTTATTACTACTTCGTTTCCACG	59.478	59.968	83
CL10002.Contig3_All_4904_5	(CG)6	12	279	291	ACTAGTACTATCATCGATCGCTTCG	TATTACTACTTCGTTTCCACGCCT	60.195	60.409	80
CL10008.Contig3_All_4911_1	(GC)6	12	287	299	GGTCAGAGTCGGACAGCG	CTGCGAGCCTTCTTCTGC	60.576	59.967	160
CL10008.Contig3_All_4911_2	(GC)6	12	287	299	GAGTCGGACAGCGACGAC	CTGCGAGCCTTCTTCTGC	60.587	59.967	155
CL10008.Contig3_All_4911_3	(GC)6	12	287	299	AGAGTCGGACAGCGACGAC	CTGCGAGCCTTCTTCTGC	61.621	59.967	156
CL10008.Contig3_All_4911_5	(GC)6	12	287	299	GAGTCGGACAGCGACGAC	CCTGCGAGCCTTCTTCTG	60.587	59.806	156
CL10016.Contig3_All_4914_1	(CGA)5	15	332	347	CTTGGGTGGATCAGACGTG	TACAACCTCGACGTCGTCAATAC	60.096	61.311	160
CL10016.Contig3_All_4914_2	(CGA)5	15	332	347	CTTGGGTGGATCAGACGTG	TACAACCTCGACGTCGTCAATA	60.096	60.555	160
CL10016.Contig3_All_4914_3	(CGA)5	15	332	347	CTTGGGTGGATCAGACGTG	ACAACCTCGACGTCGTCAATAC	60.096	61.35	159
CL10016.Contig3_All_4914_4	(CGA)5	15	332	347	CTTGCTTGGGTGGATCAGAC	ACCTCGACGTCGTCAATACC	60.656	59.997	160
CL10016.Contig3_All_4914_5	(CGA)5	15	332	347	CTTGGGTGGATCAGACGTG	CAACCTCGACGTCGTCAATAC	60.096	60.565	158
CL1001.Contig2_All_741_1	(GCT)7	21	733	754	TGTAGTAGCAGAACTTGGTGTTGG	CCCAAGAACAGCCAGAGC	60.612	59.499	88
CL1001.Contig2_All_741_2	(GCT)7	21	733	754	TGTAGTAGCAGAACTTGGTGTTGG	GCCCAAGAACAGCCAGAG	60.612	59.499	89
CL1001.Contig2_All_741_3	(GCT)7	21	733	754	CGTGGTGCTGTAGTTGTTGTAGTA	GCCCAAGAACAGCCAGAG	59.328	59.499	106
CL1001.Contig2_All_741_4	(GCT)7	21	733	754	TAGTAGCAGAACTTGGTGTTGGT	CCCAAGAACAGCCAGAGC	58.011	59.499	86
CL1001.Contig2_All_741_5	(GCT)7	21	733	754	GTAGTAGCAGAACTTGGTGTTGG	CCCAAGAACAGCCAGAGC	58.011	59.499	87
CL1001.Contig3_All_742_1	(CAG)7	21	507	528	GTTTGCTTCCATGTTCAGGAC	GCGGTGCTGTAGTTGTTGTAGTA	59.588	59.411	137
CL1001.Contig3_All_742_2	(CAG)7	21	507	528	GTTTGCTTCCATGTTCAGGAC	AGTAGCAGAACTTGGTGTTGGTG	59.588	60.625	118
CL1001.Contig3_All_742_3	(CAG)7	21	507	528	CTTGGTTTGCTTCCATGTTCAG	GCGGTGCTGTAGTTGTTGTAGTA	61.915	59.411	141
CL1001.Contig3_All_742_4	(CAG)7	21	507	528	CTTGGTTTGCTTCCATGTTCAG	AGTAGCAGAACTTGGTGTTGGTG	61.915	60.625	122
CL1001.Contig3_All_742_5	(CAG)7	21	507	528	TTGGTTTGCTTCCATGTTCAG	GCGGTGCTGTAGTTGTTGTAGTA	61.045	59.411	140
CL1001.Contig3_All_743_1	(CGC)5	15	997	1012	GGCCTCGACCTCACCTGG	ATGATTAAGCTGGTAAGCAGCAC	64.265	59.832	147
CL1001.Contig3_All_743_2	(CGC)5	15	997	1012	GGCCTCGACCTCACCTGG	ACACTGCTGATGATTAAGCTGGT	64.265	60.206	156
CL1001.Contig3_All_743_3	(CGC)5	15	997	1012	GACCCGACCTCTACGACG	ATCAAGACACGGCGTTCAGT	59.207	60.721	155
CL1001.Contig3_All_743_4	(CGC)5	15	997	1012	GGGACCCGACCTCTACGAC	ATCAAGACACGGCGTTCAGT	61.866	60.721	157
CL1001.Contig3_All_743_5	(CGC)5	15	997	1012	GGCCTCGACCTCACCTGG	GATTAAGCTGGTAAGCAGCACAC	64.265	60.329	145
CL1001.Contig4_All_744_1	(GCT)5	15	735	750	AGAACTTGGTGTTTGTGGAGTTG	GAGCATCCACTCGTGCAG	60.474	59.018	121
CL1001.Contig4_All_744_2	(GCT)5	15	735	750	AGAACTTGGTGTTTGTGGAGTTG	CTGAGCATCCACTCGTGC	60.474	59.018	123
CL1001.Contig4_All_744_3	(GCT)5	15	735	750	CAGAACTTGGTGTTTGTGGAGTT	GAGCATCCACTCGTGCAG	60.474	59.018	122
CL1001.Contig4_All_744_4	(GCT)5	15	735	750	CAGAACTTGGTGTTTGTGGAGTT	CTGAGCATCCACTCGTGC	60.474	59.018	124
CL1001.Contig4_All_744_5	(GCT)5	15	735	750	AGAACTTGGTGTTTGTGGAGTTG	ACGCTGAGCATCCACTCGT	60.474	62.04	126
CL10021.Contig1_All_4915_1	(GGC)7	21	751	772	GAAGACGACAGCGACTCCAT	GAGATGATCTGCGGGTCG	60.418	60.324	149
CL10021.Contig1_All_4915_2	(GGC)7	21	751	772	CTTGGAAGACGACAGCGACT	GAGATGATCTGCGGGTCG	60.589	60.324	153
CL10021.Contig1_All_4915_3	(GGC)7	21	751	772	GTCTTGGAAGACGACAGCGACT	GAGATGATCTGCGGGTCG	63.16	60.324	155
CL10021.Contig1_All_4915_4	(GGC)7	21	751	772	CTGGTCTTGGAAGACGACAGC	GAGATGATCTGCGGGTCG	62.314	60.324	158
CL10021.Contig1_All_4915_5	(GGC)7	21	751	772	TGGTCTTGGAAGACGACAGC	GAGATGATCTGCGGGTCG	61.403	60.324	157
CL10028.Contig2_All_4916_1	(CTG)5	15	401	416	AGCTTGTCCCCCATCTTCTT	CTGTACACATCTCTGAAGGCCA	60.074	60.312	149
CL10028.Contig2_All_4916_2	(CTG)5	15	401	416	ATCTTCTTCCCCAGGTCCAAC	CTGTACACATCTCTGAAGGCCA	61.592	60.312	137
CL10028.Contig2_All_4916_3	(CTG)5	15	401	416	AGCTTGTCCCCCATCTTCTT	CCCCCTGTACACATCTCTGAAG	60.074	60.921	153
CL10028.Contig2_All_4916_4	(CTG)5	15	401	416	AGCTTGTCCCCCATCTTCTT	CCCCCTGTACACATCTCTGAA	60.074	59.974	153
CL10028.Contig2_All_4916_5	(CTG)5	15	401	416	ATCTTCTTCCCCAGGTCCAA	CTGTACACATCTCTGAAGGCCA	60.822	60.312	137
CL10028.Contig4_All_4917_1	(AGC)5	15	2306	2321	CTGTACACATCTCTGAAGGCCA	AGCTTGTCCCCCATCTTCTT	60.312	60.074	149
CL10028.Contig4_All_4917_2	(AGC)5	15	2306	2321	CTGTACACATCTCTGAAGGCCA	AAGCTTGTCCCCCATCTTCT	60.312	60.074	150
CL10028.Contig4_All_4917_3	(AGC)5	15	2306	2321	CTGTACACATCTCTGAAGGCCA	AAGCTTGTCCCCCATCTTCTT	60.312	61.326	150
CL10028.Contig4_All_4917_4	(AGC)5	15	2306	2321	CTGTACACATCTCTGAAGGCCA	ATCTTCTTCCCCAGGTCCAAC	60.312	61.592	137
CL10028.Contig4_All_4917_5	(AGC)5	15	2306	2321	CCCCCTGTACACATCTCTGAAG	AGCTTGTCCCCCATCTTCTT	60.921	60.074	153
CL1002.Contig3_All_745_1	(TGC)7	21	258	279	ACTAATCCGAGCTCTGTTGTGTC	TCTGGCTGACAAACTAGGGATTA	59.83	60.136	94
CL1002.Contig3_All_745_2	(TGC)7	21	258	279	AGAGTTGTCCGACTTGTTTCCTA	TCTGGCTGACAAACTAGGGATTA	59.332	60.136	152
CL1002.Contig3_All_745_3	(TGC)7	21	258	279	GAGTTGTCCGACTTGTTTCCTAC	TCTGGCTGACAAACTAGGGATTA	59.202	60.136	151
CL1002.Contig3_All_745_4	(TGC)7	21	258	279	ACTAATCCGAGCTCTGTTGTGTC	CTGGCTGACAAACTAGGGATTAC	59.83	59.209	93
CL1002.Contig3_All_745_5	(TGC)7	21	258	279	AGAGTTGTCCGACTTGTTTCCTA	ATCTGGCTGACAAACTAGGGATT	59.332	60.373	153
CL10036.Contig2_All_4918_2	(TGC)7	21	275	296	GGAAACATAAAATCCAGGTCACA	TGTACGATGGAAATTTTCAGAATG	60.102	60.232	132
CL10036.Contig2_All_4918_5	(TGC)7	21	275	296	AGACACGATGACTGAACATAGGG	TGTACGATGGAAATTTTCAGAATG	60.43	60.232	157
CL10036.Contig3_All_4920_1	(TGC)7	21	275	296	GGAAACATAAAATCCAGGTCACA	ACGATGGAAATTTTCAGAACGTC	60.102	61.546	129
CL10036.Contig3_All_4920_4	(TGC)7	21	275	296	GGAAACATAAAATCCAGGTCACA	CGATGGAAATTTTCAGAACGTC	60.102	60.83	128
CL10036.Contig3_All_4920_5	(TGC)7	21	275	296	AGACACGATGACTGAACATAGGG	ACGATGGAAATTTTCAGAACGTC	60.43	61.546	154
CL10041.Contig4_All_4927_1	(CCG)5	15	313	328	GAATCCAAGGACGAGAAATTG	AATTCGTCGGTGTGGACAG	58.634	59.535	152
CL10041.Contig4_All_4927_2	(CCG)5	15	313	328	GAATCCAAGGACGAGAAATTG	GAATTCGTCGGTGTGGACAG	58.634	61.527	153
CL10041.Contig4_All_4927_3	(CCG)5	15	313	328	AGAAATTGCGGAGGAGGTTC	AATTCGTCGGTGTGGACAG	60.578	59.535	139
CL10041.Contig4_All_4927_4	(CCG)5	15	313	328	GAGAAATTGCGGAGGAGGTT	AATTCGTCGGTGTGGACAG	60.578	59.535	140
CL10041.Contig4_All_4927_5	(CCG)5	15	313	328	AGAAATTGCGGAGGAGGTTC	GAATTCGTCGGTGTGGACAG	60.578	61.527	140
CL10041.Contig4_All_4928_1	(AGC)6	18	487	505	CTCCTCTTCCTGTTCCAGTCC	AGCTCCTCCGACAAGCTAGAAG	60.237	61.512	157
CL10041.Contig4_All_4928_2	(AGC)6	18	487	505	CTCCTCTTCCTGTTCCAGTCC	CTCCTCCGACAAGCTAGAAGC	60.237	60.655	155
CL10041.Contig4_All_4928_3	(AGC)6	18	487	505	CTCCTCTTCCTGTTCCAGTCC	GCTCCTCCGACAAGCTAGAAG	60.237	60.655	156
CL10041.Contig4_All_4928_4	(AGC)6	18	487	505	CTCCTCTTCCTGTTCCAGTCC	AGCTCCTCCGACAAGCTAGAA	60.237	60.655	157
CL10041.Contig4_All_4928_5	(AGC)6	18	487	505	GCTCCTCTTCCTGTTCCAGTC	AGCTCCTCCGACAAGCTAGAAG	60.386	61.512	158
CL10042.Contig4_All_4929_1	(CTC)5	15	3118	3133	CTTATTGCCACAGACGTCACAC	CTAGGGTTCCTCGCCCAG	60.613	60.748	121
CL10042.Contig4_All_4929_2	(CTC)5	15	3118	3133	CTTATTGCCACAGACGTCACAC	TGTCCGACACTGCTTCCC	60.613	60.847	91
CL10042.Contig4_All_4929_3	(CTC)5	15	3118	3133	CTTATTGCCACAGACGTCACA	CTAGGGTTCCTCGCCCAG	59.773	60.748	121
CL10042.Contig4_All_4929_4	(CTC)5	15	3118	3133	CTTATTGCCACAGACGTCACA	TGTCCGACACTGCTTCCC	59.773	60.847	91
CL10042.Contig4_All_4929_5	(CTC)5	15	3118	3133	TTATTGCCACAGACGTCACAC	CTAGGGTTCCTCGCCCAG	59.63	60.748	120
CL10049.Contig4_All_4931_2	(GAG)5	15	1259	1274	GCCAGCGGTACAGAACATCT	CAACACAATCTACCAGTATGCGA	60.285	60.068	113
CL10049.Contig4_All_4931_3	(GAG)5	15	1259	1274	GCCAGCGGTACAGAACATCT	TCAACACAATCTACCAGTATGCG	60.285	60.068	114
CL10049.Contig4_All_4931_5	(GAG)5	15	1259	1274	GCCAGCGGTACAGAACATCT	CACAATCTACCAGTATGCGAGGT	60.285	60.438	110
CL10069.Contig3_All_4934_1	(GGAT)5	20	1786	1806	CGAACATTTTTAGACTCAATGGC	AATCGCGACAAGATTGTTAATGT	60.017	59.917	80
CL10069.Contig3_All_4934_5	(GGAT)5	20	1786	1806	TTAGACTCAATGGCATATACCCG	TTTTTCTTTCTTTGTTCATCGGA	60.226	60.095	132
CL10069.Contig7_All_4941_1	(TGG)5	15	413	428	CCAAGAATTAGCTAGGGAAGGAA	GTGGTCGACAAGAAGAAGCC	60.095	59.851	159
CL10069.Contig7_All_4941_2	(TGG)5	15	413	428	AGCTAGGGAAGGAATGAACACTT	GTGGTCGACAAGAAGAAGCC	59.685	59.851	150
CL10069.Contig7_All_4941_3	(TGG)5	15	413	428	TCCAAGAATTAGCTAGGGAAGGA	GTGGTCGACAAGAAGAAGCC	60.543	59.851	160
CL10069.Contig7_All_4941_4	(TGG)5	15	413	428	CCAAGAATTAGCTAGGGAAGGAA	CGTGGTCGACAAGAAGAAGC	60.095	60.975	160
CL10069.Contig7_All_4941_5	(TGG)5	15	413	428	AGCTAGGGAAGGAATGAACACTT	CCGTGGTCGACAAGAAGAAG	59.685	60.822	152
CL10077.Contig3_All_4945_1	(CCT)8	24	210	234	AGAGGAGGAGCAAGTGAGACAAG	GTGACGGTGAGACGCCGTT	61.452	64.691	139
CL10077.Contig3_All_4945_2	(CCT)8	24	210	234	GAGGAGGAGCAAGTGAGACAAG	GTGACGGTGAGACGCCGTT	60.564	64.691	138
CL10077.Contig3_All_4945_3	(CCT)8	24	210	234	AGAGGAGGAGCAAGTGAGACAA	GTGACGGTGAGACGCCGTT	60.564	64.691	139
CL10077.Contig3_All_4945_4	(CCT)8	24	210	234	AGAGGAGGAGCAAGTGAGACAAG	GACGGTGAGACGCCGTTG	61.452	63.97	137
CL10077.Contig3_All_4945_5	(CCT)8	24	210	234	AGAGGAGGAGCAAGTGAGACAAG	TGACGGTGAGACGCCGTT	61.452	63.97	138
CL10084.Contig1_All_4950_1	(CGG)5	15	454	469	ATTCGATCTGTTCATGTAGTGCC	CAGACGACCCTGTCCATCA	60.395	60.695	153
CL10084.Contig1_All_4950_2	(CGG)5	15	454	469	ATTCGATCTGTTCATGTAGTGCC	AGCAGACGACCCTGTCCAT	60.395	60.695	155
CL10084.Contig1_All_4950_3	(CGG)5	15	454	469	ATTCGATCTGTTCATGTAGTGCC	CAGACGACCCTGTCCATCAG	60.395	61.716	153
CL10084.Contig1_All_4950_4	(CGG)5	15	454	469	ATTCGATCTGTTCATGTAGTGCC	GCAGACGACCCTGTCCAT	60.395	59.618	154
CL10084.Contig1_All_4950_5	(CGG)5	15	454	469	ATTCGATCTGTTCATGTAGTGCC	AGACGACCCTGTCCATCAG	60.395	58.598	152
CL10084.Contig2_All_4951_1	(CGC)5	15	701	716	ATAACGTAGTCCGTGCAGCC	CTACCTGCCAGGGGAAGC	60.162	60.758	160
CL10084.Contig2_All_4951_2	(CGC)5	15	701	716	ATAACGTAGTCCGTGCAGCC	CTACCTGCCAGGGGAAGCTC	60.162	63.448	160
CL10084.Contig2_All_4951_3	(CGC)5	15	701	716	ATAACGTAGTCCGTGCAGCC	TACCTGCCAGGGGAAGCTC	60.162	62.631	159
CL10084.Contig2_All_4951_4	(CGC)5	15	701	716	TAACGTAGTCCGTGCAGCC	CTACCTGCCAGGGGAAGC	59.879	60.758	159
CL10084.Contig2_All_4951_5	(CGC)5	15	701	716	TAACGTAGTCCGTGCAGCC	GCTACCTGCCAGGGGAAG	59.879	60.758	160
CL10089.Contig1_All_4952_1	(GGC)5	15	719	734	GTACATCAAGTGGCTCCGC	GTGGAGGAGGAGGTCGTG	59.261	59.142	160
CL10089.Contig1_All_4952_2	(GGC)5	15	719	734	TACATCAAGTGGCTCCGCC	GGTGGAGGAGGAGGTCGT	62.173	60.047	160
CL10089.Contig1_All_4952_3	(GGC)5	15	719	734	TACATCAAGTGGCTCCGC	GGTGGAGGAGGAGGTCGT	58.292	60.047	160
CL10089.Contig1_All_4952_4	(GGC)5	15	719	734	GTACATCAAGTGGCTCCGCC	GTGGAGGAGGAGGTCGTG	62.926	59.142	160
CL10089.Contig1_All_4952_5	(GGC)5	15	719	734	GTACATCAAGTGGCTCCGC	GTGGAGGAGGAGGTCGTGC	59.261	63.25	160
CL1009.Contig7_All_748_1	(GGC)6	18	277	295	GTCTCTGCCGCTGCTTTC	CACCTGCTTGTTGTAGATGTTGA	59.819	60.218	205
CL1009.Contig7_All_748_2	(GGC)6	18	277	295	GTCTCTGCCGCTGCTTTC	AGCACCTGCTTGTTGTAGATGTT	59.819	60.24	207
CL1009.Contig7_All_748_3	(GGC)6	18	277	295	CTGTCTCTGCCGCTGCTT	CACCTGCTTGTTGTAGATGTTGA	60.45	60.218	207
CL1009.Contig7_All_748_4	(GGC)6	18	277	295	CTGTCTCTGCCGCTGCTT	AGCACCTGCTTGTTGTAGATGTT	60.45	60.24	209
CL1009.Contig7_All_748_5	(GGC)6	18	277	295	CTGTCTCTGCCGCTGCTTT	CACCTGCTTGTTGTAGATGTTGA	61.831	60.218	207
CL10110.Contig4_All_4955_1	(GCA)6	18	286	304	ATAAGCCACAAGTTCGTCGTATG	AAGTTGGGCCTTAGTAACTTTGC	60.427	60.07	115
CL10110.Contig4_All_4955_2	(GCA)6	18	286	304	CATAAGCCACAAGTTCGTCGTAT	AAGTTGGGCCTTAGTAACTTTGC	60.427	60.07	116
CL10110.Contig4_All_4955_3	(GCA)6	18	286	304	ACAAGTTCGTCGTATGTCGTTTC	AAGTTGGGCCTTAGTAACTTTGC	60.458	60.07	108
CL10110.Contig4_All_4955_4	(GCA)6	18	286	304	CAAGTTCGTCGTATGTCGTTTCT	AAGTTGGGCCTTAGTAACTTTGC	60.578	60.07	107
CL10110.Contig4_All_4955_5	(GCA)6	18	286	304	TCGTCGTATGTCGTTTCTACTTG	AAGTTGGGCCTTAGTAACTTTGC	59.344	60.07	102
CL10119.Contig5_All_4960_1	(CTT)6	18	576	594	GCTCCACTTGAGACGACTCCT	CTATTGCTAGGCAATCGAGATGT	60.978	59.791	146
CL10119.Contig5_All_4960_3	(CTT)6	18	576	594	CATGCTCCACTTGAGACGAC	CTATTGCTAGGCAATCGAGATGT	59.42	59.791	149
CL10119.Contig5_All_4960_4	(CTT)6	18	576	594	ATGCTCCACTTGAGACGACTCCT	CTATTGCTAGGCAATCGAGATGT	63.796	59.791	148
CL10127.Contig1_All_4962_1	(CCG)6	18	226	244	CCACACACTTCTCGAGGAAAA	GTTCGAGGAGGGAGACTGCT	60.275	60.932	144
CL10127.Contig1_All_4962_2	(CCG)6	18	226	244	CCACACACTTCTCGAGGAAAA	GTTCGAGGAGGGAGACTGC	60.275	59.936	144
CL10127.Contig1_All_4962_3	(CCG)6	18	226	244	CCACACACTTCTCGAGGAAAA	TTCGAGGAGGGAGACTGCT	60.275	60.08	143
CL10127.Contig1_All_4962_4	(CCG)6	18	226	244	CCACACACTTCTCGAGGAAAAA	GTTCGAGGAGGGAGACTGCT	61.549	60.932	144
CL10127.Contig1_All_4962_5	(CCG)6	18	226	244	CCACACACTTCTCGAGGAAAA	GGTTCGAGGAGGGAGACTG	60.275	59.776	145
CL10127.Contig1_All_4963_1	(CCT)5	15	406	421	CATCCCCTCTCCCTCCTTC	GAGTCGAGGAGGGACTGCTT	60.945	60.932	141
CL10127.Contig1_All_4963_2	(CCT)5	15	406	421	CTCCTCCACCTCCCCATC	GAGTCGAGGAGGGACTGCTT	60.419	60.932	155
CL10127.Contig1_All_4963_3	(CCT)5	15	406	421	ATCCCCTCTCCCTCCTTCC	GAGTCGAGGAGGGACTGCTT	61.702	60.932	140
CL10127.Contig1_All_4963_4	(CCT)5	15	406	421	CATCCCCTCTCCCTCCTTC	AGTCGAGGAGGGACTGCTTG	60.945	61.908	140
CL10127.Contig1_All_4963_5	(CCT)5	15	406	421	CTCCTCCACCTCCCCATC	GAGTCGAGGAGGGACTGCT	60.419	59.524	155
CL10134.Contig1_All_4964_1	(CTG)7	21	618	639	GCATAGATTGAATTGTTTGAGCC	AGTGGGAGAAGCCTGAAGAGTAT	59.989	59.801	147
CL10134.Contig1_All_4964_2	(CTG)7	21	618	639	AGATTGAATTGTTTGAGCCTGAG	AGTGGGAGAAGCCTGAAGAGTAT	59.776	59.801	143
CL10134.Contig1_All_4964_3	(CTG)7	21	618	639	GCTGGTGCTGTTGGAGTAAAATA	AGTGGGAGAAGCCTGAAGAGTAT	60.533	59.801	87
CL10134.Contig1_All_4964_4	(CTG)7	21	618	639	GCATAGATTGAATTGTTTGAGCC	AAGTGGGAGAAGCCTGAAGAGTA	59.989	60.765	148
CL10134.Contig1_All_4964_5	(CTG)7	21	618	639	CTGAGGTGGTGACTGAAGTTGTT	AGTGGGAGAAGCCTGAAGAGTAT	60.623	59.801	125
CL10138.Contig3_All_4965_1	(CCG)8	24	1697	1721	CTCTTCCCCTCCACCATGT	AACGGGACGCTGGATCTG	59.905	62.236	152
CL10138.Contig3_All_4965_2	(CCG)8	24	1697	1721	CTCTTCCCCTCCACCATGT	CAACGGGACGCTGGATCT	59.905	62.236	153
CL10138.Contig3_All_4965_3	(CCG)8	24	1697	1721	CCATGACGACCTCCCTCTT	CTCCTCGCAAACGGCAAC	60.056	62.92	133
CL10138.Contig3_All_4965_4	(CCG)8	24	1697	1721	CTCTTCCCCTCCACCATGT	CTCCTCGCAAACGGCAAC	59.905	62.92	119
CL10138.Contig3_All_4965_5	(CCG)8	24	1697	1721	CTCTTCCCCTCCACCATGTC	AACGGGACGCTGGATCTG	61.85	62.236	152
CL10145.Contig10_All_4978_1	(GGA)5	15	212	227	GCCACTCCTCCAGTACGTCTC	GCCGAAGAGGGAGAGCTT	61.235	59.636	139
CL10145.Contig10_All_4978_2	(GGA)5	15	212	227	GTTGCCACTCCTCCAGTACG	GCCGAAGAGGGAGAGCTT	60.711	59.636	142
CL10145.Contig10_All_4978_3	(GGA)5	15	212	227	CCAGTACGTCTCCCACCCT	GCCGAAGAGGGAGAGCTT	59.97	59.636	130
CL10145.Contig10_All_4978_4	(GGA)5	15	212	227	GCCACTCCTCCAGTACGTCTC	CTCGCCGAAGAGGGAGAG	61.235	61.196	142
CL10145.Contig10_All_4978_5	(GGA)5	15	212	227	GCCACTCCTCCAGTACGTCTC	CGAAGAGGGAGAGCTTGC	61.235	58.774	137
CL10145.Contig5_All_4971_1	(GCA)6	18	207	225	ATATGGATCGAGCTGACTACCAC	ACTGCTGCTCGTCCATGTC	59.522	60.004	132
CL10145.Contig5_All_4971_2	(GCA)6	18	207	225	ATATGGATCGAGCTGACTACCAC	CCATGTCGTCCATCATCGT	59.522	60.356	120
CL10145.Contig5_All_4971_3	(GCA)6	18	207	225	ATATGGATCGAGCTGACTACCAC	AACTGCTGCTCGTCCATGTC	59.522	61.437	133
CL10145.Contig5_All_4971_4	(GCA)6	18	207	225	ATCGATATGGATCGAGCTGACTA	CCGAGAACTGCTGCTCGT	60.095	60.294	142
CL10145.Contig5_All_4971_5	(GCA)6	18	207	225	ATATGGATCGAGCTGACTACCAC	GTCCATGTCGTCCATCATCGT	59.522	63.153	122
CL10145.Contig5_All_4972_1	(CGT)5	15	693	708	GGCGACGACAAGAGGAAC	GTCGTACTGGAGGTGGTCGT	59.345	60.033	150
CL10145.Contig5_All_4972_2	(CGT)5	15	693	708	GGCGACGACAAGAGGAAC	GTCGTACTGGAGGTGGTCGTC	59.345	61.943	150
CL10145.Contig5_All_4972_3	(CGT)5	15	693	708	GGCGACGACAAGAGGAAC	ATTCGGACTCCACCGAGAC	59.345	60.064	127
CL10145.Contig5_All_4972_4	(CGT)5	15	693	708	GGCGACGACAAGAGGAAC	TCGTACTGGAGGTGGTCGTC	59.345	61.134	149
CL10145.Contig5_All_4972_5	(CGT)5	15	693	708	GGGCGACGACAAGAGGAAC	GTCGTACTGGAGGTGGTCGT	63.133	60.033	151
CL10145.Contig7_All_4975_1	(GGA)5	15	790	805	AGCATGAAGGAGGAGGACTTC	GAGGGCCGAAGGAAGAGAC	59.832	61.268	155
CL10145.Contig7_All_4975_2	(GGA)5	15	790	805	GAGCATGAAGGAGGAGGACTT	GAGGGCCGAAGGAAGAGAC	59.832	61.268	156
CL10146.Contig1_All_4979_1	(CTC)5	15	363	378	ACGACGTACATCAGCGCC	GAACGCCGACGTGTCCAG	60.874	63.97	213
CL10146.Contig1_All_4979_2	(CTC)5	15	363	378	GACGACGTACATCAGCGCC	GAACGCCGACGTGTCCAG	62.835	63.97	214
CL10146.Contig1_All_4979_3	(CTC)5	15	363	378	GTACATCAGCGCCGACCC	GAACGCCGACGTGTCCAG	62.664	63.97	208
CL10146.Contig1_All_4979_4	(CTC)5	15	363	378	ACGTACATCAGCGCCGACC	GAACGCCGACGTGTCCAG	64.537	63.97	210
CL10146.Contig1_All_4979_5	(CTC)5	15	363	378	CGTACATCAGCGCCGACC	GAACGCCGACGTGTCCAG	63.832	63.97	209
CL10146.Contig2_All_4980_1	(GGA)5	15	499	514	GAACGCCGACGTGTCCAG	ACGACGTACATCAGCGCC	63.97	60.874	213
CL10146.Contig2_All_4980_2	(GGA)5	15	499	514	GAACGCCGACGTGTCCAG	GACGACGTACATCAGCGCC	63.97	62.835	214
CL10146.Contig2_All_4980_3	(GGA)5	15	499	514	GAACGCCGACGTGTCCAG	GTACATCAGCGCCGACCC	63.97	62.664	208
CL10146.Contig2_All_4980_4	(GGA)5	15	499	514	GAACGCCGACGTGTCCAG	ACGTACATCAGCGCCGACC	63.97	64.537	210
CL10146.Contig2_All_4980_5	(GGA)5	15	499	514	GAACGCCGACGTGTCCAG	CGTACATCAGCGCCGACC	63.97	63.832	209
CL10166.Contig4_All_4984_1	(GGC)5	15	962	977	CCATAAAGTTCAATGTGCACTCA	GTGCATTCTCCTCTTTTCGC	60.046	59.962	157
CL10166.Contig4_All_4984_2	(GGC)5	15	962	977	AATGTGCACTCAAAATGGAACTT	GTGCATTCTCCTCTTTTCGC	59.926	59.962	146
CL10166.Contig4_All_4984_3	(GGC)5	15	962	977	CCATAAAGTTCAATGTGCACTCA	CCGTGCATTCTCCTCTTTTC	60.046	59.813	159
CL10166.Contig4_All_4984_4	(GGC)5	15	962	977	CAAAATGGAACTTCACGGATTTA	GTGCATTCTCCTCTTTTCGC	60.219	59.962	136
CL10166.Contig4_All_4984_5	(GGC)5	15	962	977	AATGTGCACTCAAAATGGAACTT	CCGTGCATTCTCCTCTTTTC	59.926	59.813	148
CL10169.Contig2_All_4985_1	(TG)6	12	1587	1599	GCTGATGTGGTGCTCTTATATGTT	AGCAACAAAGTTTTACACCCAGA	59.591	60.082	141
CL10169.Contig2_All_4985_2	(TG)6	12	1587	1599	GCTGATGTGGTGCTCTTATATGTT	CACCCAGATAGTTCACTCCAAAC	59.591	59.914	126
CL10169.Contig2_All_4985_3	(TG)6	12	1587	1599	GCTGATGTGGTGCTCTTATATGTT	ACACCCAGATAGTTCACTCCAAA	59.591	59.914	127
CL10169.Contig2_All_4985_4	(TG)6	12	1587	1599	TGTGGTGCTCTTATATGTTTCAGC	AGCAACAAAGTTTTACACCCAGA	60.546	60.082	136
CL10169.Contig2_All_4985_5	(TG)6	12	1587	1599	TGTGGTGCTCTTATATGTTTCAGC	CACCCAGATAGTTCACTCCAAAC	60.546	59.914	121
CL10169.Contig5_All_4989_2	(TCG)7	21	389	410	CGTAGTACTCGTCGTCGTCCAT	GAATAGCTACTGGGAGGAGTGCT	61.486	60.287	92
CL10183.Contig2_All_4998_5	(CCG)6	18	375	393	CTCCTCCTCATCCCTCCCT	GACACCCCGATCACGAAG	60.555	60.046	150
CL10195.Contig4_All_5002_1	(CTC)5	15	1735	1750	GGTCCACTTCTGCTTCGGT	CAGTAGGCGTTGTTGCTGTC	60.253	59.515	97
CL10195.Contig4_All_5002_2	(CTC)5	15	1735	1750	GTCCACTTCTGCTTCGGTG	CAGTAGGCGTTGTTGCTGTC	59.404	59.515	96
CL10195.Contig4_All_5002_3	(CTC)5	15	1735	1750	GGTCCACTTCTGCTTCGGT	AGTAGGCGTTGTTGCTGTCGT	60.253	62.174	96
CL10195.Contig4_All_5002_4	(CTC)5	15	1735	1750	GGTCCACTTCTGCTTCGGT	GTAGGCGTTGTTGCTGTCGT	60.253	61.295	95
CL10195.Contig4_All_5002_5	(CTC)5	15	1735	1750	GGTCCACTTCTGCTTCGGT	AGTAGGCGTTGTTGCTGTCG	60.253	61.42	96
CL101.Contig14_All_37_5	(ATG)5	15	3087	3102	CGTCAACTAGGAATCCAAGACAT	TGGAGCTGTTGTTGTCTACTGAA	59.535	59.966	158
CL10202.Contig2_All_5006_1	(GCG)5	15	815	830	CACGTCGTGGTACTGGAACTG	GATCAGTAGCATGGCGTTCAT	61.599	60.118	151
CL10202.Contig2_All_5006_2	(GCG)5	15	815	830	CACGTCGTGGTACTGGAACTG	ATCAAGCGATCAGTAGCATGG	61.599	60.25	158
CL10202.Contig2_All_5006_3	(GCG)5	15	815	830	CACGTCGTGGTACTGGAACTG	GGATCAAGCGATCAGTAGCAT	61.599	59.311	160
CL10202.Contig2_All_5006_4	(GCG)5	15	815	830	ACGTCGTGGTACTGGAACTG	GATCAGTAGCATGGCGTTCAT	58.648	60.118	150
CL10202.Contig2_All_5006_5	(GCG)5	15	815	830	CACGTCGTGGTACTGGAACT	GATCAGTAGCATGGCGTTCAT	58.648	60.118	151
CL10210.Contig3_All_5010_1	(TGG)5	15	1258	1273	GACGACTGGAACCCATACG	CCTCACCGAACAACCTAGAACT	58.945	59.677	136
CL10210.Contig3_All_5010_2	(TGG)5	15	1258	1273	CGACGACTGGAACCCATAC	CCTCACCGAACAACCTAGAACT	58.945	59.677	137
CL10210.Contig3_All_5010_3	(TGG)5	15	1258	1273	AGCAGCGACGACTGGAAC	CCTCACCGAACAACCTAGAACT	60.146	59.677	142
CL10210.Contig3_All_5010_4	(TGG)5	15	1258	1273	GAACCCATACGGCGAGTTG	CCTCACCGAACAACCTAGAACT	61.452	59.677	128
CL10210.Contig3_All_5010_5	(TGG)5	15	1258	1273	AACCCATACGGCGAGTTG	CCTCACCGAACAACCTAGAACT	59.522	59.677	127
CL10210.Contig3_All_5011_1	(CCG)6	18	1637	1655	GTCGTACCCACCAGCAGC	GTAGCTGTCTCGCATGGTATGT	60.279	59.294	135
CL10210.Contig3_All_5011_2	(CCG)6	18	1637	1655	GTCGTACCCACCAGCAGC	GTAGCTGTCTCGCATGGTATGTG	60.279	61.977	135
CL10210.Contig3_All_5011_3	(CCG)6	18	1637	1655	GTCGTACCCACCAGCAGC	TAGCTGTCTCGCATGGTATGTG	60.279	61.234	134
CL10210.Contig3_All_5011_4	(CCG)6	18	1637	1655	GTCGTACCCACCAGCAGC	CGTAGCTGTCTCGCATGGTAT	60.279	60.306	136
CL10210.Contig3_All_5011_5	(CCG)6	18	1637	1655	CCACGTCGTACCCACCAG	GTAGCTGTCTCGCATGGTATGT	61.026	59.294	139
CL10210.Contig4_All_5012_1	(CGG)6	18	234	252	GCTCCGGCCATGTACAAC	GTACCCACCAGCAGCCATAG	60.08	60.538	159
CL10210.Contig4_All_5012_2	(CGG)6	18	234	252	CATGTACAACGGGGGTGG	GTACCCACCAGCAGCCATAG	60.654	60.538	151
CL10210.Contig4_All_5012_3	(CGG)6	18	234	252	CCATGTACAACGGGGGTG	GTACCCACCAGCAGCCATAG	60.654	60.538	152
CL10210.Contig4_All_5012_4	(CGG)6	18	234	252	GCTCCGGCCATGTACAAC	TACCCACCAGCAGCCATAG	60.08	59.682	158
CL10210.Contig4_All_5012_5	(CGG)6	18	234	252	GCTCCGGCCATGTACAAC	GTACCCACCAGCAGCCATA	60.08	59.537	159
CL10210.Contig4_All_5013_1	(CCA)5	15	613	628	GATCAGAGCATGACGATGGAC	GACGACTGGAACCCATACG	60.649	58.945	158
CL10210.Contig4_All_5013_2	(CCA)5	15	613	628	GATCAGAGCATGACGATGGAC	CGACGACTGGAACCCATAC	60.649	58.945	159
CL10210.Contig4_All_5013_3	(CCA)5	15	613	628	ATGAGCTCAAGAACCGATCAGAG	CTGCTGCTGTTGCTGCTG	62.136	60.671	105
CL10210.Contig4_All_5013_4	(CCA)5	15	613	628	ACCTAGACCTAGCGCTGCAA	ATGTTGGCTCCATGAGGCT	60.176	60.639	153
CL10210.Contig4_All_5013_5	(CCA)5	15	613	628	CAACCTAGACCTAGCGCTGC	ATGTTGGCTCCATGAGGCT	60.176	60.639	155
CL10214.Contig6_All_5015_1	(TCG)5	15	351	366	CAGAGTAATCGACCGCCCT	GTACACTGCCGTCTTCCTCCT	60.225	60.696	143
CL10214.Contig6_All_5015_2	(TCG)5	15	351	366	CACGCGCAGAGTAATCGAC	GTACACTGCCGTCTTCCTCCT	60.578	60.696	149
CL10214.Contig6_All_5015_3	(TCG)5	15	351	366	CAGAGTAATCGACCGCCCT	TACACTGCCGTCTTCCTCCT	60.225	59.867	142
CL10214.Contig6_All_5015_4	(TCG)5	15	351	366	AGAGTAATCGACCGCCCTC	GTACACTGCCGTCTTCCTCCT	59.253	60.696	142
CL10214.Contig6_All_5015_5	(TCG)5	15	351	366	CAGAGTAATCGACCGCCCT	GTACACTGCCGTCTTCCTCC	60.225	59.727	143
CL10228.Contig1_All_5017_1	(CTG)6	18	4469	4487	CTCGTCTCCGTTTGAGTGTTG	AATGAGCTCAAGAAGGCCAC	60.869	59.434	150
CL10228.Contig1_All_5017_2	(CTG)6	18	4469	4487	CCTCGTCTCCGTTTGAGTGT	CTCAAGAAGGCCACCAAGAC	60.298	59.844	145
CL10228.Contig1_All_5017_3	(CTG)6	18	4469	4487	TCGTCTCCGTTTGAGTGTTG	AATGAGCTCAAGAAGGCCAC	59.873	59.434	149
CL10228.Contig1_All_5017_4	(CTG)6	18	4469	4487	CCTCGTCTCCGTTTGAGTGTT	CTCAAGAAGGCCACCAAGAC	61.616	59.844	145
CL10228.Contig1_All_5017_5	(CTG)6	18	4469	4487	CCTCGTCTCCGTTTGAGTGT	AATGAGCTCAAGAAGGCCAC	60.298	59.434	151
CL10228.Contig3_All_5018_1	(AGC)6	18	805	823	CTCAAGAAGGCCACCAAGAC	CCTCGTCTCCGTTTGAGTGT	59.844	60.298	145
CL10228.Contig3_All_5018_2	(AGC)6	18	805	823	CTCAAGAAGGCCACCAAGAC	CCTCGTCTCCGTTTGAGTGTT	59.844	61.616	145
CL10228.Contig3_All_5018_3	(AGC)6	18	805	823	AAGGAGATCGAGGTGCAGGT	CTCGTCTCCGTTTGAGTGTTG	61.192	60.869	108
CL10228.Contig3_All_5018_4	(AGC)6	18	805	823	AGGAGATCGAGGTGCAGGT	CTCGTCTCCGTTTGAGTGTTG	59.808	60.869	107
CL10228.Contig3_All_5018_5	(AGC)6	18	805	823	AAGGAGATCGAGGTGCAGG	CTCGTCTCCGTTTGAGTGTTG	60.356	60.869	108
CL1022.Contig2_All_752_1	(GCG)5	15	1536	1551	GCTCTTGTTCTTCTTGTTGCTGT	AGCTTGCCCATACCAAAGC	60.109	60.228	152
CL1022.Contig2_All_752_2	(GCG)5	15	1536	1551	TGTTCTTCTTGTTGCTGTTCTTG	AGCTTGCCCATACCAAAGC	59.588	60.228	147
CL1022.Contig2_All_752_3	(GCG)5	15	1536	1551	ACCTTCGTCTTCTTCTTGCTCTT	GTCGTGGAAGTCGCTGTTC	60.069	59.409	114
CL1022.Contig2_All_752_4	(GCG)5	15	1536	1551	GTTCTTCTTGTTGCTGTTCTTGC	AGCTTGCCCATACCAAAGC	60.458	60.228	146
CL1022.Contig2_All_752_5	(GCG)5	15	1536	1551	GCTCTTGTTCTTCTTGTTGCTGT	GTCGTGGAAGTCGCTGTTC	60.109	59.409	97
CL10232.Contig2_All_5019_1	(TCC)6	18	209	227	ACCACCACCGCCTTATTTT	ACTGCCACGTGTTGTAGACG	59.302	59.819	124
CL10232.Contig2_All_5019_2	(TCC)6	18	209	227	CACCACCACCGCCTTATTT	ACTGCCACGTGTTGTAGACG	60.76	59.819	125
CL10232.Contig2_All_5019_3	(TCC)6	18	209	227	CACCACCACCGCCTTATTTT	ACTGCCACGTGTTGTAGACG	62.005	59.819	125
CL10232.Contig2_All_5019_4	(TCC)6	18	209	227	ACCACCACCGCCTTATTTT	GCACTGCCACGTGTTGTAGAC	59.302	61.766	126
CL10232.Contig2_All_5019_5	(TCC)6	18	209	227	CACCACCACCGCCTTATTT	GCACTGCCACGTGTTGTAGAC	60.76	61.766	127
CL10234.Contig4_All_5021_5	(GC)6	12	250	262	AGTACGTGGTACCTTGCTAGCCT	AAACGCAAGGTAAACAACCAAA	60.593	60.757	102
CL10234.Contig4_All_5022_1	(TG)9	18	1517	1535	ATAGCTAAAGCAGCAGGTGTTGT	CTGCACCTACGAAACAAGAAAGT	59.53	59.868	137
CL10234.Contig4_All_5022_2	(TG)9	18	1517	1535	ATAGCTAAAGCAGCAGGTGTTGT	ACTGCACCTACGAAACAAGAAAG	59.53	59.868	138
CL10234.Contig4_All_5022_3	(TG)9	18	1517	1535	GTGTGTGCAAGTTTTGGTAGCTT	CTGCACCTACGAAACAAGAAAGT	60.616	59.868	111
CL10234.Contig4_All_5022_4	(TG)9	18	1517	1535	GTGTGTGCAAGTTTTGGTAGCTT	ACTGCACCTACGAAACAAGAAAG	60.616	59.868	112
CL10234.Contig4_All_5022_5	(TG)9	18	1517	1535	GTGTGCAAGTTTTGGTAGCTTTG	CTGCACCTACGAAACAAGAAAGT	61.069	59.868	109
CL1023.Contig1_All_753_5	(CCG)6	18	528	546	ACGTCTGCGAGCAGTACCC	GAGATTATGACTTCAGCTCTCCG	61.44	59.518	91
CL1023.Contig3_All_754_1	(CCG)7	21	539	560	ACGTCTGCGAGCAGTACCC	CTTCCCTCCCCACAACCAC	61.44	62.708	131
CL1023.Contig3_All_754_2	(CCG)7	21	539	560	ACGTCTGCGAGCAGTACCC	TTCCCTCCCCACAACCAC	61.44	61.779	130
CL1023.Contig3_All_754_3	(CCG)7	21	539	560	CGTCTGCGAGCAGTACCC	CTTCCCTCCCCACAACCAC	60.58	62.708	130
CL1023.Contig3_All_754_4	(CCG)7	21	539	560	GTCTGCGAGCAGTACCCC	CTTCCCTCCCCACAACCAC	59.372	62.708	129
CL1023.Contig3_All_754_5	(CCG)7	21	539	560	ACGTCTGCGAGCAGTACCC	CTTCCCTCCCCACAACCA	61.44	61.911	131
CL10251.Contig2_All_5025_1	(CCG)6	18	193	211	AGACACATACAGAGAGCCACAGG	GCAGCGATAGCATCAACCAC	60.747	61.758	120
CL10251.Contig2_All_5025_2	(CCG)6	18	193	211	AGACACATACAGAGAGCCACAGG	GCAGCGATAGCATCAACCA	60.747	60.943	120
CL10251.Contig2_All_5025_3	(CCG)6	18	193	211	GAGACACATACAGAGAGCCACAG	GCAGCGATAGCATCAACCAC	59.03	61.758	121
CL10251.Contig2_All_5025_4	(CCG)6	18	193	211	AGAGACACATACAGAGAGCCACA	GCAGCGATAGCATCAACCAC	59.03	61.758	122
CL10251.Contig2_All_5025_5	(CCG)6	18	193	211	CAGAGACACATACAGAGAGCCAC	GCAGCGATAGCATCAACCAC	59.03	61.758	123
CL10251.Contig6_All_5026_1	(TGA)5	15	4392	4407	AAGCATGTCATGATCTGGAGAAT	TATATACAGTGGTCTGGGCCTTG	59.982	60.263	141
CL10251.Contig6_All_5026_3	(TGA)5	15	4392	4407	GACTATCAGGACTTCCCTCCATT	ATGATAGTGGTCAGAAGGCATTG	59.852	60.387	144
CL10251.Contig6_All_5026_4	(TGA)5	15	4392	4407	GACTATCAGGACTTCCCTCCATT	GATAGTGGTCAGAAGGCATTGAA	59.852	60.497	142
CL10251.Contig6_All_5026_5	(TGA)5	15	4392	4407	GACTATCAGGACTTCCCTCCATT	TAGTGGTCAGAAGGCATTGAAAC	59.852	60.528	140
CL10251.Contig6_All_5027_1	(GTC)5	15	4935	4950	CTTTTCATCGATGTAGGATAGCG	GACGTCGAACTGGAGGAGG	60.121	60.812	105
CL10251.Contig6_All_5027_2	(GTC)5	15	4935	4950	CTTTTCATCGATGTAGGATAGCG	ACGACGTCGAACTGGAGG	60.121	59.82	107
CL10251.Contig6_All_5027_3	(GTC)5	15	4935	4950	AAAATGTCCCAGAACATGTTGAA	GACGTCGAACTGGAGGAGG	60.617	60.812	129
CL10251.Contig6_All_5027_4	(GTC)5	15	4935	4950	CTTTTCATCGATGTAGGATAGCG	GAACTGGAGGAGGGGGAG	60.121	59.561	99
CL10251.Contig6_All_5027_5	(GTC)5	15	4935	4950	AAAGTCTTTCTGAAAATGTCCCA	GACGTCGAACTGGAGGAGG	59.165	60.812	141
CL10251.Contig6_All_5028_1	(CGG)7	21	5051	5072	CAGCGATAGCATCAACCACC	AGAGACACATACAGAGAGCCACG	61.607	60.881	124
CL10251.Contig6_All_5028_2	(CGG)7	21	5051	5072	CAGCGATAGCATCAACCACC	CAGAGACACATACAGAGAGCCAC	61.607	59.03	125
CL10251.Contig6_All_5028_3	(CGG)7	21	5051	5072	CAGCGATAGCATCAACCACC	ACAGAGACACATACAGAGAGCCA	61.607	59.03	126
CL10251.Contig6_All_5028_4	(CGG)7	21	5051	5072	GCAGCGATAGCATCAACCAC	AGAGACACATACAGAGAGCCACG	61.758	60.881	125
CL10251.Contig6_All_5028_5	(CGG)7	21	5051	5072	CAGCGATAGCATCAACCACC	GAGACACATACAGAGAGCCACG	61.607	59.937	123
CL10264.Contig2_All_5029_1	(AAG)5	15	1172	1187	CCTTTCACAAGTTTCTATGCACC	AACCTTCACCATCCTCGTCTAAC	60.048	60.756	124
CL10264.Contig2_All_5029_2	(AAG)5	15	1172	1187	GCACCAGTGAATGTGAGTACAAA	AACCTTCACCATCCTCGTCTAAC	60.088	60.756	106
CL10264.Contig2_All_5029_3	(AAG)5	15	1172	1187	CCTTTCACAAGTTTCTATGCACC	AGGTTGTACCAAACCTTCACCAT	60.048	60.89	135
CL10264.Contig2_All_5029_4	(AAG)5	15	1172	1187	TTCTATGCACCAGTGAATGTGAG	AACCTTCACCATCCTCGTCTAAC	60.183	60.756	112
CL10264.Contig2_All_5029_5	(AAG)5	15	1172	1187	CACAAGTTTCTATGCACCAGTGA	AACCTTCACCATCCTCGTCTAAC	60.218	60.756	119
CL10264.Contig2_All_5030_1	(TGA)5	15	1684	1699	GAAAGGGAGACCATTCACTTTG	GGACTTCTCTTCACACCATCACT	59.976	59.659	159
CL10264.Contig2_All_5030_2	(TGA)5	15	1684	1699	CCATTGCTACAAAGTGCTTGAC	GGACTTCTCTTCACACCATCACT	59.813	59.659	135
CL10264.Contig2_All_5030_3	(TGA)5	15	1684	1699	CTACAAAGTGCTTGACAAGGAGA	GGACTTCTCTTCACACCATCACT	58.711	59.659	129
CL10264.Contig2_All_5030_4	(TGA)5	15	1684	1699	TGACAAGGAGAAGTGGAGGAAC	GGACTTCTCTTCACACCATCACT	60.66	59.659	117
CL10264.Contig2_All_5030_5	(TGA)5	15	1684	1699	CTTGACAAGGAGAAGTGGAGGA	GGACTTCTCTTCACACCATCACT	60.787	59.659	119
CL10279.Contig1_All_5031_2	(GCT)7	21	703	724	CTCTTGATGTAGCTGCACGTCT	GTTTCGGAGGAGGAGATCAAC	59.708	60.067	152
CL10279.Contig1_All_5031_5	(GCT)7	21	703	724	CTCTTGATGTAGCTGCACGTCTC	GTTTCGGAGGAGGAGATCAAC	61.501	60.067	152
CL10282.Contig4_All_5032_1	(AGG)7	21	458	479	ACGTCGTCGTACCATTACCAGT	GCTTCGACTTGCTCCTCTTC	60.72	59.313	106
CL10282.Contig4_All_5032_2	(AGG)7	21	458	479	CGTCGTCGTACCATTACCAGT	GCTTCGACTTGCTCCTCTTC	59.928	59.313	105
CL10282.Contig4_All_5032_3	(AGG)7	21	458	479	ACGTCGTCGTACCATTACCAG	GCTTCGACTTGCTCCTCTTC	59.928	59.313	106
CL10282.Contig4_All_5032_4	(AGG)7	21	458	479	GACGTCGTCGTACCATTACCAGT	GCTTCGACTTGCTCCTCTTC	62.412	59.313	107
CL10282.Contig4_All_5032_5	(AGG)7	21	458	479	GACGTCGTCGTACCATTACCAG	GCTTCGACTTGCTCCTCTTC	61.708	59.313	107
CL1028.Contig5_All_755_1	(GCC)5	15	2281	2296	ACCAGCACCCTCGGCTTC	GAAGACGCACCTCTTCTGCT	63.761	59.751	213
CL1028.Contig5_All_755_2	(GCC)5	15	2281	2296	AGCACCCTCGGCTTCCTG	GAAGACGCACCTCTTCTGCT	63.871	59.751	210
CL1028.Contig5_All_755_3	(GCC)5	15	2281	2296	CAGCACCCTCGGCTTCCT	GAAGACGCACCTCTTCTGCT	63.871	59.751	211
CL1028.Contig5_All_755_5	(GCC)5	15	2281	2296	ACCAGCACCCTCGGCTTC	AAGACGCACCTCTTCTGCTG	63.761	60.733	212
CL1028.Contig6_All_756_1	(GCC)5	15	2285	2300	GGGGACGAGAGGAGGAGG	GCTTGAGCTCGGACCACTC	62.149	61.121	148
CL1028.Contig6_All_756_2	(GCC)5	15	2285	2300	CTCTGCGGGGACGAGAGG	GAAGACGCACCTCTTCTGCT	64.506	59.751	93
CL1028.Contig6_All_756_3	(GCC)5	15	2285	2300	CTCTGCCTCTGCGGGGAC	GAAGACGCACCTCTTCTGCT	64.533	59.751	99
CL1028.Contig6_All_756_4	(GCC)5	15	2285	2300	GGGGACGAGAGGAGGAGG	GCTTGAGCTCGGACCACT	62.149	59.078	148
CL1028.Contig6_All_756_5	(GCC)5	15	2285	2300	CTGCGGGGACGAGAGGAG	AAGACGCACCTCTTCTGCTG	64.506	60.733	90
CL10292.Contig2_All_5033_1	(AGC)5	15	266	281	ACCCTTCCGCTCTTCGAC	CGGCTTCTTGTTCTTCGC	60.349	59.673	81
CL10292.Contig2_All_5033_2	(AGC)5	15	266	281	ACGACCCTTCCGCTCTTC	CTTCTTGTTCTTCGCGCC	60.349	59.673	81
CL10292.Contig2_All_5033_3	(AGC)5	15	266	281	ACGACCCTTCCGCTCTTC	CGGCTTCTTGTTCTTCGC	60.349	59.673	84
CL10292.Contig2_All_5033_4	(AGC)5	15	266	281	ACCCTTCCGCTCTTCGAC	CCGGCTTCTTGTTCTTCG	60.349	59.516	82
CL10292.Contig2_All_5033_5	(AGC)5	15	266	281	ACGACCCTTCCGCTCTTC	CCGGCTTCTTGTTCTTCG	60.349	59.516	85
CL10294.Contig3_All_5034_1	(CGG)5	15	411	426	ATTGGCTGCACCAGTACCAC	ACCTGCGAGAGGAACACG	60.986	59.98	139
CL10294.Contig3_All_5034_2	(CGG)5	15	411	426	ATTGGCTGCACCAGTACCA	ACCTGCGAGAGGAACACG	60.128	59.98	139
CL10294.Contig3_All_5034_3	(CGG)5	15	411	426	CATTGGCTGCACCAGTACC	ACCTGCGAGAGGAACACG	60.128	59.98	140
CL10294.Contig3_All_5034_4	(CGG)5	15	411	426	TTGGCTGCACCAGTACCAC	ACCTGCGAGAGGAACACG	60.739	59.98	138
CL10294.Contig3_All_5034_5	(CGG)5	15	411	426	ATTGGCTGCACCAGTACCAC	GACCTGCGAGAGGAACACG	60.986	62.005	140
CL10295.Contig2_All_5035_1	(CCAG)5	20	250	270	ACTGCAGCACACACGAGAATAC	GTAAGATTTTGGCATGGTAATCC	60.386	58.812	155
CL10295.Contig2_All_5035_2	(CCAG)5	20	250	270	ACTGCAGCACACACGAGAATAC	CGGTAAGATTTTGGCATGGTAAT	60.386	61.23	157
CL10295.Contig2_All_5035_3	(CCAG)5	20	250	270	GTCCAATCTTGGCTCAGAGAATC	GTAAGATTTTGGCATGGTAATCC	61.464	58.812	85
CL10295.Contig2_All_5035_4	(CCAG)5	20	250	270	GTCCAATCTTGGCTCAGAGAATC	GGTAAGATTTTGGCATGGTAATC	61.464	58.812	86
CL10295.Contig2_All_5035_5	(CCAG)5	20	250	270	GTCCAATCTTGGCTCAGAGAATC	CGGTAAGATTTTGGCATGGTAAT	61.464	61.23	87
CL1029.Contig3_All_759_1	(GCC)6	18	243	261	CCTACATGGCTGGGGTCTC	CTTTTCGGATCACAAGTACCAAG	60.481	60.042	158
CL1029.Contig3_All_759_4	(GCC)6	18	243	261	CCTACATGGCTGGGGTCTC	TTTCGGATCACAAGTACCAAGAT	60.481	59.885	156
CL10304.Contig3_All_5036_1	(AT)6	12	2077	2089	ACCGAAATGGATTACTCCGTAAG	TTAGCCAACATTTGCCAAAAA	60.579	60.461	132
CL10304.Contig3_All_5036_2	(AT)6	12	2077	2089	ACCGAAATGGATTACTCCGTAAG	TCAAATTTGTTCAACTATTTAGCCA	60.579	59.168	150
CL10304.Contig3_All_5036_3	(AT)6	12	2077	2089	CCGAAATGGATTACTCCGTAAG	TTAGCCAACATTTGCCAAAAA	59.858	60.461	131
CL10304.Contig3_All_5036_4	(AT)6	12	2077	2089	TGACAAGTAATTGTACCGAAATGG	TTAGCCAACATTTGCCAAAAA	60.16	60.461	146
CL10304.Contig3_All_5036_5	(AT)6	12	2077	2089	GATTGCTGAATGGAAAACACATT	TTTTTCAAAGATAAACTGTTCCTCA	60.238	58.482	160
CL10334.Contig3_All_5039_1	(GCCA)5	20	3750	3770	TGGTGTGCCTTTCTTTCTTTCTA	AGATTGCTTTGCTGCTGCTT	60.275	60.3	130
CL10334.Contig3_All_5039_2	(GCCA)5	20	3750	3770	TGGTGTGCCTTTCTTTCTTTCTA	AAGATTGCTTTGCTGCTGCT	60.275	60.3	131
CL10334.Contig3_All_5039_3	(GCCA)5	20	3750	3770	AAGTCGCCAAGAAGAGTGTGAG	CGAACTGACCTCGTCAGATTTT	60.98	60.661	145
CL10334.Contig3_All_5039_4	(GCCA)5	20	3750	3770	AGAAGTCGCCAAGAAGAGTGTG	CGAACTGACCTCGTCAGATTTT	60.98	60.661	147
CL10334.Contig3_All_5039_5	(GCCA)5	20	3750	3770	CAGAAGTCGCCAAGAAGAGTGT	CGAACTGACCTCGTCAGATTTT	60.98	60.661	148
CL10345.Contig2_All_5042_1	(GT)16	32	179	211	ATCTTTCTCTCTTCTAGCCAGCG	CAAATCTCCGAATCACAACTCAC	60.631	60.899	151
CL10345.Contig2_All_5042_2	(GT)16	32	179	211	ATCTTTCTCTCTTCTAGCCAGCG	ATCCAAATCTCCGAATCACAACT	60.631	61.067	154
CL10345.Contig2_All_5042_3	(GT)16	32	179	211	ATCTTTCTCTCTTCTAGCCAGCG	CAAATCTCCGAATCACAACTCA	60.631	60.11	151
CL10345.Contig2_All_5042_4	(GT)16	32	179	211	ATCTTTCTCTCTTCTAGCCAGCG	ATCCAAATCTCCGAATCACAAC	60.631	60.194	154
CL10345.Contig2_All_5042_5	(GT)16	32	179	211	CATCTTTCTCTCTTCTAGCCAGC	CAAATCTCCGAATCACAACTCAC	58.95	60.899	152
CL10348.Contig2_All_5043_1	(GCG)7	21	2211	2232	ACGTCCAGTGCTTCTTCGAC	GACGTCGCTCACACCCAT	60.453	60.723	158
CL10348.Contig2_All_5043_2	(GCG)7	21	2211	2232	GACGTCCAGTGCTTCTTCGAC	GACGTCGCTCACACCCAT	62.33	60.723	159
CL10348.Contig2_All_5043_3	(GCG)7	21	2211	2232	CGTCCAGTGCTTCTTCGAC	GACGTCGCTCACACCCAT	59.561	60.723	157
CL10348.Contig2_All_5043_4	(GCG)7	21	2211	2232	GACGTCCAGTGCTTCTTCG	GACGTCGCTCACACCCAT	59.561	60.723	159
CL10348.Contig2_All_5043_5	(GCG)7	21	2211	2232	GGACGTCCAGTGCTTCTTC	GACGTCGCTCACACCCAT	58.364	60.723	160
CL1035.Contig13_All_770_2	(TG)11	22	2119	2141	ATTCTTCCTGGAAATTCTCTTGC	ACTCAACCACTAGCCAACACAG	60.089	59.325	160
CL1035.Contig13_All_770_4	(TG)11	22	2119	2141	ATTCTTCCTGGAAATTCTCTTGC	ACTAGCCAACACAGGGTCACAT	60.089	60.857	152
CL1035.Contig13_All_770_5	(TG)11	22	2119	2141	AAATTCTCTTGCTGAGCTGGTG	GAAGGAGAAGCACTCAACCACTA	60.923	59.936	160
CL1035.Contig24_All_772_1	(AC)11	22	1395	1417	GTAGTTGTCGGGCAGCTTCT	ATCTCTTTAGCTTTGCTCGCAG	59.501	60.296	155
CL1035.Contig24_All_772_2	(AC)11	22	1395	1417	GTAGTTGTCGGGCAGCTTCT	TTGCCATCTCTTTAGCTTTGCT	59.501	60.508	160
CL1035.Contig24_All_772_3	(AC)11	22	1395	1417	GTAGTTGTCGGGCAGCTTCT	CTTGCAAGGAGAATAAGGTGAGC	59.501	61.567	108
CL1035.Contig24_All_772_4	(AC)11	22	1395	1417	GTAGTTGTCGGGCAGCTTCT	TTGCAAGGAGAATAAGGTGAGC	59.501	60.741	107
CL1035.Contig24_All_772_5	(AC)11	22	1395	1417	GTAGTTGTCGGGCAGCTTCT	TGCCATCTCTTTAGCTTTGCTC	59.501	60.994	159
CL1035.Contig8_All_765_1	(AC)11	22	323	345	GAAGGAGAAGCACTCAACCACTA	GAAATTCTCTTGCTGAGCTGGT	59.936	60.026	157
CL1035.Contig8_All_765_2	(AC)11	22	323	345	CTATGATACGCTGTGACCAGCTC	ATTCTTCCTGGAAATTCTCTTGC	61.195	60.089	124
CL1035.Contig8_All_765_3	(AC)11	22	323	345	TATGATACGCTGTGACCAGCTC	ATTCTTCCTGGAAATTCTCTTGC	60.3	60.089	123
CL1035.Contig8_All_765_4	(AC)11	22	323	345	ACATGGCTATGATACGCTGTGAC	ATTCTTCCTGGAAATTCTCTTGC	61.316	60.089	130
CL1035.Contig8_All_765_5	(AC)11	22	323	345	CTATGATACGCTGTGACCAGCTC	TTTTCTTGTGAGATTCTTCCTGG	61.195	59.749	136
CL1035.Contig8_All_766_1	(TC)11	22	754	776	TCATCAGGATCTGGTTTTACACA	CATGACTCGAGGTGAGGAGAG	59.485	59.994	121
CL1035.Contig8_All_766_2	(TC)11	22	754	776	GTTTTACACAGGGGGAAAACTGT	CATGACTCGAGGTGAGGAGAG	60.519	59.994	108
CL1035.Contig8_All_766_3	(TC)11	22	754	776	GTTTTACACAGGGGGAAAACTGT	GAGCTGAGGTGGAGGAGAGAT	60.519	59.967	153
CL1035.Contig8_All_766_4	(TC)11	22	754	776	ATCAGGATCTGGTTTTACACAGG	CATGACTCGAGGTGAGGAGAG	59.402	59.994	119
CL1035.Contig8_All_766_5	(TC)11	22	754	776	GTCATTCATCAGGATCTGGTTTT	CATGACTCGAGGTGAGGAGAG	59.343	59.994	126
CL1035.Contig9_All_767_4	(AG)6	12	740	752	GAGAGATGCAGTAGCAGGAGAAG	GTCATTCATCAGGATCTGGTTTT	59.809	59.343	141
CL1035.Contig9_All_768_1	(TG)11	22	1159	1181	ATTCTTCCTGGAATTCTCTTGCT	GTAGTTGTCGGGCAGCTTCT	59.754	59.501	130
CL1035.Contig9_All_768_2	(TG)11	22	1159	1181	TTTTCTTGTGAGATTCTTCCTGG	GTAGTTGTCGGGCAGCTTCT	59.749	59.501	142
CL1035.Contig9_All_768_3	(TG)11	22	1159	1181	GATTCTTCCTGGAATTCTCTTGC	GTAGTTGTCGGGCAGCTTCT	60.555	59.501	131
CL1035.Contig9_All_768_4	(TG)11	22	1159	1181	GGGGGTACTGTTTTCTTGTGAG	GTAGTTGTCGGGCAGCTTCT	59.901	59.501	152
CL1035.Contig9_All_768_5	(TG)11	22	1159	1181	GGGGTACTGTTTTCTTGTGAGATT	GTAGTTGTCGGGCAGCTTCT	59.817	59.501	151
CL10373.Contig5_All_5048_1	(CCG)6	18	1286	1304	CCCGTACTTGTTGCCTCCT	ACCACACCGACTTCTACTCCAT	60.119	59.923	158
CL10373.Contig5_All_5048_2	(CCG)6	18	1286	1304	CCCGTACTTGTTGCCTCCT	AACCACACCGACTTCTACTCCAT	60.119	61.17	159
CL10373.Contig5_All_5048_3	(CCG)6	18	1286	1304	CCCGTACTTGTTGCCTCCTC	ACCACACCGACTTCTACTCCAT	61.959	59.923	158
CL10373.Contig5_All_5048_4	(CCG)6	18	1286	1304	CCCGTACTTGTTGCCTCCT	AACCACACCGACTTCTACTCCA	60.119	60.961	159
CL10373.Contig5_All_5048_5	(CCG)6	18	1286	1304	CCCGTACTTGTTGCCTCCT	CAACCACACCGACTTCTACTCC	60.119	60.961	160
CL10385.Contig3_All_5050_1	(GTA)5	15	248	263	AAAGCACCATTCAGTGTTACCAT	CCCCCTACTGATGCTATCCTAT	59.818	58.517	111
CL10385.Contig3_All_5050_2	(GTA)5	15	248	263	CATAAAATACGGGAGTCAAAGCA	CCCCCTACTGATGCTATCCTAT	60.361	58.517	128
CL10385.Contig3_All_5050_3	(GTA)5	15	248	263	GAGTCAAAGCACCATTCAGTGTT	CCCCCTACTGATGCTATCCTAT	60.583	58.517	116
CL10385.Contig3_All_5050_4	(GTA)5	15	248	263	TCCATAAAATACGGGAGTCAAAG	CCCCCTACTGATGCTATCCTAT	59.403	58.517	130
CL10385.Contig3_All_5050_5	(GTA)5	15	248	263	CCATAAAATACGGGAGTCAAAGC	CCCCCTACTGATGCTATCCTAT	61.015	58.517	129
CL10385.Contig3_All_5051_1	(ATC)5	15	1979	1994	AAATATCTCAGCCGAAAAAGCTC	AGTCTTGAAGTGTTTGCCTTCAG	60.227	59.971	138
CL10385.Contig3_All_5051_2	(ATC)5	15	1979	1994	AAATATCTCAGCCGAAAAAGCTC	GTCTTGAAGTGTTTGCCTTCAGT	60.227	59.846	137
CL10385.Contig3_All_5051_3	(ATC)5	15	1979	1994	AAATATCTCAGCCGAAAAAGCTC	CGTTCTTTGGAGTCTTGAAGTGT	60.227	59.84	148
CL10385.Contig3_All_5051_4	(ATC)5	15	1979	1994	TCGCATCTGGATTTTCTGTACTT	GGGCTTCTTCAAGTTCTGATTCT	60.143	60.248	153
CL10385.Contig3_All_5051_5	(ATC)5	15	1979	1994	TCGCATCTGGATTTTCTGTACTT	GAGTTTGGGCTTCTTCAAGTTCT	60.143	60.28	159
CL10385.Contig4_All_5052_1	(CTA)5	15	3661	3676	CCCCCTACTGATGCTATCCTATC	AAAGCACCATTCAGTGTTACCAT	60.193	59.818	111
CL10385.Contig4_All_5052_2	(CTA)5	15	3661	3676	CCCCCTACTGATGCTATCCTATC	CATAAAATACGGGAGTCAAAGCA	60.193	60.361	128
CL10385.Contig4_All_5052_3	(CTA)5	15	3661	3676	CCCCCTACTGATGCTATCCTATC	GAGTCAAAGCACCATTCAGTGTT	60.193	60.583	116
CL10385.Contig4_All_5052_4	(CTA)5	15	3661	3676	CCCCCTACTGATGCTATCCTATC	TCCATAAAATACGGGAGTCAAAG	60.193	59.403	130
CL10385.Contig4_All_5052_5	(CTA)5	15	3661	3676	CCCCCTACTGATGCTATCCTATC	TGTTACCATAAAAAGCAATGCAG	60.193	59.226	97
CL10385.Contig5_All_5053_1	(TGA)5	15	1938	1953	AGTCTTGAAGTGTTTGCCTTCAG	AAATATCTCAGCCGAAAAAGCTC	59.971	60.227	138
CL10385.Contig5_All_5053_2	(TGA)5	15	1938	1953	GTCTTGAAGTGTTTGCCTTCAGT	AAATATCTCAGCCGAAAAAGCTC	59.846	60.227	137
CL10385.Contig5_All_5053_3	(TGA)5	15	1938	1953	CGTTCTTTGGAGTCTTGAAGTGT	AAATATCTCAGCCGAAAAAGCTC	59.84	60.227	148
CL10385.Contig5_All_5053_4	(TGA)5	15	1938	1953	GGGCTTCTTCAAGTTCTGATTCT	TCGCATCTGGATTTTCTGTACTT	60.248	60.143	153
CL10385.Contig5_All_5053_5	(TGA)5	15	1938	1953	GAGTTTGGGCTTCTTCAAGTTCT	TCGCATCTGGATTTTCTGTACTT	60.28	60.143	159
CL10388.Contig1_All_5054_1	(GCG)5	15	955	970	CTGTTTTGGTTTGCAGGGTC	GTCTGAAGTTCCATCCCTCCTTA	60.529	60.825	121
CL10388.Contig1_All_5054_2	(GCG)5	15	955	970	CTGTTTTGGTTTGCAGGGTC	TCTGAAGTTCCATCCCTCCTTAG	60.529	60.941	120
CL10388.Contig1_All_5054_3	(GCG)5	15	955	970	CTGTTTTGGTTTGCAGGGTC	AAGTCACCGAAGTCTGAAGTTCC	60.529	61.043	132
CL10388.Contig1_All_5054_4	(GCG)5	15	955	970	CTGTTTTGGTTTGCAGGGTC	TCTGAAGTTCCATCCCTCCTTA	60.529	60.068	120
CL10388.Contig1_All_5054_5	(GCG)5	15	955	970	CTGTTTTGGTTTGCAGGGTC	AAGTTCCATCCCTCCTTAGCTC	60.529	60.095	116
CL10393.Contig4_All_5058_1	(GGC)5	15	1545	1560	GAGGAGCCCGAGGAGGAC	AGCCAAATAAACGAACAAAACCT	62.308	60.269	124
CL10393.Contig4_All_5058_2	(GGC)5	15	1545	1560	CTTCGCCATCGTCCGTCT	AGCCAAATAAACGAACAAAACCT	62.379	60.269	80
CL10393.Contig4_All_5058_3	(GGC)5	15	1545	1560	GAGGAGGAGCCCGAGGAG	AGCCAAATAAACGAACAAAACCT	62.432	60.269	127
CL10393.Contig4_All_5058_4	(GGC)5	15	1545	1560	GAGGAGCCCGAGGAGGAC	ATAAACGAACAAAACCTCTCGCT	62.308	60.514	118
CL10393.Contig4_All_5058_5	(GGC)5	15	1545	1560	GAGGAGGAGCCCGAGGAG	ATAAACGAACAAAACCTCTCGCT	62.432	60.514	121
CL10393.Contig4_All_5059_1	(CA)7	14	1613	1627	AGCGAGAGGTTTTGTTCGTTTAT	AGGAAACTGGGCAAGTCAAAG	60.514	60.646	159
CL10393.Contig4_All_5059_2	(CA)7	14	1613	1627	AGGTTTTGTTCGTTTATTTGGCT	AACGGAAGAAGCAGCTAGTGG	60.269	60.927	115
CL10393.Contig4_All_5059_3	(CA)7	14	1613	1627	AGGTTTTGTTCGTTTATTTGGCT	GCAACGGAAGAAGCAGCTAGT	60.269	61.067	117
CL10393.Contig4_All_5059_4	(CA)7	14	1613	1627	AGCGAGAGGTTTTGTTCGTTTAT	AAGGAAACTGGGCAAGTCAAAG	60.514	61.833	160
CL10393.Contig4_All_5059_5	(CA)7	14	1613	1627	AGGTTTTGTTCGTTTATTTGGCT	GAAACTGGGCAAGTCAAAGC	60.269	59.859	151
CL10393.Contig4_All_5060_1	(CAG)6	18	2522	2540	AGAAGGGGTTTGTGGTGGAT	CCCTTCTTCTTCCTGGGCT	60.607	60.71	116
CL10393.Contig4_All_5060_2	(CAG)6	18	2522	2540	ATGGTGGAGAAGGGGTTTGT	CCCTTCTTCTTCCTGGGCT	60.607	60.71	123
CL10393.Contig4_All_5060_3	(CAG)6	18	2522	2540	GGTTTGTGGTGGATGAGAAGG	CCCTTCTTCTTCCTGGGCT	61.691	60.71	110
CL10393.Contig4_All_5060_4	(CAG)6	18	2522	2540	GGGTTTGTGGTGGATGAGAAG	CCCTTCTTCTTCCTGGGCT	61.691	60.71	111
CL10393.Contig4_All_5060_5	(CAG)6	18	2522	2540	GGGTTTGTGGTGGATGAGAA	CCCTTCTTCTTCCTGGGCT	60.758	60.71	111
CL10397.Contig7_All_5063_1	(GAGAAG)4	24	1768	1792	CTTTGACTATGACCGTGGCTTC	AGAATTCTCCTTCTCCTCATCGT	61.033	59.743	160
CL10397.Contig7_All_5063_2	(GAGAAG)4	24	1768	1792	TTTGACTATGACCGTGGCTTC	AAGAATTCTCCTTCTCCTCATCG	60.125	60.209	160
CL10397.Contig7_All_5063_3	(GAGAAG)4	24	1768	1792	GATCCTTTGACTATGACCGTGG	CTTATCAGACGATTCCTTCTTCG	60.743	59.403	137
CL10397.Contig7_All_5063_4	(GAGAAG)4	24	1768	1792	TTTGACTATGACCGTGGCTTC	AGAATTCTCCTTCTCCTCATCGT	60.125	59.743	159
CL10397.Contig7_All_5063_5	(GAGAAG)4	24	1768	1792	CTTTGACTATGACCGTGGCTTC	GAATTCTCCTTCTCCTCATCGTC	61.033	60.57	159
CL10408.Contig2_All_5068_1	(GAA)6	18	899	917	GACTCACTCTAGAGACGGTGGTG	TCATCTGTCTCCGGTATTCTTCT	60.359	59.25	88
CL10408.Contig2_All_5068_2	(GAA)6	18	899	917	GACTCACTCTAGAGACGGTGGTG	CTCATCTGTCTCCGGTATTCTTC	60.359	59.25	89
CL10408.Contig2_All_5068_3	(GAA)6	18	899	917	GACTCACTCTAGAGACGGTGGTG	CCTCATCTGTCTCCGGTATTCTT	60.359	60.844	90
CL10408.Contig2_All_5068_4	(GAA)6	18	899	917	GACTCACTCTAGAGACGGTGGTG	CTCATCTGTCTCCGGTATTCTTCT	60.359	60.148	89
CL10408.Contig2_All_5068_5	(GAA)6	18	899	917	GACTCACTCTAGAGACGGTGGTG	CATCTGTCTCCGGTATTCTTCTT	60.359	58.794	87
CL10415.Contig1_All_5069_1	(TCA)9	27	380	407	TTCATCGGTAGTCATCGACATAA	CTCTGCGTGCTCTTGTAGGTC	59.488	60.208	145
CL10415.Contig1_All_5069_2	(TCA)9	27	380	407	TCGACATAATTGTCATCTTTTGC	CTCTGCGTGCTCTTGTAGGTC	59.137	60.208	131
CL10415.Contig1_All_5069_3	(TCA)9	27	380	407	ATCTTTTGCATCCTCCTCATCAT	CTCTGCGTGCTCTTGTAGGTC	61.166	60.208	117
CL10415.Contig1_All_5069_4	(TCA)9	27	380	407	ATTGTCATCTTTTGCATCCTCCT	CTCTGCGTGCTCTTGTAGGTC	61.191	60.208	123
CL10415.Contig1_All_5069_5	(TCA)9	27	380	407	TTCATCGGTAGTCATCGACATAAT	CTCTGCGTGCTCTTGTAGGTC	59.763	60.208	145
CL10416.Contig1_All_5070_1	(GGC)6	18	2538	2556	ATCTCGTCCAACTCAGGGC	CAGCCAGTGGATGCGGAG	60.215	64.081	158
CL10416.Contig1_All_5070_2	(GGC)6	18	2538	2556	GAGGTAATTCGGGCACACC	CAGCCAGTGGATGCGGAG	60.333	64.081	117
CL10416.Contig1_All_5070_3	(GGC)6	18	2538	2556	CATCTCGTCCAACTCAGGG	CAGCCAGTGGATGCGGAG	59.191	64.081	159
CL10416.Contig1_All_5070_4	(GGC)6	18	2538	2556	CCATCTCGTCCAACTCAGG	CAGCCAGTGGATGCGGAG	59.191	64.081	160
CL10416.Contig1_All_5070_5	(GGC)6	18	2538	2556	ATCTCGTCCAACTCAGGGC	AGCCAGTGGATGCGGAGC	60.215	64.943	157
CL1042.Contig2_All_773_1	(GCC)6	18	253	271	CCTTCCCAATGGACGACTT	GGTGGTAGGAGGCAGACG	59.911	59.207	159
CL1042.Contig2_All_773_2	(GCC)6	18	253	271	CCTTCCCAATGGACGACTT	CGGTGGTAGGAGGCAGAC	59.911	59.207	160
CL1042.Contig2_All_773_3	(GCC)6	18	253	271	CCTTCCCAATGGACGACTTC	GGTGGTAGGAGGCAGACG	61.787	59.207	159
CL1042.Contig2_All_773_4	(GCC)6	18	253	271	CCTTCCCAATGGACGACTTC	CGGTGGTAGGAGGCAGAC	61.787	59.207	160
CL1042.Contig2_All_773_5	(GCC)6	18	253	271	CTTCCCAATGGACGACTTC	GGTGGTAGGAGGCAGACG	58.056	59.207	158
CL10437.Contig2_All_5071_1	(CCG)6	18	672	690	ATGTTCAACCGTACCCTGGAC	GAGGTAGCTGAGCGCCTG	61.042	59.837	117
CL10437.Contig2_All_5071_5	(CCG)6	18	672	690	ATGTTCAACCGTACCCTGGAC	GGTGGAGGTAGCTGAGCG	61.042	59.525	121
CL10437.Contig3_All_5072_4	(CCG)6	18	662	680	ATGTTCAACCGTACCCTGGAC	GAGATAGCTGAGCGCCTGGT	61.042	61.988	117
CL10444.Contig1_All_5073_1	(AGC)5	15	179	194	TCTCATGCATCTTCACTACATGG	GTAGCAATGTTTCTCAATACGCC	60.147	60.043	103
CL10444.Contig1_All_5073_2	(AGC)5	15	179	194	TCTCATGCATCTTCACTACATGG	TGGTGATAGTTTTGCACCCTAGT	60.147	59.941	124
CL10444.Contig1_All_5073_3	(AGC)5	15	179	194	TCTCATGCATCTTCACTACATGG	AGTGGTGATAGTTTTGCACCCTA	60.147	59.941	126
CL10444.Contig1_All_5073_4	(AGC)5	15	179	194	TCTCATGCATCTTCACTACATGG	TTTGCACCCTAGTAGCAATGTTT	60.147	60.069	114
CL10444.Contig1_All_5073_5	(AGC)5	15	179	194	TCTCATGCATCTTCACTACATGG	TTTTGCACCCTAGTAGCAATGTT	60.147	60.069	115
CL10446.Contig1_All_5074_1	(CGTG)5	20	913	933	CCTTTGAGCAGTAGCTAGCAGG	AAAAATTAAACAACGACACGGG	60.69	60.141	127
CL10446.Contig1_All_5074_2	(CGTG)5	20	913	933	CCTTTGAGCAGTAGCTAGCAGG	AATTAAACAACGACACGGGAAG	60.69	60.269	124
CL10446.Contig1_All_5074_3	(CGTG)5	20	913	933	CTTTGAGCAGTAGCTAGCAGGC	AAAAATTAAACAACGACACGGG	60.825	60.141	126
CL10446.Contig1_All_5074_4	(CGTG)5	20	913	933	CTTTGAGCAGTAGCTAGCAGGC	AATTAAACAACGACACGGGAAG	60.825	60.269	123
CL10446.Contig1_All_5074_5	(CGTG)5	20	913	933	CCTTTGAGCAGTAGCTAGCAGG	AAATTAAACAACGACACGGGAAG	60.69	61.411	125
CL10456.Contig1_All_5075_1	(AAC)5	15	203	218	GATTCGTAGATCAGGCCGTATT	GGTCAGAGAAAGAGGAAAAGGAG	59.489	59.882	141
CL10456.Contig1_All_5075_2	(AAC)5	15	203	218	CGTAGATCAGGCCGTATTAATGAT	GGTCAGAGAAAGAGGAAAAGGAG	60.567	59.882	137
CL10456.Contig1_All_5075_3	(AAC)5	15	203	218	TATTAATGATCATCGGATCGTGT	GGTCAGAGAAAGAGGAAAAGGAG	58.35	59.882	123
CL10456.Contig1_All_5075_4	(AAC)5	15	203	218	GTATTAATGATCATCGGATCGTG	GGTCAGAGAAAGAGGAAAAGGAG	58.35	59.882	124
CL10456.Contig1_All_5075_5	(AAC)5	15	203	218	GTATTAATGATCATCGGATCGTGT	GGTCAGAGAAAGAGGAAAAGGAG	59.151	59.882	124
CL10456.Contig1_All_5076_1	(GCC)5	15	606	621	ACTCGACGGTGGAGCTGA	CCAGCTACCAGTCCTACCCTG	60.576	61.059	105
CL10456.Contig1_All_5076_2	(GCC)5	15	606	621	ACTCGACGGTGGAGCTGAG	CCAGCTACCAGTCCTACCCTG	61.606	61.059	105
CL10456.Contig1_All_5076_3	(GCC)5	15	606	621	ACTCGACGGTGGAGCTGA	CAGCTACCAGTCCTACCCTGC	60.576	61.203	104
CL10456.Contig1_All_5076_4	(GCC)5	15	606	621	CTCGACGGTGGAGCTGAG	CCAGCTACCAGTCCTACCCTG	60.724	61.059	104
CL10456.Contig1_All_5076_5	(GCC)5	15	606	621	ACTCGACGGTGGAGCTGAG	CAGCTACCAGTCCTACCCTGC	61.606	61.203	104
CL10456.Contig2_All_5078_2	(TGT)6	18	941	959	GGTCAGAGAAAGAGGAAAAGGAG	TGATTCTTAGATCAGGCGGTATT	59.882	59.157	149
CL10456.Contig2_All_5078_3	(TGT)6	18	941	959	GTGGTCAGAGAAAGAGGAAAAGG	TGATTCTTAGATCAGGCGGTATT	60.621	59.157	151
CL10456.Contig2_All_5078_4	(TGT)6	18	941	959	GGTGGTCAGAGAAAGAGGAAAAG	TGATTCTTAGATCAGGCGGTATT	60.621	59.157	152
CL10456.Contig3_All_5080_1	(TGT)6	18	965	983	GGTCAGAGAAAGAGGAAAAGGAG	GATTCGTAGATCAGGCCGTATT	59.882	59.489	148
CL10465.Contig2_All_5081_1	(GAA)5	15	158	173	AGCTAATGAGCTCTGCATTTTGT	CTGTGAAGCTCTGTTAGCATCG	59.599	60.211	136
CL10465.Contig2_All_5081_2	(GAA)5	15	158	173	AGCTAATGAGCTCTGCATTTTGT	TCTCTGTGAAGCTCTGTTAGCATC	59.599	60.213	139
CL10465.Contig2_All_5081_3	(GAA)5	15	158	173	CTAATGAGCTCTGCATTTTGTGA	CTGTGAAGCTCTGTTAGCATCG	59.549	60.211	134
CL10465.Contig2_All_5081_4	(GAA)5	15	158	173	CTAATGAGCTCTGCATTTTGTGA	TCTCTGTGAAGCTCTGTTAGCATC	59.549	60.213	137
CL10465.Contig2_All_5081_5	(GAA)5	15	158	173	AGCTAATGAGCTCTGCATTTTGT	CTCTGTGAAGCTCTGTTAGCATC	59.599	58.434	138
CL10480.Contig1_All_5082_1	(CCT)5	15	455	470	CTCCTCCTCCCCTTCTTCCT	AATCACCGCCATGATCTTCTT	61.07	60.841	96
CL10480.Contig1_All_5082_2	(CCT)5	15	455	470	CTCCTCCCCTTCTTCCTCC	AATCACCGCCATGATCTTCTT	60.134	60.841	93
CL10480.Contig1_All_5082_3	(CCT)5	15	455	470	CCTCCTCCCCTTCTTCCTC	AATCACCGCCATGATCTTCTT	60.134	60.841	94
CL10480.Contig1_All_5082_4	(CCT)5	15	455	470	TCCTCCTCCCCTTCTTCCT	AATCACCGCCATGATCTTCTT	60.134	60.841	95
CL10480.Contig1_All_5082_5	(CCT)5	15	455	470	CTCCTCCTCCCCTTCTTCC	AATCACCGCCATGATCTTCTT	60.134	60.841	96
CL10480.Contig2_All_5083_1	(CCT)6	18	466	484	CTCTTCTTCCTCCGATCCTTG	GCCATGACCTTCTTCCTGC	60.326	60.763	86
CL10480.Contig2_All_5083_2	(CCT)6	18	466	484	CTCTTCTTCCTCCGATCCTTG	AGTCACCGCCATGACCTTCT	60.326	62.042	93
CL10480.Contig2_All_5083_3	(CCT)6	18	466	484	CTCTTCTTCCTCCGATCCTTG	GTCACCGCCATGACCTTC	60.326	60.054	92
CL10480.Contig2_All_5083_4	(CCT)6	18	466	484	CTCTTCTTCCTCCGATCCTTG	GTGGCCGATGCTTGTACC	60.326	60.08	126
CL10480.Contig2_All_5083_5	(CCT)6	18	466	484	CTCTTCTTCCTCCGATCCTTG	GTCACCGCCATGACCTTCT	60.326	61.1	92
CL10480.Contig3_All_5084_1	(GAG)5	15	257	272	CTAAAGCCAAGAAAACGAATGTG	AGCGTCTCCCTCGACCTC	60.166	60.513	151
CL10480.Contig3_All_5084_2	(GAG)5	15	257	272	ATGTGCTGCTACATGACCACAG	CATTTCGGACTGTTCAAGCC	61.176	60.636	160
CL10480.Contig3_All_5084_3	(GAG)5	15	257	272	GCTAAAGCCAAGAAAACGAATGT	AGCGTCTCCCTCGACCTC	60.95	60.513	152
CL10480.Contig3_All_5084_4	(GAG)5	15	257	272	CTGCTACATGACCACAGGAGC	CATTTCGGACTGTTCAAGCC	60.87	60.636	155
CL10480.Contig3_All_5084_5	(GAG)5	15	257	272	CTGCTACATGACCACAGGAGC	CCATTTCGGACTGTTCAAGC	60.87	60.636	156
CL10480.Contig3_All_5085_1	(GAG)6	18	1400	1418	GCCATGACCTTCTTCCTGC	CTCTTCTTCCTCCGATCCTTG	60.763	60.326	86
CL10480.Contig3_All_5085_2	(GAG)6	18	1400	1418	AGTCACCGCCATGACCTTCT	CTCTTCTTCCTCCGATCCTTG	62.042	60.326	93
CL10480.Contig3_All_5085_3	(GAG)6	18	1400	1418	GTCACCGCCATGACCTTC	CTCTTCTTCCTCCGATCCTTG	60.054	60.326	92
CL10480.Contig3_All_5085_4	(GAG)6	18	1400	1418	GTGGCCGATGCTTGTACC	CTCTTCTTCCTCCGATCCTTG	60.08	60.326	126
CL10480.Contig3_All_5085_5	(GAG)6	18	1400	1418	GTCACCGCCATGACCTTCT	CTCTTCTTCCTCCGATCCTTG	61.1	60.326	92
CL1049.Contig2_All_775_1	(CGG)7	21	808	829	CTACCTCAACGAGAAGCTCAACC	GGTTTCTCTTTCTGCTGCTTCTC	61.637	61.005	129
CL1049.Contig2_All_775_2	(CGG)7	21	808	829	TACCTCAACGAGAAGCTCAACC	GGTTTCTCTTTCTGCTGCTTCTC	60.792	61.005	128
CL1049.Contig2_All_775_3	(CGG)7	21	808	829	CTACCTCAACGAGAAGCTCAACC	GGTTTCTCTTTCTGCTGCTTCT	61.637	59.304	129
CL1049.Contig2_All_775_4	(CGG)7	21	808	829	CCTACCTCAACGAGAAGCTCAAC	GGTTTCTCTTTCTGCTGCTTCT	61.637	59.304	130
CL1049.Contig2_All_775_5	(CGG)7	21	808	829	TACCTCAACGAGAAGCTCAACC	GGTTTCTCTTTCTGCTGCTTCT	60.792	59.304	128
CL1049.Contig2_All_776_1	(CAG)5	15	1244	1259	CTACTACCAGCACCAGCACCAAC	GTTCTCGTCGCTGAACATCTG	63.184	60.991	118
CL1049.Contig2_All_776_2	(CAG)5	15	1244	1259	CTACTACCAGCACCAGCACCA	GTTCTCGTCGCTGAACATCTG	61.286	60.991	118
CL1049.Contig2_All_776_3	(CAG)5	15	1244	1259	TACTACCAGCACCAGCACCA	GTTCTCGTCGCTGAACATCTG	60.324	60.991	117
CL1049.Contig2_All_776_4	(CAG)5	15	1244	1259	CTACTACCAGCACCAGCACCAAC	TTCTCGTCGCTGAACATCTG	63.184	60.136	117
CL1049.Contig2_All_776_5	(CAG)5	15	1244	1259	TACTACCAGCACCAGCACCAAC	GTTCTCGTCGCTGAACATCTG	62.397	60.991	117
CL10504.Contig3_All_5088_1	(GCC)6	18	1227	1245	GGAACCTTCTCCCCTCCTC	GTGGTCGAGTGGAATTGGAG	59.997	60.51	83
CL10504.Contig3_All_5088_2	(GCC)6	18	1227	1245	GAACCTTCTCCCCTCCTCTTC	GGTGGTCGAGTGGAATTGG	60.557	61.339	83
CL10504.Contig3_All_5088_3	(GCC)6	18	1227	1245	GGAACCTTCTCCCCTCCTC	TGGTCGAGTGGAATTGGAG	59.997	59.615	82
CL10504.Contig3_All_5088_4	(GCC)6	18	1227	1245	ATGTCCAGATCCAGGGACG	GTGGTCGAGTGGAATTGGAG	60.907	60.51	129
CL10511.Contig1_All_5089_1	(GCG)6	18	314	332	CTCCTCCTCCGTCTCCATC	ACTCCAGCTCCGTCCCCT	59.733	62.203	149
CL10511.Contig1_All_5089_2	(GCG)6	18	314	332	CTCCGTCTCCTGCGTTTCC	AAGTCGAGGGGAGGAGAGG	63.245	60.733	81
CL10511.Contig1_All_5089_3	(GCG)6	18	314	332	TCCGTCTCCTGCGTTTCC	AAGTCGAGGGGAGGAGAGG	62.361	60.733	80
CL10511.Contig1_All_5089_4	(GCG)6	18	314	332	CTCCTCCTCCGTCTCCATC	ACTCCAGCTCCGTCCCCTC	59.733	64.067	149
CL10511.Contig1_All_5089_5	(GCG)6	18	314	332	CTCCTCCTCCGTCTCCATC	GACTCCAGCTCCGTCCCCT	59.733	64.067	150
CL10511.Contig2_All_5090_1	(GCC)6	18	2000	2018	ACTCCAGCTCCGTCCCCT	GTCTCCTGCGTCTCTCCATC	62.203	59.952	115
CL10511.Contig2_All_5090_2	(GCC)6	18	2000	2018	ACTCCAGCTCCGTCCCCTC	GTCTCCTGCGTCTCTCCATC	64.067	59.952	115
CL10511.Contig2_All_5090_3	(GCC)6	18	2000	2018	GACTCCAGCTCCGTCCCCT	GTCTCCTGCGTCTCTCCATC	64.067	59.952	116
CL10511.Contig2_All_5090_4	(GCC)6	18	2000	2018	GACTCCAGCTCCGTCCCC	GTCTCCTGCGTCTCTCCATC	63.222	59.952	116
CL10511.Contig2_All_5090_5	(GCC)6	18	2000	2018	GGACTCCAGCTCCGTCCC	GTCTCCTGCGTCTCTCCATC	63.222	59.952	117
CL10512.Contig5_All_5093_1	(CCG)5	15	624	639	GTCCTTCTCCCGTGTCGAG	AGTAGGCCGTGATGAAGCTG	60.812	60.419	107
CL10512.Contig5_All_5093_2	(CCG)5	15	624	639	TCCTTCTCCCGTGTCGAG	AGTAGGCCGTGATGAAGCTG	59.903	60.419	106
CL10512.Contig5_All_5093_3	(CCG)5	15	624	639	GTCCTTCTCCCGTGTCGAG	GAGTAGGCCGTGATGAAGCTG	60.812	62.236	108
CL10512.Contig5_All_5093_4	(CCG)5	15	624	639	GTCCTTCTCCCGTGTCGAG	CACTCCTCGTCGTGGTACG	60.812	60.317	144
CL10512.Contig5_All_5093_5	(CCG)5	15	624	639	TCCTTCTCCCGTGTCGAG	GAGTAGGCCGTGATGAAGCTG	59.903	62.236	107
CL1053.Contig5_All_778_4	(CTC)5	15	1371	1386	AGCACCCAGTCGGAGTACC	CTCCCTCTCCCTCTCCCTC	60.128	60.284	160
CL10551.Contig2_All_5097_1	(CCA)5	15	272	287	GTTTCCCCTCTACCTCCACTCT	AGACGCCATGGCAAGTGAC	59.999	62.29	121
CL10551.Contig2_All_5097_2	(CCA)5	15	272	287	GTTTCCCCTCTACCTCCACTCT	GACGCCATGGCAAGTGAC	59.999	61.309	120
CL10551.Contig2_All_5097_3	(CCA)5	15	272	287	GTTTCCCCTCTACCTCCACTCT	AGACGCCATGGCAAGTGA	59.999	61.449	121
CL10551.Contig2_All_5097_4	(CCA)5	15	272	287	GTTTCCCCTCTACCTCCACTCT	GAGACGCCATGGCAAGTG	59.999	61.449	122
CL10551.Contig2_All_5097_5	(CCA)5	15	272	287	CTCTACCTCCACTCTCTCCAGG	AGACGCCATGGCAAGTGAC	59.5	62.29	114
CL10551.Contig2_All_5098_1	(CAC)5	15	391	406	GTCACTTGCCATGGCGTC	CATGGTTATGAAGGAGCATGTG	61.309	60.386	110
CL10551.Contig2_All_5098_2	(CAC)5	15	391	406	CACTTGCCATGGCGTCTC	CATGGTTATGAAGGAGCATGTG	61.449	60.386	108
CL10551.Contig2_All_5098_3	(CAC)5	15	391	406	GTCACTTGCCATGGCGTCTC	CATGGTTATGAAGGAGCATGTG	64.17	60.386	110
CL10551.Contig2_All_5098_4	(CAC)5	15	391	406	GTCACTTGCCATGGCGTC	GCATGGTTATGAAGGAGCATGT	61.309	61.258	111
CL10551.Contig2_All_5098_5	(CAC)5	15	391	406	ACTTGCCATGGCGTCTCC	CATGGTTATGAAGGAGCATGTG	62.253	60.386	107
CL10551.Contig2_All_5099_1	(GCA)9	27	717	744	CCTTCTACTCCTACGCGTCCT	AGAAGTTCTGCGTCGGGAT	59.914	59.818	147
CL10551.Contig2_All_5099_2	(GCA)9	27	717	744	CCTTCTACTCCTACGCGTCCT	GAGAAGTTCTGCGTCGGGAT	59.914	61.702	148
CL10551.Contig2_All_5099_3	(GCA)9	27	717	744	CTTCTACTCCTACGCGTCCTCC	AGAAGTTCTGCGTCGGGAT	61.618	59.818	146
CL10551.Contig2_All_5099_4	(GCA)9	27	717	744	CCTTCTACTCCTACGCGTCCTC	AGAAGTTCTGCGTCGGGAT	61.618	59.818	147
CL10551.Contig2_All_5099_5	(GCA)9	27	717	744	GTCCTCCTCCTCGTCCTACTC	AGAAGTTCTGCGTCGGGAT	59.31	59.818	131
CL10551.Contig2_All_5100_1	(CGG)5	15	1365	1380	AAAGACATCACCATATTTGGCCT	CTCCGGAAGACCCCTCTG	60.933	60.751	123
CL10551.Contig2_All_5100_2	(CGG)5	15	1365	1380	AGACATCACCATATTTGGCCTC	GTGCTCGAACAGCCAAGC	60.215	60.721	160
CL10551.Contig2_All_5100_3	(CGG)5	15	1365	1380	AGACATCACCATATTTGGCCTC	CTCCGGAAGACCCCTCTG	60.215	60.751	121
CL10551.Contig2_All_5100_4	(CGG)5	15	1365	1380	CATGAGCAAAGACATCACCATATT	CTCCGGAAGACCCCTCTG	60.264	60.751	130
CL10551.Contig2_All_5100_5	(CGG)5	15	1365	1380	AAGACATCACCATATTTGGCCT	CTCCGGAAGACCCCTCTG	59.731	60.751	122
CL10564.Contig2_All_5104_5	(TCC)7	21	1412	1433	CTCTGTCTTCTCCACATCCACC	CTAGCCAACTTCTTTTACCTCCC	61.081	59.692	141
CL10564.Contig3_All_5105_1	(TCA)5	15	1311	1326	AATTTGTTTCCTCGTCGTCTGT	TAATTTTCTAGCTCCAGAGCCG	60.04	60.004	149
CL10564.Contig3_All_5105_2	(TCA)5	15	1311	1326	AATTTGTTTCCTCGTCGTCTGT	TTAATTTTCTAGCTCCAGAGCCG	60.04	61.138	150
CL10564.Contig3_All_5105_4	(TCA)5	15	1311	1326	ATTTGTTTCCTCGTCGTCTGTC	TAATTTTCTAGCTCCAGAGCCG	60.537	60.004	148
CL10564.Contig3_All_5105_5	(TCA)5	15	1311	1326	ATTTGTTTCCTCGTCGTCTGTC	TTAATTTTCTAGCTCCAGAGCCG	60.537	61.138	149
CL10566.Contig2_All_5108_1	(GAT)5	15	1939	1954	AAACTCGAAACCATCTTTGTGAA	CAATGGCCTCTTCATCATCTATC	60.028	59.944	147
CL10566.Contig2_All_5108_4	(GAT)5	15	1939	1954	AACTCGAAACCATCTTTGTGAAG	CAATGGCCTCTTCATCATCTATC	59.682	59.944	146
CL10567.Contig2_All_5109_1	(AGC)5	15	452	467	GAAGGAGCCGGAGACCAT	CAGCTTCCACGGCTTGTC	60.16	60.557	88
CL10567.Contig2_All_5109_2	(AGC)5	15	452	467	GAAGGAGCCGGAGACCAT	CTTCCACGGCTTGTCCTC	60.16	59.34	85
CL10567.Contig2_All_5109_3	(AGC)5	15	452	467	GAAGGAGCCGGAGACCAT	AGCTTCCACGGCTTGTCCT	60.16	62.297	87
CL10567.Contig2_All_5109_4	(AGC)5	15	452	467	GAAGGAGCCGGAGACCAT	GCTTCCACGGCTTGTCCT	60.16	61.376	86
CL10567.Contig2_All_5109_5	(AGC)5	15	452	467	GAAGGAGCCGGAGACCAT	AGCTTCCACGGCTTGTCC	60.16	61.376	87
CL10567.Contig3_All_5110_1	(TGC)5	15	604	619	CAGCTTCCACGGCTTGTC	GAAGGAGCCGGAGACCAT	60.557	60.16	88
CL10567.Contig3_All_5110_2	(TGC)5	15	604	619	CTTCCACGGCTTGTCCTC	GAAGGAGCCGGAGACCAT	59.34	60.16	85
CL10567.Contig3_All_5110_3	(TGC)5	15	604	619	AGCTTCCACGGCTTGTCCT	GAAGGAGCCGGAGACCAT	62.297	60.16	87
CL10567.Contig3_All_5110_4	(TGC)5	15	604	619	GCTTCCACGGCTTGTCCT	GAAGGAGCCGGAGACCAT	61.376	60.16	86
CL10567.Contig3_All_5110_5	(TGC)5	15	604	619	AGCTTCCACGGCTTGTCC	GAAGGAGCCGGAGACCAT	61.376	60.16	87
CL10576.Contig1_All_5111_1	(CGG)5	15	557	572	CTTCGGAAGTATCGCCAGAT	CGTGAAGACGTTGACCACC	59.292	60.146	156
CL10576.Contig1_All_5111_2	(CGG)5	15	557	572	CTTCGGAAGTATCGCCAGAT	CCGTGAAGACGTTGACCAC	59.292	60.146	157
CL10576.Contig1_All_5111_3	(CGG)5	15	557	572	CTTCGGAAGTATCGCCAGAT	CGTCCGTGAAGACGTTGAC	59.292	60.302	160
CL10576.Contig1_All_5111_4	(CGG)5	15	557	572	CTTCGGAAGTATCGCCAGATG	CGTGAAGACGTTGACCACC	62.004	60.146	156
CL10576.Contig1_All_5111_5	(CGG)5	15	557	572	CTTCGGAAGTATCGCCAGATG	CCGTGAAGACGTTGACCAC	62.004	60.146	157
CL10582.Contig1_All_5112_1	(CCG)5	15	1294	1309	GATTGGATTGCATCTCCTTCAC	AATTCGGAGGCTAATATCCCTG	60.836	60.629	160
CL10582.Contig1_All_5112_2	(CCG)5	15	1294	1309	GATTGGATTGCATCTCCTTCA	AATTCGGAGGCTAATATCCCTG	60.029	60.629	160
CL10582.Contig1_All_5112_3	(CCG)5	15	1294	1309	ATTGCATCTCCTTCACCTCCT	AATTCGGAGGCTAATATCCCTG	60.088	60.629	154
CL10582.Contig2_All_5113_2	(CCG)5	15	1279	1294	GATTGGACTGCATCTCCTTCAC	ATTCGGAGGCTAATATCCCCT	61.029	60.141	160
CL10582.Contig2_All_5113_3	(CCG)5	15	1279	1294	GATTGGACTGCATCTCCTTCA	ATTCGGAGGCTAATATCCCCT	60.211	60.141	160
CL10582.Contig2_All_5113_5	(CCG)5	15	1279	1294	ACTGCATCTCCTTCACCTCCT	ATTCGGAGGCTAATATCCCCT	60.267	60.141	154
CL10589.Contig6_All_5116_1	(CCA)5	15	189	204	ACTGATGACTTAGCAATTTCCCA	GCACCAGAACCAGACAAGGTA	60.014	60.164	157
CL10589.Contig6_All_5116_2	(CCA)5	15	189	204	CTCCAAACGACAGGCTCTTACTA	GCACCAGAACCAGACAAGGTA	59.955	60.164	120
CL10589.Contig6_All_5116_3	(CCA)5	15	189	204	TATATTCTCCAAACGACAGGCTC	GCACCAGAACCAGACAAGGTA	59.643	60.164	126
CL10589.Contig6_All_5116_4	(CCA)5	15	189	204	TTTATATTCTCCAAACGACAGGC	GCACCAGAACCAGACAAGGTA	59.533	60.164	128
CL10589.Contig6_All_5116_5	(CCA)5	15	189	204	ATATTCTCCAAACGACAGGCTCT	GCACCAGAACCAGACAAGGTA	60.498	60.164	125
CL10594.Contig4_All_5120_1	(GAG)5	15	297	312	CGTCTGAGAAGGAGTCTGATGAT	GTCGGAGTCCTCCTTATTTTGC	59.893	61.3	110
CL10594.Contig4_All_5120_2	(GAG)5	15	297	312	GAGTCGTCTGAGAAGGAGTCTGA	GTCGGAGTCCTCCTTATTTTGC	60.185	61.3	114
CL10594.Contig4_All_5120_3	(GAG)5	15	297	312	CGTCTGAGAAGGAGTCTGATGAT	CGTCGGAGTCCTCCTTATTTT	59.893	59.601	111
CL10594.Contig4_All_5120_4	(GAG)5	15	297	312	GAGTCGTCTGAGAAGGAGTCTGA	CGTCGGAGTCCTCCTTATTTT	60.185	59.601	115
CL10594.Contig4_All_5120_5	(GAG)5	15	297	312	CGTCTGAGAAGGAGTCTGATGAT	CTCCTCCTCGTCTTCGTCTTC	59.893	60.517	152
CL10596.Contig1_All_5121_1	(GCC)5	15	447	462	AAGCTCCACACAGCAGAACAT	CGCTGCAGGGCTAGTAGTAGTAA	59.929	60.121	127
CL10596.Contig1_All_5121_2	(GCC)5	15	447	462	CTCCACACAGCAGAACATCCT	CGCTGCAGGGCTAGTAGTAGTAA	60.314	60.121	124
CL10596.Contig1_All_5121_4	(GCC)5	15	447	462	AGCTCCACACAGCAGAACATC	CGCTGCAGGGCTAGTAGTAGTAA	60.469	60.121	126
CL10596.Contig1_All_5121_5	(GCC)5	15	447	462	AAGCTCCACACAGCAGAACAT	AGTAGTAGTAATTGGCATCCCCG	59.929	60.597	115
CL10596.Contig1_All_5122_1	(TAC)5	15	765	780	TGGAAATCCTCTCTTGAATCAATC	TGTCCTCGGTTAAGTTGCTATGT	60.77	60.069	106
CL10596.Contig1_All_5122_2	(TAC)5	15	765	780	GGAAATCCTCTCTTGAATCAATC	TGTCCTCGGTTAAGTTGCTATGT	58.213	60.069	105
CL10596.Contig1_All_5122_3	(TAC)5	15	765	780	GGTGGAAATCCTCTCTTGAATC	TGTCCTCGGTTAAGTTGCTATGT	59.037	60.069	108
CL10596.Contig1_All_5122_4	(TAC)5	15	765	780	TGGAAATCCTCTCTTGAATCAATC	GGTCACTGTAATGTCCTCGGTTA	60.77	60.289	117
CL10596.Contig1_All_5122_5	(TAC)5	15	765	780	TGGAAATCCTCTCTTGAATCAATC	AGTTGCTATGTTAGCCCAAGATG	60.77	59.7	94
CL10604.Contig2_All_5123_1	(CTT)6	18	214	232	CAGCCTCCTCTTCCTCGAC	AGACTATGGAAGGTTCGGTTTTC	60.08	59.894	153
CL10604.Contig2_All_5123_2	(CTT)6	18	214	232	AGCCTCCTCTTCCTCGACC	AGACTATGGAAGGTTCGGTTTTC	60.886	59.894	152
CL10604.Contig2_All_5123_3	(CTT)6	18	214	232	CAGCCTCCTCTTCCTCGAC	ACTATGGAAGGTTCGGTTTTCAA	60.08	61.052	151
CL10604.Contig2_All_5123_4	(CTT)6	18	214	232	GGCAGCCTCCTCTTCCTC	AGACTATGGAAGGTTCGGTTTTC	60.032	59.894	155
CL10604.Contig2_All_5123_5	(CTT)6	18	214	232	CAGCCTCCTCTTCCTCGAC	TAGACTATGGAAGGTTCGGTTTTC	60.08	59.907	154
CL10611.Contig1_All_5124_1	(CGG)5	15	708	723	GGTGAGGCAGAGTCGAGGT	CCTCATCCACCGCATCAT	60.414	60.458	138
CL10611.Contig1_All_5124_2	(CGG)5	15	708	723	GGTGAGGCAGAGTCGAGGT	ATCCACCGCATCATCGAG	60.414	60.616	134
CL10611.Contig1_All_5124_3	(CGG)5	15	708	723	GCTCGGTGAGGCAGAGTC	ACCTCATCCACCGCATCAT	59.645	61.345	143
CL10611.Contig1_All_5124_4	(CGG)5	15	708	723	GCTCGGTGAGGCAGAGTC	CCTCATCCACCGCATCAT	59.645	60.458	142
CL10611.Contig1_All_5124_5	(CGG)5	15	708	723	GGTGAGGCAGAGTCGAGGTC	CCTCATCCACCGCATCAT	62.38	60.458	138
CL10611.Contig3_All_5127_1	(CGG)5	15	720	735	GCTGGATGTAGTAGAGTCGAGGT	GACAGGAGGAGCGTCAGG	58.959	59.475	97
CL10611.Contig3_All_5127_3	(CGG)5	15	720	735	GCTGGATGTAGTAGAGTCGAGGT	CGACAGGAGGAGCGTCAG	58.959	60.724	98
CL10611.Contig3_All_5127_5	(CGG)5	15	720	735	GGATGTAGTAGAGTCGAGGTCGC	GACAGGAGGAGCGTCAGG	61.521	59.475	94
CL10613.Contig1_All_5133_1	(AG)6	12	1045	1057	AACGAAGTGTGTTATCCTCCAAG	GTCCATGACCTTGACAGCCT	59.573	60.12	159
CL10613.Contig1_All_5133_2	(AG)6	12	1045	1057	GTCAACGAAGTGTGTTATCCTCC	AGCCTGCAGGTTCCATCTAC	59.921	59.313	147
CL10613.Contig1_All_5133_3	(AG)6	12	1045	1057	GTCAACGAAGTGTGTTATCCTCC	ACAGCCTGCAGGTTCCATCTAC	59.921	62.817	149
CL10613.Contig1_All_5133_4	(AG)6	12	1045	1057	AACGAAGTGTGTTATCCTCCAAG	AGCCTGCAGGTTCCATCTAC	59.573	59.313	144
CL10613.Contig1_All_5133_5	(AG)6	12	1045	1057	GAAGTGTGTTATCCTCCAAGCC	GTCCATGACCTTGACAGCCT	60.004	60.12	156
CL1061.Contig1_All_783_5	(ATG)6	18	1128	1146	TCTTTTAAGCCAGGGTTCTCTCT	TCATGGATTGATCATCATCTTCTT	59.908	59.805	115
CL10620.Contig2_All_5134_1	(GAG)7	21	273	294	TCGATATCTCCTCTGATTCCGAT	ATGTCGATGTATTCTTCATCGCT	61.255	60.007	118
CL10620.Contig2_All_5134_2	(GAG)7	21	273	294	GATCGATATCTCCTCTGATTCCG	ATGTCGATGTATTCTTCATCGCT	61.255	60.007	120
CL10620.Contig2_All_5134_3	(GAG)7	21	273	294	CGATCGATATCTCCTCTGATTCC	ATGTCGATGTATTCTTCATCGCT	61.255	60.007	121
CL10620.Contig2_All_5134_4	(GAG)7	21	273	294	GATATCTCCTCTGATTCCGATGTC	ATGTCGATGTATTCTTCATCGCT	60.305	60.007	116
CL10620.Contig2_All_5134_5	(GAG)7	21	273	294	GCGATCGATATCTCCTCTGATT	ATGTCGATGTATTCTTCATCGCT	59.677	60.007	122
CL10620.Contig2_All_5135_1	(CAGCGA)4	24	371	395	AGCGATGAAGAATACATCGACAT	AGCTCCCTTCCCCATCGT	60.007	61.967	100
CL10620.Contig2_All_5135_2	(CAGCGA)4	24	371	395	CGATGAAGAATACATCGACATCA	AGCTCCCTTCCCCATCGT	59.974	61.967	98
CL10620.Contig2_All_5135_3	(CAGCGA)4	24	371	395	AAGAATACATCGACATCAGCGAC	AGCTCCCTTCCCCATCGT	60.525	61.967	93
CL10620.Contig2_All_5135_4	(CAGCGA)4	24	371	395	AGCGATGAAGAATACATCGACAT	AGCTCCCTTCCCCATCGTC	60.007	63.796	100
CL10620.Contig2_All_5135_5	(CAGCGA)4	24	371	395	CGATGAAGAATACATCGACATCA	AGCTCCCTTCCCCATCGTC	59.974	63.796	98
CL10621.Contig1_All_5136_1	(CGG)5	15	246	261	GAGGAGGAGGGGGAGGAT	AGAAGCTCCTCCAGCGTTC	60.365	59.694	114
CL10621.Contig1_All_5136_2	(CGG)5	15	246	261	GAGGAGGAGGGGGAGGAT	CAGAAGCTCCTCCAGCGTT	60.365	60.684	115
CL10621.Contig1_All_5136_3	(CGG)5	15	246	261	AGGAGGAGGGGGAGGATG	AGAAGCTCCTCCAGCGTTC	61.38	59.694	113
CL10621.Contig1_All_5136_4	(CGG)5	15	246	261	GAGGAGGAGGGGGAGGAT	AAGCTCCTCCAGCGTTCC	60.365	60.497	112
CL10621.Contig1_All_5136_5	(CGG)5	15	246	261	GAGGAGGAGGGGGAGGAT	CAGAAGCTCCTCCAGCGTTC	60.365	62.546	115
CL10621.Contig4_All_5140_1	(TCA)6	18	1236	1254	AGAAATTCTCTGCCGTTCAAGT	GATACGATACACGAGAGGCATTG	59.415	60.882	103
CL10621.Contig4_All_5140_2	(TCA)6	18	1236	1254	CAGAAATTCTCTGCCGTTCAAGT	GATACGATACACGAGAGGCATTG	61.968	60.882	104
CL10621.Contig4_All_5140_3	(TCA)6	18	1236	1254	CAGAAATTCTCTGCCGTTCAAG	GATACGATACACGAGAGGCATTG	61.261	60.882	104
CL10621.Contig4_All_5140_4	(TCA)6	18	1236	1254	CAGAAATTCTCTGCCGTTCAA	GATACGATACACGAGAGGCATTG	60.372	60.882	104
CL10621.Contig4_All_5140_5	(TCA)6	18	1236	1254	AGAAATTCTCTGCCGTTCAAGT	ATACGATACACGAGAGGCATTG	59.415	59.138	102
CL10636.Contig1_All_5144_1	(CTG)8	24	203	227	ATAATACTAGTTGCTGGCTCGGA	CAGCAGCGCCTGGAGAAG	59.345	63.428	160
CL10636.Contig1_All_5144_2	(CTG)8	24	203	227	AATACTAGTTGCTGGCTCGGAGT	CAGCAGCGCCTGGAGAAG	60.668	63.428	158
CL10636.Contig1_All_5144_3	(CTG)8	24	203	227	CATAATACTAGTTGCTGGCTCGG	AGCAGCGCCTGGAGAAGG	60.173	64.134	160
CL10636.Contig1_All_5144_4	(CTG)8	24	203	227	CAGCCCTTCGCTCTCAGC	GGACTTCTCCAGGGACTCTGT	62.397	59.718	151
CL10636.Contig1_All_5144_5	(CTG)8	24	203	227	GCAGCCCTTCGCTCTCAG	GGACTTCTCCAGGGACTCTGT	62.397	59.718	152
CL10647.Contig4_All_5146_1	(CA)7	14	1478	1492	GAGAGCAGGGGTAACAGTTAAAA	TCCGTGCTTGATTATTCTTGTTT	58.877	60.017	81
CL10647.Contig4_All_5146_2	(CA)7	14	1478	1492	GCAGGGGTAACAGTTAAAAGAAGA	AACCTCCTCAAAAGAGCAAAATC	60.058	60.121	118
CL10647.Contig4_All_5146_3	(CA)7	14	1478	1492	GAGCAGGGGTAACAGTTAAAAGAA	AACCTCCTCAAAAGAGCAAAATC	60.058	60.121	120
CL10647.Contig4_All_5146_4	(CA)7	14	1478	1492	GCAGGGGTAACAGTTAAAAGAAGA	CAAAATCGGAACAAGATTCATTC	60.058	59.836	102
CL10647.Contig4_All_5146_5	(CA)7	14	1478	1492	GAGCAGGGGTAACAGTTAAAAGAA	CAAAATCGGAACAAGATTCATTC	60.058	59.836	104
CL10651.Contig2_All_5148_1	(CCA)5	15	905	920	GACCAAACATCAGCTACCCAC	ATACGGATAGTACCTTGGCTGTG	59.468	59.467	152
CL10651.Contig2_All_5148_2	(CCA)5	15	905	920	GACCAAACATCAGCTACCCAC	GGTGGATACGGATAGTACCTTGG	59.468	60.82	157
CL10651.Contig2_All_5148_3	(CCA)5	15	905	920	GACCAAACATCAGCTACCCAC	GTGGATACGGATAGTACCTTGGC	59.468	60.951	156
CL10651.Contig2_All_5148_4	(CCA)5	15	905	920	GACCAAACATCAGCTACCCAC	GGATACGGATAGTACCTTGGCTG	59.468	61.061	154
CL10651.Contig2_All_5148_5	(CCA)5	15	905	920	GACCAAACATCAGCTACCCAC	TGGATACGGATAGTACCTTGGCT	59.468	61.061	155
CL10656.Contig3_All_5149_1	(GCC)5	15	481	496	ACGGCAATTTCTTCGTCG	AGCATGGAAGACGAGCTGAC	59.799	60.564	154
CL10656.Contig3_All_5149_2	(GCC)5	15	481	496	CGACGGCAATTTCTTCGT	AGCATGGAAGACGAGCTGAC	59.799	60.564	156
CL10656.Contig3_All_5149_3	(GCC)5	15	481	496	GACGGCAATTTCTTCGTCG	AGCATGGAAGACGAGCTGAC	61.709	60.564	155
CL10656.Contig3_All_5149_4	(GCC)5	15	481	496	CGACGGCAATTTCTTCGTC	AGCATGGAAGACGAGCTGAC	61.709	60.564	156
CL10656.Contig3_All_5149_5	(GCC)5	15	481	496	AGCCGACGGCAATTTCTT	AGCATGGAAGACGAGCTGAC	60.744	60.564	159
CL10664.Contig4_All_5150_1	(TGC)5	15	3042	3057	CTGTTGCTGCTGTGGAGTCT	AGCATGCTGTTAATGGTGCTTAC	59.205	60.56	101
CL10664.Contig4_All_5150_2	(TGC)5	15	3042	3057	ATGCTGCTGCTGTGAAGGAT	AGCATGCTGTTAATGGTGCTTAC	60.977	60.56	155
CL10664.Contig4_All_5150_4	(TGC)5	15	3042	3057	CTGTTGCTGCTGTGGAGTCTG	AGCATGCTGTTAATGGTGCTTAC	62.206	60.56	101
CL10694.Contig4_All_5157_1	(CTT)5	15	954	969	TGCCAACTTATCAACATCATCAG	AGACCAGATGGAGAGGAAGGAG	60.011	61.128	118
CL10694.Contig4_All_5157_2	(CTT)5	15	954	969	CTGCCAACTTATCAACATCATCA	AGACCAGATGGAGAGGAAGGAG	60.011	61.128	119
CL10694.Contig4_All_5157_3	(CTT)5	15	954	969	TGCCAACTTATCAACATCATCAG	GACCAGATGGAGAGGAAGGAG	60.011	60.201	117
CL10694.Contig4_All_5157_4	(CTT)5	15	954	969	TGCCAACTTATCAACATCATCAG	AGACCAGATGGAGAGGAAGGA	60.011	60.201	118
CL10694.Contig4_All_5157_5	(CTT)5	15	954	969	CTGCCAACTTATCAACATCATCA	GACCAGATGGAGAGGAAGGAG	60.011	60.201	118
CL10702.Contig2_All_5159_1	(ACA)5	15	285	300	CAGATACATCCATCATCGACTCA	CTTGTTGTTTTGTCAGCGGTAGT	59.97	60.607	141
CL10702.Contig2_All_5159_2	(ACA)5	15	285	300	AATTCGCAGATACATCCATCATC	CTTGTTGTTTTGTCAGCGGTAGT	60.192	60.607	147
CL10702.Contig2_All_5159_3	(ACA)5	15	285	300	TACACAATTCGCAGATACATCCA	CTTGTTGTTTTGTCAGCGGTAGT	60.391	60.607	152
CL10702.Contig2_All_5159_4	(ACA)5	15	285	300	CAGATACATCCATCATCGACTCA	CTTGTTGTTTTGTCAGCGGTAG	59.97	59.844	141
CL10702.Contig2_All_5159_5	(ACA)5	15	285	300	ACACAATTCGCAGATACATCCAT	CTTGTTGTTTTGTCAGCGGTAGT	60.635	60.607	151
CL10710.Contig4_All_5161_1	(CGC)6	18	705	723	AGTAACCCGTATGGCTTCCAC	GTGGTAGTACACGCCGCC	60.256	60.144	132
CL10710.Contig4_All_5161_2	(CGC)6	18	705	723	AGTAACCCGTATGGCTTCCAC	GGTGGTAGTACACGCCGC	60.256	60.144	133
CL10710.Contig4_All_5161_3	(CGC)6	18	705	723	AGTAACCCGTATGGCTTCCAC	GGTAGTACACGCCGCCAG	60.256	60.287	130
CL10710.Contig4_All_5161_4	(CGC)6	18	705	723	AGTAACCCGTATGGCTTCCAC	GTAGTACACGCCGCCAGC	60.256	60.445	129
CL10710.Contig4_All_5161_5	(CGC)6	18	705	723	GCCAGCACGCAACACTTC	GCTGTTTCAGGAGATGAAACCT	61.642	59.757	149
CL10716.Contig1_All_5162_1	(TC)9	18	1127	1145	CTCTGCTCTACTCTGCTCTGGTC	AAAAAGAGAGGCAAGAATTATCCA	59.974	59.663	97
CL10716.Contig1_All_5162_2	(TC)9	18	1127	1145	CTCTGCTCTACTCTGCTCTGGTC	CGAATCAAAGTGGTAAGAAAAACA	59.974	59.592	133
CL10716.Contig1_All_5162_3	(TC)9	18	1127	1145	CTCTGCTCTACTCTGCTCTGGTC	TTCACATATCGAATCAAAGTGGT	59.974	58.504	142
CL10716.Contig1_All_5162_4	(TC)9	18	1127	1145	CTCTGCTCTACTCTGCTCTGGTC	AAAAGAGAGGCAAGAATTATCCA	59.974	58.471	96
CL10716.Contig1_All_5162_5	(TC)9	18	1127	1145	AGGGGGAACTAGTAGCAACAAAA	AAAAAGAGAGGCAAGAATTATCCA	60.387	59.663	157
CL10716.Contig3_All_5163_1	(GA)6	12	233	245	GCAAGAATTATCCATTTCTAGCG	CTCTGCTCTACTCTGCTCTGGTC	59.309	59.974	81
CL10716.Contig3_All_5163_2	(GA)6	12	233	245	GCAAGAATTATCCATTTCTAGCG	AGGGGGAACTAGTAGCAACAAAA	59.309	60.387	141
CL10716.Contig3_All_5163_3	(GA)6	12	233	245	AAAAAGAGAGGCAAGAATTATCCA	CTCTGCTCTACTCTGCTCTGGTC	59.663	59.974	91
CL10716.Contig3_All_5163_4	(GA)6	12	233	245	GCAAGAATTATCCATTTCTAGCG	GGGGGAACTAGTAGCAACAAAAA	59.309	60.707	140
CL10716.Contig3_All_5163_5	(GA)6	12	233	245	CGAATCAAAGTGGTAAGAAAAACA	CTCTGCTCTACTCTGCTCTGGTC	59.592	59.974	127
CL10754.Contig3_All_5172_3	(GCG)6	18	504	522	CCCAGCAGGATCATCGTC	ACACGGTCGAGGACGGCT	60.164	64.303	127
CL10759.Contig1_All_5173_1	(GT)8	16	1493	1509	CTGCCTGAGTGCCTGTATACTTC	AATGGCAACGTCTTACAAAAGAA	60.329	60.05	158
CL10759.Contig1_All_5173_2	(GT)8	16	1493	1509	TCTGCCTGAGTGCCTGTATACTT	AATGGCAACGTCTTACAAAAGAA	60.329	60.05	159
CL10759.Contig1_All_5173_3	(GT)8	16	1493	1509	CTGCCTGAGTGCCTGTATACTTC	TTACAGGCAATACATCACACTGG	60.329	59.934	114
CL10759.Contig1_All_5173_4	(GT)8	16	1493	1509	TGCCTGAGTGCCTGTATACTTCT	AAAATGGCAACGTCTTACAAAAG	60.329	59.605	159
CL10759.Contig1_All_5173_5	(GT)8	16	1493	1509	CTGCCTGAGTGCCTGTATACTTC	AAAATGGCAACGTCTTACAAAAG	60.329	59.605	160
CL10759.Contig4_All_5174_1	(GT)6	12	1663	1675	GTTCAAGTCAGGCTCGTTTTGTA	TTCGGGTAATACATTACACTGGC	60.685	60.141	157
CL10759.Contig4_All_5174_2	(GT)6	12	1663	1675	TTCAAGTCAGGCTCGTTTTGTAG	TTCGGGTAATACATTACACTGGC	60.802	60.141	156
CL10776.Contig2_All_5175_1	(GA)8	16	3496	3512	CTTGGGCCTTATTTAAACCCTT	TCGAGAACACTCTGCTGTTTGTA	59.757	60.103	141
CL10776.Contig2_All_5175_2	(GA)8	16	3496	3512	CTTGGGCCTTATTTAAACCCTT	CTTCCCTTCTCTGTTCTTCCAGT	59.757	60.279	95
CL10776.Contig2_All_5175_3	(GA)8	16	3496	3512	CTTGGGCCTTATTTAAACCCTT	TGCTGTTTGTACTAGTAGCGTGC	59.757	59.674	129
CL10776.Contig2_All_5175_4	(GA)8	16	3496	3512	CTTGGGCCTTATTTAAACCCTTG	TCGAGAACACTCTGCTGTTTGTA	62.038	60.103	141
CL10776.Contig2_All_5175_5	(GA)8	16	3496	3512	CTGCTTGGGCCTTATTTAAACC	TCGAGAACACTCTGCTGTTTGTA	61.118	60.103	144
CL10776.Contig3_All_5176_1	(CT)8	16	259	275	CTTCCCTTCTCTGTTCTTCCAGT	CTTGGGCCTTATTTAAACCCTT	60.279	59.757	95
CL10776.Contig3_All_5176_2	(CT)8	16	259	275	TGCTGTTTGTACTAGTAGCGTGC	CTTGGGCCTTATTTAAACCCTT	59.674	59.757	129
CL10776.Contig3_All_5176_3	(CT)8	16	259	275	CTTCCCTTCTCTGTTCTTCCAGT	CTTGGGCCTTATTTAAACCCTTG	60.279	62.038	95
CL10776.Contig3_All_5176_4	(CT)8	16	259	275	TGCTGTTTGTACTAGTAGCGTGC	CTTGGGCCTTATTTAAACCCTTG	59.674	62.038	129
CL10776.Contig3_All_5176_5	(CT)8	16	259	275	CTTCCCTTCTCTGTTCTTCCAGT	CTGCTTGGGCCTTATTTAAACC	60.279	61.118	98
CL1077.Contig1_All_787_3	(TGC)5	15	380	395	AATGACTAATGCATCCTCTGCTC	TACTCCCACGCAGCCACT	59.766	60.426	159
CL1077.Contig1_All_787_4	(TGC)5	15	380	395	AATGACTAATGCATCCTCTGCTC	CTACTCCCACGCAGCCAC	59.766	60.426	160
CL1077.Contig1_All_787_5	(TGC)5	15	380	395	AATGACTAATGCATCCTCTGCTC	CTACTCCCACGCAGCCACT	59.766	61.427	160
CL10805.Contig2_All_5177_1	(AG)10	20	283	303	TTTCCCCATCTATATAAGCCAGC	CACTATGTCAGTCAGGCTCCCT	60.626	60.701	155
CL10805.Contig2_All_5177_2	(AG)10	20	283	303	TTTCCCCATCTATATAAGCCAGC	CCCTCACTATGTCAGTCAGGCT	60.626	60.701	159
CL10805.Contig2_All_5177_3	(AG)10	20	283	303	TTTCCCCATCTATATAAGCCAGC	CTCACTATGTCAGTCAGGCTCC	60.626	58.968	157
CL10805.Contig2_All_5177_4	(AG)10	20	283	303	TTTCCCCATCTATATAAGCCAGC	CCTCACTATGTCAGTCAGGCTC	60.626	58.968	158
CL10805.Contig2_All_5177_5	(AG)10	20	283	303	TCTTTCCCCATCTATATAAGCCA	CACTATGTCAGTCAGGCTCCCT	59.018	60.701	157
CL10811.Contig1_All_5185_1	(GA)6	12	2259	2271	GTTCCCTACTCACGGGGTC	CTTCGTCTTCCCCAAAATAAAAG	59.369	60.324	132
CL10811.Contig1_All_5185_2	(GA)6	12	2259	2271	TCCCTACTCACGGGGTCAC	CTTCGTCTTCCCCAAAATAAAAG	60.939	60.324	130
CL10811.Contig1_All_5185_3	(GA)6	12	2259	2271	GTTCCCTACTCACGGGGTC	GTCTTCGTCTTCCCCAAAATAAA	59.369	60.662	134
CL10811.Contig1_All_5185_4	(GA)6	12	2259	2271	GTTCCCTACTCACGGGGTCAC	CTTCGTCTTCCCCAAAATAAAAG	62.993	60.324	132
CL10811.Contig1_All_5185_5	(GA)6	12	2259	2271	TCCCTACTCACGGGGTCA	CTTCGTCTTCCCCAAAATAAAAG	60.038	60.324	130
CL1083.Contig6_All_790_1	(GAA)5	15	2397	2412	AGGAGCTGAGACACCAGAAAAC	TCCTTCTTGTATATCCGGTTGTG	59.923	60.243	121
CL1083.Contig6_All_790_2	(GAA)5	15	2397	2412	AAGGAGCTGAGACACCAGAAAAC	TCCTTCTTGTATATCCGGTTGTG	61.17	60.243	122
CL1083.Contig6_All_790_3	(GAA)5	15	2397	2412	AGGAGCTGAGACACCAGAAAAC	GCACGAGCTCCTTCTTGTATATC	59.923	59.433	129
CL1083.Contig6_All_790_4	(GAA)5	15	2397	2412	AAGGAGCTGAGACACCAGAAAA	TCCTTCTTGTATATCCGGTTGTG	60.415	60.243	122
CL1083.Contig6_All_790_5	(GAA)5	15	2397	2412	AAGGAGCTGAGACACCAGAAAAC	GCACGAGCTCCTTCTTGTATATC	61.17	59.433	130
CL1083.Contig6_All_791_1	(AG)7	14	2738	2752	CGCTTTGATGAGATCGAAAGATA	TCAGGTAAGCACTAAGCAAATCC	60.696	59.806	118
CL1083.Contig6_All_791_2	(AG)7	14	2738	2752	CGCTTTGATGAGATCGAAAGATA	GGATCAGGTAAGCACTAAGCAAA	60.696	59.806	121
CL1083.Contig6_All_791_3	(AG)7	14	2738	2752	CGCTTTGATGAGATCGAAAGATA	AATTTCCATACAAAAGAATGGGG	60.696	60.284	154
CL1083.Contig6_All_791_4	(AG)7	14	2738	2752	GATTCATTCATGGAAGCATTGAC	GCCAAGGAGGCTACCATATCTAC	60.696	60.353	141
CL1083.Contig6_All_791_5	(AG)7	14	2738	2752	CGCTTTGATGAGATCGAAAGATA	GCCAAGGAGGCTACCATATCTAC	60.696	60.353	91
CL10843.Contig3_All_5188_1	(GCG)6	18	162	180	ACAAAGAAAGCTGTCTCGGTTC	GAGACGGACGACTTGAGGG	59.928	60.812	132
CL10843.Contig3_All_5188_2	(GCG)6	18	162	180	AAAGAAAGCTGTCTCGGTTCAT	GAGACGGACGACTTGAGGG	59.415	60.812	130
CL10843.Contig3_All_5188_3	(GCG)6	18	162	180	ACAAAGAAAGCTGTCTCGGTTC	CACCCTCGCGTTCTTCAC	59.928	60.402	112
CL10843.Contig3_All_5188_4	(GCG)6	18	162	180	AAAGAAAGCTGTCTCGGTTCAT	GTGCGAGACGGACGACTT	59.415	59.988	134
CL10843.Contig3_All_5188_5	(GCG)6	18	162	180	CAAAGAAAGCTGTCTCGGTTCAT	GAGACGGACGACTTGAGGG	61.968	60.812	131
CL10848.Contig3_All_5189_2	(TGC)8	24	2237	2261	CTGTTGTTGAGACTGTTGTTGCT	ATCCCAAATGATAACTGACCAAA	59.5	59.601	160
CL10849.Contig1_All_5192_2	(CCA)5	15	623	638	GAGAGGAAGGAGCCGACAC	ATACTCAGGGCTGGCCTTATCT	59.936	60.473	144
CL10849.Contig1_All_5192_3	(CCA)5	15	623	638	GAGAGGAAGGAGCCGACAC	ATACTCAGGGCTGGCCTTATCTT	59.936	61.599	144
CL10856.Contig1_All_5195_1	(TCA)6	18	242	260	TAACATCATCATGTGCTCCTCTG	CCCTGACTCATTTTACTTGGATG	60.147	59.879	95
CL10856.Contig1_All_5195_2	(TCA)6	18	242	260	TAACATCATCATGTGCTCCTCTG	TGACAGCCCTGACTCATTTTACT	60.147	60.178	101
CL10856.Contig1_All_5195_3	(TCA)6	18	242	260	TCCTCTGCATGCATCTAAAATCT	TGACAGCCCTGACTCATTTTACT	60.238	60.178	85
CL10856.Contig1_All_5195_4	(TCA)6	18	242	260	CTCCTCTGCATGCATCTAAAATC	TGACAGCCCTGACTCATTTTACT	60.238	60.178	86
CL10856.Contig1_All_5195_5	(TCA)6	18	242	260	TAACATCATCATGTGCTCCTCTG	ACAGCCCTGACTCATTTTACTTG	60.147	59.703	99
CL10856.Contig1_All_5196_1	(GCG)6	18	1745	1763	GAGTCGGGGGAGGTAAAACT	CTGCTGCTTCTCCCTTCTTG	59.438	60.269	130
CL10856.Contig1_All_5196_2	(GCG)6	18	1745	1763	CTGAGTCGGGGGAGGTAAAACT	CTGCTGCTTCTCCCTTCTTG	62.868	60.269	132
CL10856.Contig1_All_5196_3	(GCG)6	18	1745	1763	GAGTCGGGGGAGGTAAAACT	CTTCTCCCTTCTTGCCTGGT	59.438	60.756	124
CL10856.Contig1_All_5196_4	(GCG)6	18	1745	1763	CTGAGTCGGGGGAGGTAAA	CTGCTGCTTCTCCCTTCTTG	60.05	60.269	132
CL10856.Contig1_All_5196_5	(GCG)6	18	1745	1763	TGAGTCGGGGGAGGTAAAACT	CTGCTGCTTCTCCCTTCTTG	62.089	60.269	131
CL10856.Contig3_All_5197_1	(TGA)6	18	1758	1776	GCTGACTCCTTGTTACTTGGATG	TAACATCATCATGTGCTCCTCTG	60.178	60.147	95
CL10856.Contig3_All_5197_2	(TGA)6	18	1758	1776	GCTGACTCCTTGTTACTTGGATG	CTCCTCTGCATGCATCTAAAATC	60.178	60.238	80
CL10856.Contig3_All_5197_3	(TGA)6	18	1758	1776	CTCAGTCTTCCTCAATTCCAGTG	TAACATCATCATGTGCTCCTCTG	60.288	60.147	128
CL10856.Contig3_All_5197_4	(TGA)6	18	1758	1776	ATGACCTGTCTCAGTCTTCCTCA	TAACATCATCATGTGCTCCTCTG	60.303	60.147	137
CL10856.Contig3_All_5197_5	(TGA)6	18	1758	1776	TGATGACCTGTCTCAGTCTTCCT	TAACATCATCATGTGCTCCTCTG	60.303	60.147	139
CL10859.Contig2_All_5198_1	(GCC)8	24	276	300	CCTGAATCGCTCCTGACATT	AGGTTAGTTCGTAGAACGGGAAC	60.218	59.947	125
CL10859.Contig2_All_5198_2	(GCC)8	24	276	300	CTGAATCGCTCCTGACATTG	AGGTTAGTTCGTAGAACGGGAAC	59.394	59.947	124
CL10859.Contig2_All_5198_3	(GCC)8	24	276	300	CCTGAATCGCTCCTGACATT	GAGGTTAGTTCGTAGAACGGGAA	60.218	60.847	126
CL10859.Contig2_All_5198_4	(GCC)8	24	276	300	ATTTCCTAGGATCGCGACG	AGGTTAGTTCGTAGAACGGGAAC	60.185	59.947	155
CL10859.Contig2_All_5198_5	(GCC)8	24	276	300	CCTGAATCGCTCCTGACATT	GTTAGTTCGTAGAACGGGAACG	60.218	60.055	123
CL10869.Contig6_All_5199_1	(AGT)6	18	382	400	CGCTAGGAACACAGATTAGTTGC	AAGGTTGCTGTCAAGAGAGAAGA	60.321	59.69	86
CL10869.Contig6_All_5199_2	(AGT)6	18	382	400	GCGCTAGGAACACAGATTAGTTG	AAGGTTGCTGTCAAGAGAGAAGA	60.321	59.69	87
CL10869.Contig6_All_5199_3	(AGT)6	18	382	400	TGCGCTAGGAACACAGATTAGTT	AAGGTTGCTGTCAAGAGAGAAGA	60.321	59.69	88
CL10869.Contig6_All_5199_4	(AGT)6	18	382	400	ATGCGCTAGGAACACAGATTAGT	AAGGTTGCTGTCAAGAGAGAAGA	59.364	59.69	89
CL10869.Contig6_All_5199_5	(AGT)6	18	382	400	CGCTAGGAACACAGATTAGTTGC	CAATCCGTATTGTGGTTTCTACA	60.321	58.932	139
CL1086.Contig4_All_796_3	(GCC)6	18	1378	1396	GAGAACATGACTCCGGGTACTTT	CACCATGACGGTAAATCAGATG	60.756	60.249	148
CL10909.Contig2_All_5202_1	(GCT)5	15	504	519	GACATCATCTTCATGTCAGCATC	ATGCCCTACAACCATTCTGG	59.576	59.813	146
CL10909.Contig2_All_5202_2	(GCT)5	15	504	519	ACATCATCTTCATGTCAGCATCA	ATGCCCTACAACCATTCTGG	60.541	59.813	145
CL10909.Contig2_All_5202_3	(GCT)5	15	504	519	ATCATGCCTGTTGTTGTTCTGAT	ATGCCCTACAACCATTCTGG	60.797	59.813	126
CL10909.Contig2_All_5202_4	(GCT)5	15	504	519	GACATCATCTTCATGTCAGCATC	GATGCCCTACAACCATTCTGG	59.576	61.631	147
CL10909.Contig2_All_5202_5	(GCT)5	15	504	519	GACATCATCTTCATGTCAGCATC	GGATGCCCTACAACCATTCTG	59.576	61.631	148
CL10909.Contig2_All_5203_4	(GGC)5	15	1613	1628	GGTGGCTGCTGCTTGTGC	ACCACCACCCACCTCCAT	64.272	61.1	111
CL10910.Contig5_All_5205_1	(CGA)5	15	1599	1614	GAGACTTGTTTCTTCCCGTGTC	TCGAAGAGAGATGAGATGGTGAT	60.153	60.226	124
CL10910.Contig5_All_5205_2	(CGA)5	15	1599	1614	GAGACTTGTTTCTTCCCGTGTC	CGAAGAGAGATGAGATGGTGATT	60.153	59.727	123
CL10910.Contig5_All_5205_3	(CGA)5	15	1599	1614	GAGACTTGTTTCTTCCCGTGTC	ATTCGAAGAGAGATGAGATGGTG	60.153	59.727	126
CL10910.Contig5_All_5205_4	(CGA)5	15	1599	1614	CAGGGTGGAAGACACTGAATTT	CGAAGAGAGATGAGATGGTGATT	60.395	59.727	160
CL10910.Contig5_All_5205_5	(CGA)5	15	1599	1614	GAGACTTGTTTCTTCCCGTGTC	TCGAAGAGAGATGAGATGGTGA	60.153	59.95	124
CL1091.Contig1_All_800_1	(GCG)7	21	1720	1741	AGGACCAGATCCTCCGGC	AATCCCTCCTCCAATGGC	62.573	59.821	159
CL1091.Contig1_All_800_2	(GCG)7	21	1720	1741	AGGACCAGATCCTCCGGC	GAATCCCTCCTCCAATGGC	62.573	61.74	160
CL1091.Contig1_All_800_3	(GCG)7	21	1720	1741	AGGACCAGATCCTCCGGC	ATTCACTAAACTCCGAATCCCTC	62.573	59.86	174
CL1091.Contig1_All_800_4	(GCG)7	21	1720	1741	AGGACCAGATCCTCCGGC	AGCCAATTCACTAAACTCCGAAT	62.573	60.365	179
CL1091.Contig1_All_800_5	(GCG)7	21	1720	1741	AGGACCAGATCCTCCGGC	AATTCACTAAACTCCGAATCCCT	62.573	59.416	175
CL10930.Contig1_All_5206_1	(TC)6	12	235	247	TCTTCTCCCTCCTAACCTGTTTC	GCTGTGCTGGAGTGTTGGT	60.115	59.888	82
CL10930.Contig1_All_5206_2	(TC)6	12	235	247	TCTGCCCTCTCATACTCTACTCC	CTGGAGTGTTGGTGGGAAGAT	59.025	61.321	114
CL10930.Contig1_All_5206_3	(TC)6	12	235	247	TCTGCCCTCTCATACTCTACTCC	TGGAGTGTTGGTGGGAAGAT	59.025	60.363	113
CL10930.Contig1_All_5206_4	(TC)6	12	235	247	TCTGCCCTCTCATACTCTACTCCT	CTGGAGTGTTGGTGGGAAGAT	59.936	61.321	114
CL10930.Contig1_All_5206_5	(TC)6	12	235	247	TCTGCCCTCTCATACTCTACTCCT	TGGAGTGTTGGTGGGAAGAT	59.936	60.363	113
CL10930.Contig4_All_5207_1	(GA)6	12	1426	1438	GCTGTGCTGGAGTGTTGGT	TCTTCTCCCTCCTAACCTGTTTC	59.888	60.115	82
CL10930.Contig4_All_5207_2	(GA)6	12	1426	1438	CTGGAGTGTTGGTGGGAAGAT	TCTGCCCTCTCATACTCTACTCC	61.321	59.025	114
CL10930.Contig4_All_5207_3	(GA)6	12	1426	1438	TGGAGTGTTGGTGGGAAGAT	TCTGCCCTCTCATACTCTACTCC	60.363	59.025	113
CL10930.Contig4_All_5207_4	(GA)6	12	1426	1438	CTGGAGTGTTGGTGGGAAGAT	TCTGCCCTCTCATACTCTACTCCT	61.321	59.936	114
CL10930.Contig4_All_5207_5	(GA)6	12	1426	1438	TGGAGTGTTGGTGGGAAGAT	TCTGCCCTCTCATACTCTACTCCT	60.363	59.936	113
CL10943.Contig2_All_5209_1	(GCG)5	15	2124	2139	ACGTCGTAGGTGCGTAGGAG	CAGTACACGCGAATCACACTCT	60.334	60.378	95
CL10943.Contig2_All_5209_2	(GCG)5	15	2124	2139	ACGTCGTAGGTGCGTAGGAG	AGTACACGCGAATCACACTCTC	60.334	59.429	94
CL10943.Contig2_All_5209_3	(GCG)5	15	2124	2139	GAGATGACATCCATCTCTGTGG	GAATCACACTCTCCCTCGACT	59.535	58.328	160
CL10943.Contig2_All_5209_4	(GCG)5	15	2124	2139	ACGTCGTAGGTGCGTAGGAG	CAGTACACGCGAATCACACTCTC	60.334	62.174	95
CL10943.Contig2_All_5209_5	(GCG)5	15	2124	2139	GACGTCGTAGGTGCGTAGGAG	CAGTACACGCGAATCACACTCT	62.141	60.378	96
CL10954.Contig1_All_5211_3	(TGC)6	18	1344	1362	ACACCGTCAACAGGAGCAG	CATGATGCAAGGAGGAGGAG	59.881	60.758	134
CL10954.Contig1_All_5211_4	(TGC)6	18	1344	1362	CGAACACCGTCAACAGGAG	CATGATGCAAGGAGGAGGAG	60.293	60.758	137
CL10954.Contig1_All_5211_5	(TGC)6	18	1344	1362	AACACCGTCAACAGGAGCA	CATGATGCAAGGAGGAGGAG	60.302	60.758	135
CL10954.Contig2_All_5212_1	(GCG)5	15	1196	1211	ATGACGAAGAGGAGGAGCG	GTGGTAGTCGACAGCAGCAG	60.504	59.648	158
CL10954.Contig2_All_5212_2	(GCG)5	15	1196	1211	TGACGAAGAGGAGGAGCG	GTGGTAGTCGACAGCAGCAG	60.221	59.648	157
CL10954.Contig2_All_5212_3	(GCG)5	15	1196	1211	GATGACGAAGAGGAGGAGCG	GTGGTAGTCGACAGCAGCAG	62.397	59.648	159
CL10954.Contig2_All_5212_4	(GCG)5	15	1196	1211	CGATGACGAAGAGGAGGAGC	GTGGTAGTCGACAGCAGCAG	62.397	59.648	160
CL10954.Contig2_All_5212_5	(GCG)5	15	1196	1211	CGATGACGAAGAGGAGGAG	GTGGTAGTCGACAGCAGCAG	58.467	59.648	160
CL10954.Contig2_All_5213_1	(CTC)6	18	1344	1362	CTGCTGTCGACTACCACCG	TTTTGTTTGGATTTGTTGAGCTT	60.47	60.03	83
CL10954.Contig2_All_5213_2	(CTC)6	18	1344	1362	CTGCTGTCGACTACCACCG	CTTTTTGTTTGGATTTGTTGAGC	60.47	60.03	85
CL10954.Contig2_All_5213_3	(CTC)6	18	1344	1362	CTGCTGTCGACTACCACCG	CCTTTTTGTTTGGATTTGTTGAG	60.47	59.9	86
CL10954.Contig2_All_5213_4	(CTC)6	18	1344	1362	CTGCTGTCGACTACCACCG	TATTCTTGCCTGAGTTTCTCCTG	60.47	59.9	109
CL10954.Contig2_All_5213_5	(CTC)6	18	1344	1362	CTGCTGTCGACTACCACCG	GAGTTTCTCCTGCCTTTTTGTTT	60.47	60.153	98
CL10954.Contig3_All_5214_1	(AGC)5	15	316	331	ATTGTCTGTTCCCTAGCAGAGTG	AAGAAGTTCAATCGACGTGACTC	59.824	59.809	81
CL10954.Contig3_All_5214_2	(AGC)5	15	316	331	ATTGTCTGTTCCCTAGCAGAGTG	TGTTTTGAATTTTGGTACTCGGT	59.824	59.801	134
CL10954.Contig3_All_5214_3	(AGC)5	15	316	331	ATTGTCTGTTCCCTAGCAGAGTG	TTGTTTTGAATTTTGGTACTCGG	59.824	60.25	135
CL10954.Contig3_All_5214_4	(AGC)5	15	316	331	ATTGTCTGTTCCCTAGCAGAGTG	GAGAACCAAGAAGGCAAGAAGTT	59.824	60.28	96
CL10954.Contig3_All_5214_5	(AGC)5	15	316	331	ATTGTCTGTTCCCTAGCAGAGTG	GAACATCAATTCGCAGAGTTTTT	59.824	59.664	157
CL10954.Contig3_All_5215_1	(CAG)5	15	751	766	CTCTGCCTTTTTGTTTGGATTC	CCTGACGACGAGCTTCACC	60.109	62.005	157
CL10954.Contig3_All_5215_2	(CAG)5	15	751	766	TCTCTGCCTTTTTGTTTGGATT	CCTGACGACGAGCTTCACC	60.109	62.005	158
CL10954.Contig3_All_5215_3	(CAG)5	15	751	766	TTCTCTGCCTTTTTGTTTGGAT	CCTGACGACGAGCTTCACC	60.109	62.005	159
CL10954.Contig3_All_5215_4	(CAG)5	15	751	766	TCTGAGTTTCTCTGCCTTTTTGT	GACGAGCTTCACCGGGAC	59.573	61.834	160
CL10954.Contig3_All_5215_5	(CAG)5	15	751	766	CTCTGCCTTTTTGTTTGGATTC	GCCTGACGACGAGCTTCAC	60.109	62.165	158
CL10954.Contig4_All_5216_1	(TGC)5	15	1389	1404	CCTGACGACGAGCTTCACC	CTGGCTGCTCGTACGCAT	62.005	61.163	156
CL10954.Contig4_All_5216_2	(TGC)5	15	1389	1404	GCCTGACGACGAGCTTCAC	CTGGCTGCTCGTACGCAT	62.165	61.163	157
CL10954.Contig4_All_5216_3	(TGC)5	15	1389	1404	GCCTGACGACGAGCTTCA	CTGGCTGCTCGTACGCAT	61.316	61.163	157
CL10954.Contig4_All_5216_4	(TGC)5	15	1389	1404	GACGAGCTTCACCGGGAC	CTGGCTGCTCGTACGCAT	61.834	61.163	150
CL10954.Contig4_All_5216_5	(TGC)5	15	1389	1404	GAGCTTCACCGGGACGAG	CTGGCTGCTCGTACGCAT	61.965	61.163	147
CL1095.Contig6_All_805_3	(CAT)7	21	2120	2141	CGCAAATTCCAAACATTTATAGC	CAGACAGAGACCAGGATTTGAAG	59.89	60.288	112
CL1095.Contig6_All_805_4	(CAT)7	21	2120	2141	CCGCAAATTCCAAACATTTATAG	CAGACAGAGACCAGGATTTGAAG	59.765	60.288	113
CL1095.Contig6_All_805_5	(CAT)7	21	2120	2141	ATTTTGCTCAATCAAAGGCATTA	TACATGGATCTGAAACTGGTGAA	59.986	59.485	155
CL10964.Contig3_All_5218_4	(GGC)5	15	1375	1390	CATGATCGCCTCGTCGTC	CTCCTCGCTCTCGTCGAA	61.42	60.378	160
CL10972.Contig2_All_5219_1	(GCG)5	15	1201	1216	ACCATCGACAGGGACTTCAC	ACCTCTGCTTGGTCCTGTTG	59.969	60.298	157
CL10972.Contig2_All_5219_2	(GCG)5	15	1201	1216	ACCATCGACAGGGACTTCAC	CACCTCTGCTTGGTCCTGTT	59.969	60.298	158
CL10972.Contig2_All_5219_3	(GCG)5	15	1201	1216	ACCATCGACAGGGACTTCAC	CCGTGCCCGTAATAGAGGT	59.969	59.963	137
CL10972.Contig2_All_5219_4	(GCG)5	15	1201	1216	ACCGTCACGCTCGACATC	CTTTTTGCTGAGGCTGGAGTAGT	60.883	61.263	159
CL10972.Contig2_All_5219_5	(GCG)5	15	1201	1216	GACCGTCACGCTCGACAT	CTTTTTGCTGAGGCTGGAGTAGT	60.883	61.263	160
CL11003.Contig2_All_5224_1	(GCC)5	15	274	289	GGAGGGGAATAATCGAAAGTACA	CAGGTAGGTGCCGTCGAG	60.532	60.416	224
CL11003.Contig2_All_5224_2	(GCC)5	15	274	289	GAAAGTACACTCCCATCCCATCT	CAGGTAGGTGCCGTCGAG	60.6	60.416	210
CL11003.Contig2_All_5224_3	(GCC)5	15	274	289	TAATCGAAAGTACACTCCCATCC	CAGGTAGGTGCCGTCGAG	59.385	60.416	215
CL11003.Contig2_All_5224_4	(GCC)5	15	274	289	GTACACTCCCATCCCATCTATCC	CAGGTAGGTGCCGTCGAG	60.807	60.416	206
CL11003.Contig2_All_5224_5	(GCC)5	15	274	289	TACACTCCCATCCCATCTATCC	CAGGTAGGTGCCGTCGAG	60.039	60.416	205
CL11021.Contig1_All_5232_1	(GCC)5	15	340	355	GTGTACACCCGGAACTCATACC	GGGGCTTATAGACGAGGTCAT	60.537	59.456	160
CL11021.Contig1_All_5232_2	(GCC)5	15	340	355	TGTACACCCGGAACTCATACC	GGGGCTTATAGACGAGGTCAT	59.726	59.456	159
CL11021.Contig1_All_5232_3	(GCC)5	15	340	355	GTACACCCGGAACTCATACCG	GGCTTATAGACGAGGTCATCGAG	61.541	61.442	156
CL11021.Contig1_All_5232_4	(GCC)5	15	340	355	TACACCCGGAACTCATACCG	GGCTTATAGACGAGGTCATCGAG	60.766	61.442	155
CL11021.Contig1_All_5232_5	(GCC)5	15	340	355	TGTACACCCGGAACTCATACC	GGGGGCTTATAGACGAGGTC	59.726	59.925	160
CL11021.Contig2_All_5234_1	(GCC)5	15	398	413	ACATTGGCACCGGACTCATAC	GGCTTATAGACGAGGTCATCGAG	62.104	61.442	158
CL11021.Contig2_All_5234_2	(GCC)5	15	398	413	AACATTGGCACCGGACTCATAC	GGCTTATAGACGAGGTCATCGAG	63.262	61.442	159
CL11021.Contig2_All_5234_3	(GCC)5	15	398	413	CATTGGCACCGGACTCATAC	GGCTTATAGACGAGGTCATCGAG	61.329	61.442	157
CL11021.Contig2_All_5234_4	(GCC)5	15	398	413	ACATTGGCACCGGACTCATA	GGCTTATAGACGAGGTCATCGAG	61.329	61.442	158
CL11021.Contig2_All_5234_5	(GCC)5	15	398	413	CATTGGCACCGGACTCATA	GGCTTATAGACGAGGTCATCGAG	60.487	61.442	157
CL11021.Contig2_All_5235_3	(GCT)5	15	1271	1286	GAGGTCGTCATGGCTTGG	CTTGTATAAGTCCTCCCCTGCTT	60.205	60.031	122
CL11021.Contig2_All_5235_4	(GCT)5	15	1271	1286	GGAGGTCGTCATGGCTTG	CTTGTATAAGTCCTCCCCTGCTT	60.205	60.031	123
CL11040.Contig3_All_5237_1	(GCC)5	15	260	275	GAATCCGCTGGGTATAAGTGTG	ATTGAAGCCGAGCGAGAG	60.741	59.219	145
CL11040.Contig3_All_5237_2	(GCC)5	15	260	275	GAATCCGCTGGGTATAAGTGTG	GAAGCCGAGCGAGAGGTC	60.741	61.222	142
CL11040.Contig3_All_5237_3	(GCC)5	15	260	275	AGTGGAATCCGCTGGGTATAAGT	ATTGAAGCCGAGCGAGAG	62.199	59.219	149
CL11040.Contig3_All_5237_4	(GCC)5	15	260	275	CTGGGTATAAGTGTGGCTTCG	ATTGAAGCCGAGCGAGAG	59.64	59.219	138
CL11040.Contig3_All_5237_5	(GCC)5	15	260	275	GGAATCCGCTGGGTATAAGTGT	ATTGAAGCCGAGCGAGAG	61.422	59.219	146
CL11042.Contig8_All_5239_1	(TC)9	18	191	209	CGGTTCACCAAACCATAGATTAC	TAACTTGGGTAGTTCCTATCCCG	59.659	60.571	156
CL11042.Contig8_All_5239_2	(TC)9	18	191	209	AGTAGACAGTGAATGTGGAAGGC	CAAGAAAACGCACAAGAAAAGAA	59.696	60.762	137
CL11042.Contig8_All_5239_3	(TC)9	18	191	209	CGGTTCACCAAACCATAGATTAC	CAAGAAAACGCACAAGAAAAGAA	59.659	60.762	111
CL11042.Contig8_All_5239_4	(TC)9	18	191	209	AGTAGACAGTGAATGTGGAAGGC	CTCGAGAAGAACCAAAGAGGAAG	59.696	60.862	104
CL11042.Contig8_All_5239_5	(TC)9	18	191	209	AGTAGACAGTGAATGTGGAAGGC	AAACGCACAAGAAAAGAATCCTC	59.696	60.959	132
CL11058.Contig3_All_5240_4	(GCAACG)4	24	398	422	CTGGAATCATAAGTGAGAGACGG	TGGTCTAATGTTGCGTGTTGTC	60.137	60.984	160
CL11078.Contig3_All_5245_1	(GAG)5	15	1643	1658	AGATGAAAGAGGAGGGTTTGGAG	GCTGGCTAGTGTCCTTCTTCTT	62.119	59.193	126
CL11078.Contig3_All_5245_2	(GAG)5	15	1643	1658	GATGAAAGAGGAGGGTTTGGAG	GCTGGCTAGTGTCCTTCTTCTT	61.311	59.193	125
CL11078.Contig3_All_5245_3	(GAG)5	15	1643	1658	AGATGAAAGAGGAGGGTTTGGA	GCTGGCTAGTGTCCTTCTTCTT	61.311	59.193	126
CL11078.Contig3_All_5245_4	(GAG)5	15	1643	1658	GAGATGAAAGAGGAGGGTTTGG	GCTGGCTAGTGTCCTTCTTCTT	61.311	59.193	127
CL11078.Contig3_All_5245_5	(GAG)5	15	1643	1658	GGAGATGAAAGAGGAGGGTTTG	GCTGGCTAGTGTCCTTCTTCTT	61.311	59.193	128
CL1108.Contig15_All_806_1	(ATG)6	18	2128	2146	GGGGATGTCTAACCTGAAACCTA	TTTTTACAGCTTCCCACAACATC	60.576	60.389	150
CL1108.Contig15_All_806_2	(ATG)6	18	2128	2146	GGGGATGTCTAACCTGAAACCTA	CGGCTAACCACAAAATTAGAACA	60.576	60.391	91
CL1108.Contig15_All_806_3	(ATG)6	18	2128	2146	GGGGATGTCTAACCTGAAACCTA	TCGGCTAACCACAAAATTAGAAC	60.576	59.569	92
CL1108.Contig15_All_806_4	(ATG)6	18	2128	2146	GGGGATGTCTAACCTGAAACCTA	ATCGGCTAACCACAAAATTAGAA	60.576	59.101	93
CL1108.Contig15_All_806_5	(ATG)6	18	2128	2146	GGGGATGTCTAACCTGAAACCTA	AATCGGCTAACCACAAAATTAGA	60.576	59.101	94
CL11106.Contig2_All_5252_1	(GC)8	16	2308	2324	CTCAGAAACAATTACTTGGCTGG	AGATCGCTTCCTGCAACAAC	60.169	60.406	91
CL11106.Contig2_All_5252_5	(GC)8	16	2308	2324	CCTCTCAGAAACAATTACTTGGC	AGATCGCTTCCTGCAACAAC	59.317	60.406	94
CL11112.Contig1_All_5253_1	(CTG)5	15	176	191	CAGAGCATACCGAGCAGACC	TTGGAAAAGGAGGATGTGATTAG	60.966	59.489	103
CL11112.Contig1_All_5253_2	(CTG)5	15	176	191	CAGAGCATACCGAGCAGACC	GTTGGAAAAGGAGGATGTGATTA	60.966	59.363	104
CL11112.Contig1_All_5253_3	(CTG)5	15	176	191	GCAGAGCATACCGAGCAGAC	TTGGAAAAGGAGGATGTGATTAG	61.119	59.489	104
CL11112.Contig1_All_5253_4	(CTG)5	15	176	191	GCAGAGCATACCGAGCAGAC	GTTGGAAAAGGAGGATGTGATTA	61.119	59.363	105
CL11112.Contig1_All_5253_5	(CTG)5	15	176	191	GCAGAGCATACCGAGCAGA	TTGGAAAAGGAGGATGTGATTAG	60.265	59.489	104
CL11112.Contig2_All_5254_1	(GCTC)5	20	942	962	AGCTAGGCTATGGTGGGAGAG	GCCTAATCCCATCCTCCTTTC	59.878	61.112	81
CL11112.Contig2_All_5254_2	(GCTC)5	20	942	962	AATTCCTGGGACTTGGAGTTG	CTAATCCCATCCTCCTTTCCC	60.347	60.976	116
CL11112.Contig2_All_5254_3	(GCTC)5	20	942	962	AATTCCTGGGACTTGGAGTTG	CCTAATCCCATCCTCCTTTCC	60.347	60.976	117
CL11112.Contig2_All_5254_4	(GCTC)5	20	942	962	AATTCCTGGGACTTGGAGTTG	TAATCCCATCCTCCTTTCCC	60.347	60.089	115
CL11112.Contig2_All_5254_5	(GCTC)5	20	942	962	AATTCCTGGGACTTGGAGTTG	GCCTAATCCCATCCTCCTTTC	60.347	61.112	118
CL11117.Contig2_All_5255_1	(GCG)5	15	261	276	GAGCTGATGAAGGAGATGCTG	TGATCTCTTCCTCCTCCCAAC	60.111	60.581	132
CL11117.Contig2_All_5255_2	(GCG)5	15	261	276	GAGCTGATGAAGGAGATGCTG	TGATCTCTTCCTCCTCCCAA	60.111	59.731	132
CL11117.Contig2_All_5255_3	(GCG)5	15	261	276	GAGCTGATGAAGGAGATGCTG	GATCTCTTCCTCCTCCCAACC	60.111	61.325	131
CL11117.Contig2_All_5255_4	(GCG)5	15	261	276	GAGCTGATGAAGGAGATGCTG	ATCTCTTCCTCCTCCCAACC	60.111	59.492	130
CL11117.Contig2_All_5255_5	(GCG)5	15	261	276	GGAGCTGATGAAGGAGATGCT	GCCTGATCTCTTCCTCCTCC	60.888	60.3	136
CL11119.Contig4_All_5256_1	(CGTG)5	20	449	469	CACATGTGTTGGCGTCTTCT	CCGACCTACCCTAATTAACCAAC	59.751	60.014	135
CL11119.Contig4_All_5256_2	(CGTG)5	20	449	469	GTCTTCTCCAGAGACGCGAG	CCGACCTACCCTAATTAACCAAC	60.284	60.014	122
CL11119.Contig4_All_5256_3	(CGTG)5	20	449	469	CACATGTGTTGGCGTCTTCTC	CCGACCTACCCTAATTAACCAAC	61.71	60.014	135
CL11119.Contig4_All_5256_4	(CGTG)5	20	449	469	CACATGTGTTGGCGTCTTCT	TACCCTAATTAACCAACTCCACG	59.751	59.337	129
CL11119.Contig4_All_5256_5	(CGTG)5	20	449	469	GTCTTCTCCAGAGACGCGAG	TACCCTAATTAACCAACTCCACG	60.284	59.337	116
CL11120.Contig1_All_5257_5	(GTT)5	15	431	446	CAGTTTCCGTTTCCATTGTCAG	CCACTCATGTCCCAAATATCGT	61.788	60.987	115
CL11122.Contig2_All_5261_1	(CCG)5	15	491	506	CTTCCTCCGTCGCCTCGT	GTCTGGTGCTGCTGCTGAT	63.871	60.163	100
CL11122.Contig2_All_5261_2	(CCG)5	15	491	506	CTCCGTCGCCTCGTCCTC	GTCTGGTGCTGCTGCTGAT	64.533	60.163	96
CL11122.Contig2_All_5261_4	(CCG)5	15	491	506	CTTCCTCCGTCGCCTCGT	GTCTGGTGCTGCTGCTGA	63.871	59.839	100
CL11122.Contig2_All_5261_5	(CCG)5	15	491	506	TTCCTCCGTCGCCTCGTC	GTCTGGTGCTGCTGCTGAT	64.904	60.163	99
CL11122.Contig2_All_5262_1	(CCT)7	21	539	560	ATCAGCAGCAGCACCAGAC	TCGAGTCGGACAGGATGTG	60.163	60.853	114
CL11122.Contig2_All_5262_2	(CCT)7	21	539	560	ATCAGCAGCAGCACCAGAC	CTCGAGTCGGACAGGATGTG	60.163	61.862	115
CL11122.Contig2_All_5262_3	(CCT)7	21	539	560	ATCAGCAGCAGCACCAGAC	CTCGAGTCGGACAGGATGT	60.163	58.764	115
CL11122.Contig2_All_5262_4	(CCT)7	21	539	560	ATCAGCAGCAGCACCAGAC	CTTGCGGAACGAGGACTG	60.163	60.547	149
CL11122.Contig2_All_5262_5	(CCT)7	21	539	560	ATCAGCAGCAGCACCAGAC	GACGCTCGAGTCGGACAG	60.163	60.736	119
CL11133.Contig2_All_5265_1	(GCC)6	18	212	230	CAACACCACTACGAGACCAATG	GTGGATCTGGACCTGGAAAC	60.465	59.359	96
CL11133.Contig2_All_5265_2	(GCC)6	18	212	230	CAACACCACTACGAGACCAATG	GATCTGGACCTGGAAACGG	60.465	60.459	93
CL11133.Contig2_All_5265_3	(GCC)6	18	212	230	CAACACCACTACGAGACCAATG	GGATCTGGACCTGGAAACG	60.465	60.459	94
CL11133.Contig2_All_5265_4	(GCC)6	18	212	230	GCAACACCACTACGAGACCAAT	GTGGATCTGGACCTGGAAAC	61.35	59.359	97
CL11133.Contig2_All_5265_5	(GCC)6	18	212	230	CAACACCACTACGAGACCAATG	GTGAGACAGCGGTGGATCTG	60.465	61.877	107
CL11140.Contig2_All_5271_1	(GCT)5	15	1264	1279	GAAGAAGGAGAAGTTCATGATGC	CTCCTCCTCCGATGCCAG	59.366	61.927	89
CL11140.Contig2_All_5271_2	(GCT)5	15	1264	1279	GAAGAAGGAGAAGTTCATGATGC	CTCCTCCGATGCCAGCTC	59.366	62.09	86
CL11140.Contig2_All_5271_3	(GCT)5	15	1264	1279	AAGAAGGAGAAGTTCATGATGCC	CTCCTCCTCCGATGCCAG	60.96	61.927	88
CL11140.Contig2_All_5271_4	(GCT)5	15	1264	1279	AAGAAGGAGAAGTTCATGATGCC	CTCCTCCGATGCCAGCTC	60.96	62.09	85
CL11140.Contig2_All_5271_5	(GCT)5	15	1264	1279	AGAAGAAGGAGAAGTTCATGATGC	CTCCTCCTCCGATGCCAG	60.262	61.927	90
CL11140.Contig3_All_5272_1	(GCC)5	15	1002	1017	CAGAGAATACAACTGGAAGCGAG	ATCCTGACTGACCGACCACT	60.43	59.56	159
CL11140.Contig3_All_5272_2	(GCC)5	15	1002	1017	GCGTTGAACCAGAGAATACAACT	CTCCTCTTCAGCTGGCTCC	59.709	60.23	128
CL11140.Contig3_All_5272_3	(GCC)5	15	1002	1017	AGCGTTGAACCAGAGAATACAAC	CTCCTCTTCAGCTGGCTCC	59.709	60.23	129
CL11140.Contig3_All_5272_4	(GCC)5	15	1002	1017	GCGTTGAACCAGAGAATACAACT	CAGACCGATGAGGTCGTTG	59.709	60.253	92
CL11140.Contig3_All_5272_5	(GCC)5	15	1002	1017	AGAGAATACAACTGGAAGCGAGG	ATCCTGACTGACCGACCACT	61.118	59.56	158
CL11142.Contig1_All_5274_1	(CCG)5	15	422	437	CACTACAACCACGACCAGTATCA	CGAAGCTTGAGTGCGGTG	59.966	61.761	151
CL11142.Contig1_All_5274_2	(CCG)5	15	422	437	CCACTACAACCACGACCAGTATC	CGAAGCTTGAGTGCGGTG	60.705	61.761	152
CL11142.Contig1_All_5274_3	(CCG)5	15	422	437	CTACAACCACGACCAGTATCAGC	CGAAGCTTGAGTGCGGTG	60.965	61.761	149
CL11142.Contig1_All_5274_4	(CCG)5	15	422	437	CACTACAACCACGACCAGTATCA	GCGAAGCTTGAGTGCGGT	59.966	62.695	152
CL11142.Contig1_All_5274_5	(CCG)5	15	422	437	TACAACCACGACCAGTATCAGC	CGAAGCTTGAGTGCGGTG	60.059	61.761	148
CL11151.Contig5_All_5277_1	(CGC)5	15	1454	1469	TCATGATCGATGAGGACGTG	ACCGACAACGAAACTGACAAAT	60.652	60.812	157
CL11151.Contig5_All_5277_2	(CGC)5	15	1454	1469	TCATGATCGATGAGGACGTG	CCGACAACGAAACTGACAAAT	60.652	60.023	156
CL11151.Contig5_All_5277_3	(CGC)5	15	1454	1469	TCATGATCGATGAGGACGTG	ACAACGAAACTGACAAATGGC	60.652	60.03	153
CL11151.Contig5_All_5277_4	(CGC)5	15	1454	1469	TTCATGATCGATGAGGACGTG	ACCGACAACGAAACTGACAAAT	62.034	60.812	158
CL11151.Contig5_All_5277_5	(CGC)5	15	1454	1469	TTCATGATCGATGAGGACGTG	CCGACAACGAAACTGACAAAT	62.034	60.023	157
CL11162.Contig1_All_5284_1	(GGA)6	18	513	531	ACGACATAACCAAGAAACCACC	GAACTCCCATTCCAGCCTC	60.151	59.602	112
CL11162.Contig1_All_5284_2	(GGA)6	18	513	531	ACATAACCAAGAAACCACCGAG	GAACTCCCATTCCAGCCTC	60.275	59.602	109
CL11162.Contig1_All_5284_3	(GGA)6	18	513	531	GACGACATAACCAAGAAACCACC	GAACTCCCATTCCAGCCTC	61.844	59.602	113
CL11162.Contig1_All_5284_4	(GGA)6	18	513	531	GACATAACCAAGAAACCACCGAG	GAACTCCCATTCCAGCCTC	61.952	59.602	110
CL11162.Contig1_All_5284_5	(GGA)6	18	513	531	GACATAACCAAGAAACCACCGA	GAACTCCCATTCCAGCCTC	61.125	59.602	110
CL11170.Contig2_All_5285_1	(GCT)6	18	1291	1309	CCAAACCTGTAGACGTTCAGACA	GCCAATATATTCTAGGCAGGGTC	61.476	60.196	80
CL11170.Contig2_All_5285_2	(GCT)6	18	1291	1309	CCAAACCTGTAGACGTTCAGACA	CTGTTTCACATTCATGTTCTTGC	61.476	59.668	140
CL11170.Contig2_All_5285_3	(GCT)6	18	1291	1309	CCAAACCTGTAGACGTTCAGACA	GCTGTTTCACATTCATGTTCTTG	61.476	59.668	141
CL11170.Contig2_All_5285_4	(GCT)6	18	1291	1309	CCAAACCTGTAGACGTTCAGACA	TGCTGTTTCACATTCATGTTCTT	61.476	59.668	142
CL11170.Contig2_All_5285_5	(GCT)6	18	1291	1309	CCAAACCTGTAGACGTTCAGACA	TGTGGCCAATATATTCTAGGCAG	61.476	60.349	84
CL11172.Contig1_All_5286_1	(TCA)5	15	256	271	GAAGCAGCACCAAGAAAAAGTAG	ATGGAGACGGAGAGAAGCTCTTA	59.61	60.862	127
CL11172.Contig1_All_5286_2	(TCA)5	15	256	271	GAAGCAGCACCAAGAAAAAGTAG	GGAGAGAAGCTCTTAGCCATCAG	59.61	60.987	119
CL11172.Contig1_All_5286_3	(TCA)5	15	256	271	GAAGCAGCACCAAGAAAAAGTAG	GGAGAGAAGCTCTTAGCCATCA	59.61	60.117	119
CL11172.Contig1_All_5286_4	(TCA)5	15	256	271	CAAGAAAAAGTAGGGGAGAAGGT	ATGGAGACGGAGAGAAGCTCTTA	59.222	60.862	117
CL11172.Contig1_All_5286_5	(TCA)5	15	256	271	ACCAAGAAAAAGTAGGGGAGAAG	ATGGAGACGGAGAGAAGCTCTTA	59.222	60.862	119
CL11195.Contig1_All_5288_1	(CGC)5	15	218	233	ATTTTCTCTCTTCTTTCTTCCCG	ACGACGCAAGGAAGGGTG	59.412	62.255	109
CL11195.Contig1_All_5288_2	(CGC)5	15	218	233	ATTTTCTCTCTTCTTTCTTCCCG	CACGACGCAAGGAAGGGT	59.412	62.255	110
CL11195.Contig1_All_5288_3	(CGC)5	15	218	233	CGGCTCATTTTCTCTCTTCTTTC	CACGACGCAAGGAAGGGT	60.82	62.255	116
CL11195.Contig1_All_5288_4	(CGC)5	15	218	233	TCATTTTCTCTCTTCTTTCTTCCC	ACGACGCAAGGAAGGGTG	59.403	62.255	111
CL11195.Contig1_All_5288_5	(CGC)5	15	218	233	TCATTTTCTCTCTTCTTTCTTCCC	CACGACGCAAGGAAGGGT	59.403	62.255	112
CL11195.Contig1_All_5289_1	(CCA)5	15	348	363	ACCCTTCCTTGCGTCGTG	TCTTGATGAACACTTAAGCTCCC	62.255	59.776	151
CL11195.Contig1_All_5289_2	(CCA)5	15	348	363	CACCCTTCCTTGCGTCGT	TCTTGATGAACACTTAAGCTCCC	62.255	59.776	152
CL11195.Contig1_All_5289_3	(CCA)5	15	348	363	ACCCTTCCTTGCGTCGTG	ATGAACACTTAAGCTCCCAAGGT	62.255	60.404	146
CL11195.Contig1_All_5289_4	(CCA)5	15	348	363	CACCCTTCCTTGCGTCGT	ATGAACACTTAAGCTCCCAAGGT	62.255	60.404	147
CL11195.Contig1_All_5289_5	(CCA)5	15	348	363	ACCCTTCCTTGCGTCGTG	ACACTTAAGCTCCCAAGGTCACT	62.255	60.571	142
CL11195.Contig2_All_5290_1	(GGT)5	15	2453	2468	TCTTGATGAACACTTAAGCTCCC	ACCCTTCCTTGCGTCGTG	59.776	62.255	151
CL11195.Contig2_All_5290_2	(GGT)5	15	2453	2468	TCTTGATGAACACTTAAGCTCCC	CACCCTTCCTTGCGTCGT	59.776	62.255	152
CL11195.Contig2_All_5290_3	(GGT)5	15	2453	2468	ATGAACACTTAAGCTCCCAAGGT	ACCCTTCCTTGCGTCGTG	60.404	62.255	146
CL11195.Contig2_All_5290_4	(GGT)5	15	2453	2468	ATGAACACTTAAGCTCCCAAGGT	CACCCTTCCTTGCGTCGT	60.404	62.255	147
CL11195.Contig2_All_5290_5	(GGT)5	15	2453	2468	ACACTTAAGCTCCCAAGGTCACT	ACCCTTCCTTGCGTCGTG	60.571	62.255	142
CL11195.Contig2_All_5291_1	(GGC)5	15	2584	2599	ACGACGCAAGGAAGGGTG	ATTTTCTCTCTTCTTTCTTCCCG	62.255	59.412	109
CL11195.Contig2_All_5291_2	(GGC)5	15	2584	2599	CACGACGCAAGGAAGGGT	ATTTTCTCTCTTCTTTCTTCCCG	62.255	59.412	110
CL11195.Contig2_All_5291_3	(GGC)5	15	2584	2599	CACGACGCAAGGAAGGGT	CGGCTCATTTTCTCTCTTCTTTC	62.255	60.82	116
CL11195.Contig2_All_5291_4	(GGC)5	15	2584	2599	ACGACGCAAGGAAGGGTG	TCATTTTCTCTCTTCTTTCTTCCC	62.255	59.403	111
CL11195.Contig2_All_5291_5	(GGC)5	15	2584	2599	CACGACGCAAGGAAGGGT	TCATTTTCTCTCTTCTTTCTTCCC	62.255	59.403	112
CL11206.Contig3_All_5294_1	(GGT)6	18	1450	1468	CCTCATATGAATAATACAGGCGG	TGTAGTTTCCTCCTTGTCTCCTG	59.741	59.797	151
CL11206.Contig3_All_5294_3	(GGT)6	18	1450	1468	CCTCATATGAATAATACAGGCGG	GCTATTATTCTGGCTCCCTCTTC	59.741	59.75	129
CL11208.Contig1_All_5295_1	(GCT)6	18	263	281	GAGGGCGACGAGAAGCAC	GTACTACCATCCAGCCTCAAATC	62.127	59.039	149
CL11208.Contig1_All_5295_3	(GCT)6	18	263	281	GAGGGCGACGAGAAGCAC	TAGCTGGTCCCGTACTACCATC	62.127	60.393	160
CL11208.Contig1_All_5295_5	(GCT)6	18	263	281	GAGGGCGACGAGAAGCAC	TACTACCATCCAGCCTCAAATCC	62.127	61.529	148
CL11216.Contig3_All_5296_1	(CGTCT)4	20	298	318	AATCCGCGCCACAACTATC	TAGCAACTGGAGAAATCTGGTGT	61.018	60.178	115
CL11216.Contig3_All_5296_2	(CGTCT)4	20	298	318	AATCCGCGCCACAACTATC	GTAGCAACTGGAGAAATCTGGTG	61.018	60.178	116
CL11216.Contig3_All_5296_3	(CGTCT)4	20	298	318	GAATCCGCGCCACAACTAT	TAGCAACTGGAGAAATCTGGTGT	61.018	60.178	116
CL11216.Contig3_All_5296_4	(CGTCT)4	20	298	318	GAATCCGCGCCACAACTAT	GTAGCAACTGGAGAAATCTGGTG	61.018	60.178	117
CL11216.Contig3_All_5296_5	(CGTCT)4	20	298	318	ATCCGCGCCACAACTATC	TAGCAACTGGAGAAATCTGGTGT	59.635	60.178	114
CL11261.Contig3_All_5300_4	(GAG)5	15	1630	1645	GTAGTTACGCTGCAATTTTTCAA	GATGAAACAGAGTAGTGGTTCACG	58.565	60.095	114
CL11261.Contig5_All_5301_1	(CCT)5	15	301	316	GATGAAACAGAGTAGTGGTTCACG	GAGCAGTAGTTACGCTGCAATTT	60.095	59.991	119
CL11261.Contig5_All_5301_2	(CCT)5	15	301	316	GATGAAACAGAGTAGTGGTTCACG	TCGAGATATCTACCGGAGCAGTA	60.095	60.25	134
CL11261.Contig5_All_5301_3	(CCT)5	15	301	316	TGAAACAGAGTAGTGGTTCACGG	GAGCAGTAGTTACGCTGCAATTT	61.476	59.991	117
CL11261.Contig5_All_5301_4	(CCT)5	15	301	316	GATGAAACAGAGTAGTGGTTCACG	AGCAGTAGTTACGCTGCAATTTT	60.095	59.547	118
CL11261.Contig5_All_5301_5	(CCT)5	15	301	316	AAACAGAGTAGTGGTTCACGGC	GAGCAGTAGTTACGCTGCAATTT	60.588	59.991	115
CL11266.Contig1_All_5304_4	(CCA)5	15	467	482	AATTCAATGGTGAAACAGGAGAA	GTGACTTCCGTCGAGACACC	59.864	60.723	158
CL11266.Contig1_All_5304_5	(CCA)5	15	467	482	AATTCAATGGTGAAACAGGAGAA	GACTTCCGTCGAGACACCAG	59.864	60.861	156
CL11266.Contig2_All_5305_1	(CCA)5	15	473	488	AACTAGATGCACCACCACCATAG	GTGACTTCCGTCGAGACACC	60.309	60.723	120
CL11266.Contig2_All_5305_2	(CCA)5	15	473	488	AACTAGATGCACCACCACCATAG	GACTTCCGTCGAGACACCAG	60.309	60.861	118
CL11266.Contig2_All_5305_3	(CCA)5	15	473	488	AACTAGATGCACCACCACCATAG	GACTTCCGTCGAGACACCA	60.309	59.811	118
CL11266.Contig2_All_5305_4	(CCA)5	15	473	488	AACTAGATGCACCACCACCATAG	TGACTTCCGTCGAGACACC	60.309	59.811	119
CL11279.Contig4_All_5311_2	(TC)6	12	1767	1779	CTAGCTCTCTGTCTCTGCAGCTT	CGACGAAACCCTACTTAACAAAT	59.756	58.686	132
CL11279.Contig4_All_5311_4	(TC)6	12	1767	1779	CTAGCTCTCTGTCTCTGCAGCTT	CCGACGAAACCCTACTTAACAA	59.756	60.387	133
CL1127.Contig2_All_812_1	(AG)7	14	792	806	AGTTTGGGAAGAGTTTAGGCATC	TGTGATGTTTCTTCCTAATGCAG	60.018	59.28	114
CL1127.Contig2_All_812_2	(AG)7	14	792	806	TTGGGAAGAGTTTAGGCATCATA	TGTGATGTTTCTTCCTAATGCAG	59.977	59.28	111
CL1127.Contig2_All_812_3	(AG)7	14	792	806	AGTTTGGGAAGAGTTTAGGCATC	TGTGTGATGTTTCTTCCTAATGC	60.018	59.148	116
CL1127.Contig2_All_812_4	(AG)7	14	792	806	TTGGGAAGAGTTTAGGCATCATA	TGTGTGATGTTTCTTCCTAATGC	59.977	59.148	113
CL1127.Contig2_All_812_5	(AG)7	14	792	806	AGTTTGGGAAGAGTTTAGGCATC	GTGTGATGTTTCTTCCTAATGCAG	60.018	60.062	115
CL11312.Contig2_All_5317_1	(CCG)6	18	281	299	AACTGGGATCCACGATAATCAC	CTCGCCGGAACCCTAACT	60.081	60.21	153
CL11312.Contig2_All_5317_2	(CCG)6	18	281	299	GATCCACGATAATCACGAAGC	CTCGCCGGAACCCTAACT	59.547	60.21	147
CL11312.Contig2_All_5317_3	(CCG)6	18	281	299	GGATCCACGATAATCACGAAG	CTCGCCGGAACCCTAACT	59.401	60.21	148
CL11312.Contig2_All_5317_4	(CCG)6	18	281	299	CAACTGGGATCCACGATAATCAC	CTCGCCGGAACCCTAACT	62.686	60.21	154
CL11312.Contig2_All_5317_5	(CCG)6	18	281	299	AACTGGGATCCACGATAATCA	CTCGCCGGAACCCTAACT	59.259	60.21	153
CL11315.Contig2_All_5318_2	(GA)8	16	3200	3216	GCCTGTAAGGTCGTACTTGTTGA	GGCATTGTTTATTACAGGCCTAA	60.578	59.448	160
CL11315.Contig2_All_5318_3	(GA)8	16	3200	3216	AGCCTGTAAGGTCGTACTTGTTG	CCTAAAATACCACTCACGCTTCC	59.761	61.188	143
CL11315.Contig2_All_5318_4	(GA)8	16	3200	3216	AGCCTGTAAGGTCGTACTTGTTG	GCCTAAAATACCACTCACGCTT	59.761	59.693	144
CL11315.Contig2_All_5318_5	(GA)8	16	3200	3216	AGCCTGTAAGGTCGTACTTGTTG	GCCTAAAATACCACTCACGCTTC	59.761	61.316	144
CL11315.Contig3_All_5319_2	(GA)8	16	3206	3222	GCCAAGAGCCTGTAACTGTAAGA	CCTAAAATACCACTCACGCTTCC	59.961	61.188	155
CL11315.Contig3_All_5319_3	(GA)8	16	3206	3222	GCCAAGAGCCTGTAACTGTAAGA	GCCTAAAATACCACTCACGCTT	59.961	59.693	156
CL11315.Contig3_All_5319_4	(GA)8	16	3206	3222	GCCAAGAGCCTGTAACTGTAAGA	GCCTAAAATACCACTCACGCTTC	59.961	61.316	156
CL11331.Contig3_All_5320_3	(GCACAG)4	24	254	278	GTGTCACGGTAACTTTTGGTTTC	AAAACACCGTGGGTACTCTTTCT	59.833	60.311	150
CL11338.Contig1_All_5321_1	(AC)8	16	480	496	AAAGCTTTTGCGTTTTCGTAAG	GCTGTTTTTAGTTTTGCCTCTGA	59.957	59.946	149
CL11338.Contig1_All_5321_2	(AC)8	16	480	496	AAAGCTTTTGCGTTTTCGTAAG	TCAGCTGTTTTTAGTTTTGCCTC	59.957	59.946	152
CL11338.Contig1_All_5321_3	(AC)8	16	480	496	AAAGCTTTTGCGTTTTCGTAAG	TTGCCTCTGACAGGTAGATAAGG	59.957	59.791	136
CL11338.Contig1_All_5321_4	(AC)8	16	480	496	AAAGCTTTTGCGTTTTCGTAAG	TTTTAGTTTTGCCTCTGACAGGT	59.957	59.356	144
CL11338.Contig1_All_5321_5	(AC)8	16	480	496	AAAGCTTTTGCGTTTTCGTAAG	GATCAGCTGTTTTTAGTTTTGCC	59.957	59.345	154
CL1133.Contig3_All_818_1	(CAG)7	21	3199	3220	GTTGGTGATACCCTGCTTGAAGT	AACTTGCCATGCTTTTACTTTTG	61.632	59.727	140
CL1133.Contig3_All_818_2	(CAG)7	21	3199	3220	TTGGTGATACCCTGCTTGAAGT	AACTTGCCATGCTTTTACTTTTG	60.904	59.727	139
CL1133.Contig3_All_818_3	(CAG)7	21	3199	3220	CTCTGAGGGTCGTTGGTGATAC	AACTTGCCATGCTTTTACTTTTG	60.932	59.727	151
CL1133.Contig3_All_818_4	(CAG)7	21	3199	3220	ACATTGCCAACTCCGTTACAC	GGTTCATATTTTGCAGGTGATGT	59.912	60.129	111
CL1133.Contig3_All_818_5	(CAG)7	21	3199	3220	ACATTGCCAACTCCGTTACAC	AGCTCATGACATTTCGTCAAGTT	59.912	60.186	137
CL11341.Contig2_All_5324_1	(CGA)6	18	833	851	CCACTAACACGTGGGACGAC	CTCAGGTAGAAGACCGTGCC	61.43	59.867	160
CL11341.Contig2_All_5324_2	(CGA)6	18	833	851	CCTCCACTAACACGTGGGAC	AGGTAGAAGACCGTGCCGT	60.422	59.736	160
CL11341.Contig2_All_5324_3	(CGA)6	18	833	851	CCACTAACACGTGGGACGA	CTCAGGTAGAAGACCGTGCC	60.577	59.867	160
CL11341.Contig2_All_5324_4	(CGA)6	18	833	851	GAAGACGACGACGATGTTGAC	ATGTTCGACGCCATCACC	60.716	60.507	98
CL11341.Contig2_All_5324_5	(CGA)6	18	833	851	GAAGACGACGACGATGTTGAC	GAGTACTCCCTCGCCGTG	60.716	59.367	125
CL11368.Contig1_All_5327_1	(CGT)5	15	187	202	CTCGATCCAAGATGGCATTC	AACTTGGTCGAGGTGGAGG	60.57	60.096	133
CL11368.Contig1_All_5327_2	(CGT)5	15	187	202	TGAGCTCGATCCAAGATGG	AACTTGGTCGAGGTGGAGG	59.884	60.096	137
CL11368.Contig1_All_5327_3	(CGT)5	15	187	202	TTGAGCTCGATCCAAGATGG	AACTTGGTCGAGGTGGAGG	61.289	60.096	138
CL11368.Contig1_All_5327_4	(CGT)5	15	187	202	CTCGATCCAAGATGGCATTC	GTGGAACTTGGTCGAGGTG	60.57	59.086	137
CL11368.Contig1_All_5327_5	(CGT)5	15	187	202	TCGATCCAAGATGGCATTC	AACTTGGTCGAGGTGGAGG	59.55	60.096	132
CL11377.Contig2_All_5330_1	(TGTTT)4	20	1554	1574	AGTGCACTTTCTTGTCTTGGTTC	AAGGGCATATAACTAGGCGCTAC	59.846	60.046	147
CL11377.Contig2_All_5330_2	(TGTTT)4	20	1554	1574	TTCCAGTCGTAGAGTGTGAAGGT	AAGGGCATATAACTAGGCGCTAC	60.216	60.046	127
CL11377.Contig2_All_5330_3	(TGTTT)4	20	1554	1574	GTTCCAGTCGTAGAGTGTGAAGG	AAGGGCATATAACTAGGCGCTAC	60.216	60.046	128
CL11377.Contig2_All_5330_4	(TGTTT)4	20	1554	1574	TCTTGGTTCCAGTCGTAGAGTGT	AAGGGCATATAACTAGGCGCTAC	60.216	60.046	133
CL11377.Contig2_All_5330_5	(TGTTT)4	20	1554	1574	TGTCTTGGTTCCAGTCGTAGAGT	AAGGGCATATAACTAGGCGCTAC	60.216	60.046	135
CL11382.Contig1_All_5331_1	(GGA)5	15	273	288	GGTGTCGTCCGAGTTCAAGAC	AAGACCTTGAGGTCCTCGG	62.061	59.239	102
CL11382.Contig1_All_5331_2	(GGA)5	15	273	288	GGTGTCGTCCGAGTTCAAGA	AAGACCTTGAGGTCCTCGG	61.259	59.239	102
CL11382.Contig1_All_5331_3	(GGA)5	15	273	288	GGTGTCGTCCGAGTTCAAGAC	CCTCGGAGTACTCGGCCT	62.061	60.363	89
CL11382.Contig1_All_5331_4	(GGA)5	15	273	288	GGTGTCGTCCGAGTTCAAGAC	CAGGTTGCCGACGAAGAC	62.061	60.402	115
CL11382.Contig1_All_5331_5	(GGA)5	15	273	288	GTGTCGTCCGAGTTCAAGAC	AAGACCTTGAGGTCCTCGG	58.275	59.239	101
CL11382.Contig2_All_5332_1	(CTC)5	15	1005	1020	CAGGTTGCCGACGAAGAC	AGTTCGACACGGAGGACG	60.402	59.82	104
CL11382.Contig2_All_5332_2	(CTC)5	15	1005	1020	GCCGACGAAGACCTTGAG	AGTTCGACACGGAGGACG	59.499	59.82	98
CL11382.Contig2_All_5332_3	(CTC)5	15	1005	1020	GTTGCCGACGAAGACCTTG	AGTTCGACACGGAGGACG	61.794	59.82	101
CL11382.Contig2_All_5332_4	(CTC)5	15	1005	1020	TTGCCGACGAAGACCTTG	AGTTCGACACGGAGGACG	60.958	59.82	100
CL11382.Contig2_All_5332_5	(CTC)5	15	1005	1020	CCTCGGAGTACTCGGCCT	CGAGTTCGACACGGAGGAC	60.363	61.86	80
CL11384.Contig1_All_5333_1	(CGC)5	15	502	517	GATGATACCGACGGCGATT	CGTTCTCCTCCTCCAGCTC	60.848	60.08	146
CL11384.Contig1_All_5333_2	(CGC)5	15	502	517	ATGATACCGACGGCGATT	CGTTCTCCTCCTCCAGCTC	58.903	60.08	145
CL11384.Contig1_All_5333_3	(CGC)5	15	502	517	GATACCGACGGCGATTCC	CGTTCTCCTCCTCCAGCTC	61.397	60.08	143
CL11384.Contig1_All_5333_4	(CGC)5	15	502	517	GATTCCGATCTCGCCCAC	CGTTCTCCTCCTCCAGCTC	61.574	60.08	131
CL11384.Contig1_All_5333_5	(CGC)5	15	502	517	GACGGCGATTCCGATCTC	CGTTCTCCTCCTCCAGCTC	61.72	60.08	137
CL11384.Contig1_All_5334_1	(CG)6	12	617	629	GAGCTGGAGGAGGAGAACG	CTCCACGCCATGGTCATAC	60.08	59.934	126
CL11384.Contig1_All_5334_2	(CG)6	12	617	629	CGAGCTGGAGGAGGAGAAC	CTCCACGCCATGGTCATAC	60.08	59.934	127
CL11384.Contig1_All_5334_3	(CG)6	12	617	629	GAGCTGGAGGAGGAGAACG	CATGGTCATACCGCGAGAC	60.08	60.088	118
CL11384.Contig1_All_5334_4	(CG)6	12	617	629	CGAGCTGGAGGAGGAGAAC	CATGGTCATACCGCGAGAC	60.08	60.088	119
CL11384.Contig1_All_5334_5	(CG)6	12	617	629	GAGCTGGAGGAGGAGAACG	ATACCGCGAGACGAGGTG	60.08	59.812	111
CL11384.Contig1_All_5335_1	(GGA)5	15	680	695	ACCTCGTCTCGCGGTATG	GCTCTCCTCCTCGTCTCCTT	59.812	60.096	140
CL11384.Contig1_All_5335_2	(GGA)5	15	680	695	CACCTCGTCTCGCGGTAT	GCTCTCCTCCTCGTCTCCTT	59.812	60.096	141
CL11384.Contig1_All_5335_3	(GGA)5	15	680	695	ACCTCGTCTCGCGGTATGAC	GCTCTCCTCCTCGTCTCCTT	62.564	60.096	140
CL11384.Contig1_All_5335_4	(GGA)5	15	680	695	CCTCGTCTCGCGGTATGAC	GCTCTCCTCCTCGTCTCCTT	61.789	60.096	139
CL11384.Contig1_All_5335_5	(GGA)5	15	680	695	ACCTCGTCTCGCGGTATG	CTCTCCTCCTCGTCTCCTTCC	59.812	61.783	139
CL11384.Contig2_All_5336_1	(GC)6	12	495	507	GTACCGCGAGACGAGGTG	GAGCTGGAGGAGGAGAACG	60.426	60.08	111
CL11384.Contig2_All_5336_2	(GC)6	12	495	507	GTACCGCGAGACGAGGTG	CGAGCTGGAGGAGGAGAAC	60.426	60.08	112
CL11384.Contig2_All_5336_3	(GC)6	12	495	507	GTACCGCGAGACGAGGTG	CGAGCTGGAGGAGGAGAA	60.426	59.153	112
CL11384.Contig2_All_5336_4	(GC)6	12	495	507	GTACCGCGAGACGAGGTG	AGCTGGAGGAGGAGAACGC	60.426	62.023	110
CL11384.Contig2_All_5336_5	(GC)6	12	495	507	GTACCGCGAGACGAGGTG	GCTGGAGGAGGAGAACGC	60.426	61.074	109
CL11387.Contig1_All_5337_1	(CCG)5	15	599	614	GAAGAAGGAGGTGTACGACGAC	TCTCCTCCAGGACCCTCAC	60.175	60.187	158
CL11387.Contig1_All_5337_2	(CCG)5	15	599	614	GAAGAAGGAGGTGTACGACGAC	CTCTCCTCCAGGACCCTCAC	60.175	61.2	159
CL11387.Contig1_All_5337_3	(CCG)5	15	599	614	GAAGAAGGAGGTGTACGACGAC	CTCTCCTCCAGGACCCTCA	60.175	60.333	159
CL11387.Contig1_All_5337_4	(CCG)5	15	599	614	GAAGAAGGAGGTGTACGACGAC	CTCCAGGACCCTCACCTTG	60.175	60.651	154
CL11387.Contig1_All_5337_5	(CCG)5	15	599	614	ATCTGGAAGAAGGAGGTGTACG	CTCCAGGACCCTCACCTTG	59.638	60.651	159
CL11389.Contig3_All_5338_1	(CCA)6	18	713	731	ACTTGCCACCTCCTTCTCAATAC	GATGGTAAGTGAGGCGAGTGAG	60.881	61.199	130
CL11389.Contig3_All_5338_2	(CCA)6	18	713	731	ACTTGCCACCTCCTTCTCAATAC	GATGGTAAGTGAGGCGAGTGA	60.881	60.27	130
CL11389.Contig3_All_5338_3	(CCA)6	18	713	731	CTTGCCACCTCCTTCTCAATAC	GATGGTAAGTGAGGCGAGTGAG	60.13	61.199	129
CL11389.Contig3_All_5338_4	(CCA)6	18	713	731	ACTTGCCACCTCCTTCTCAATA	GATGGTAAGTGAGGCGAGTGAG	60.13	61.199	130
CL11389.Contig3_All_5338_5	(CCA)6	18	713	731	CTTGCCACCTCCTTCTCAATAC	GATGGTAAGTGAGGCGAGTGA	60.13	60.27	129
CL11389.Contig6_All_5339_1	(TGG)6	18	1093	1111	GATGGTAAGTGAGGCGAGTGAG	ACTTGCCACCTCCTTCTCAATA	61.199	60.13	130
CL11389.Contig6_All_5339_2	(TGG)6	18	1093	1111	GATGGTAAGTGAGGCGAGTGA	ACTTGCCACCTCCTTCTCAATA	60.27	60.13	130
CL11389.Contig6_All_5339_3	(TGG)6	18	1093	1111	ATGGTAAGTGAGGCGAGTGAG	ACTTGCCACCTCCTTCTCAATA	59.367	60.13	129
CL11389.Contig6_All_5339_4	(TGG)6	18	1093	1111	GTAAGTGAGGCGAGTGAGGC	ACTTGCCACCTCCTTCTCAATA	60.02	60.13	126
CL11389.Contig6_All_5339_5	(TGG)6	18	1093	1111	GGTAAGTGAGGCGAGTGAGG	ACTTGCCACCTCCTTCTCAATA	59.867	60.13	127
CL113.Contig6_All_43_1	(GCAT)6	24	877	901	ATCATCGATGTAAAGGTACGGTG	ATCATCGATGTAAAGGTACGGTG	60.143	60.143	82
CL113.Contig6_All_43_2	(GCAT)6	24	877	901	TCATCGATGTAAAGGTACGGTGT	ATCATCGATGTAAAGGTACGGTG	60.656	60.143	81
CL113.Contig6_All_43_3	(GCAT)6	24	877	901	ATCATCGATGTAAAGGTACGGTG	TCATCGATGTAAAGGTACGGTGT	60.143	60.656	81
CL113.Contig6_All_43_4	(GCAT)6	24	877	901	ATCATCGATGTAAAGGTACGGTG	GATCATCGATGTAAAGGTACGGT	60.143	59.281	83
CL113.Contig6_All_43_5	(GCAT)6	24	877	901	GATCATCGATGTAAAGGTACGGT	ATCATCGATGTAAAGGTACGGTG	59.281	60.143	83
CL11400.Contig2_All_5342_1	(GAA)7	21	467	488	GTCTGTACGTACTGGCGATTGAT	AAGCTCACACAGCAATAAATGGT	60.446	60.075	128
CL11400.Contig2_All_5342_2	(GAA)7	21	467	488	GTCTGTACGTACTGGCGATTGAT	TCAAGCTCACACAGCAATAAATG	60.446	60.312	130
CL11400.Contig2_All_5342_3	(GAA)7	21	467	488	GTCTGTACGTACTGGCGATTGAT	ATTATTCCACCTCAAGCTCACAC	60.446	59.539	141
CL11400.Contig2_All_5342_4	(GAA)7	21	467	488	GATTGATTGTGCAAGTTCCTCTG	AAGCTCACACAGCAATAAATGGT	61.029	60.075	112
CL11400.Contig2_All_5342_5	(GAA)7	21	467	488	AAGTTCCTCTGCTGTTTCCTTG	AAGCTCACACAGCAATAAATGGT	59.922	60.075	100
CL11401.Contig2_All_5344_1	(TCC)5	15	374	389	AAGGGAAAAAGAACAACCTCTGT	CTGTGTGCTAGAAGCAACTCCTG	59.575	61.512	114
CL11401.Contig2_All_5344_2	(TCC)5	15	374	389	AAGGGAAAAAGAACAACCTCTGT	TGTGTGCTAGAAGCAACTCCTG	59.575	60.625	113
CL11401.Contig2_All_5344_3	(TCC)5	15	374	389	ATCTACACCAAAACCACCACAAG	AACTCCTGCTTCTTCCTCCTG	60.192	60.002	155
CL11401.Contig2_All_5344_4	(TCC)5	15	374	389	ATCTACACCAAAACCACCACAAG	CAACTCCTGCTTCTTCCTCCT	60.192	60.002	156
CL11401.Contig2_All_5344_5	(TCC)5	15	374	389	GGAAAAAGAACAACCTCTGTTTG	CTGTGTGCTAGAAGCAACTCCTG	59.205	61.512	111
CL11411.Contig2_All_5346_1	(GCG)5	15	832	847	AGTTTGACAACCACATTTGGCAT	GTTGGGGACGAGGTGTTTC	62.727	60.356	160
CL11411.Contig2_All_5346_2	(GCG)5	15	832	847	TTTGACAACCACATTTGGCAT	GAGTTGGGGACGAGGTGTT	61.172	59.953	160
CL11411.Contig2_All_5346_3	(GCG)5	15	832	847	TTGACAACCACATTTGGCAT	GAGTTGGGGACGAGGTGTT	59.823	59.953	159
CL11411.Contig2_All_5346_4	(GCG)5	15	832	847	GTTTGACAACCACATTTGGCAT	AGTTGGGGACGAGGTGTTTC	61.926	61.318	160
CL11411.Contig2_All_5346_5	(GCG)5	15	832	847	GTTTGACAACCACATTTGGCAT	GTTGGGGACGAGGTGTTTC	61.926	60.356	159
CL11412.Contig5_All_5347_1	(GAG)7	21	645	666	GTCTTCTGGGAGTTCTTCAACG	AGATCTCGCTTAGCTCGCTGAT	60.281	61.977	88
CL11412.Contig5_All_5347_2	(GAG)7	21	645	666	CGTCTTCTGGGAGTTCTTCAAC	AGATCTCGCTTAGCTCGCTGAT	60.281	61.977	89
CL11412.Contig5_All_5347_3	(GAG)7	21	645	666	GTCTTCTGGGAGTTCTTCAACG	AGATCTCGCTTAGCTCGCTG	60.281	60.022	88
CL11412.Contig5_All_5347_4	(GAG)7	21	645	666	CGTCTTCTGGGAGTTCTTCAAC	AGATCTCGCTTAGCTCGCTG	60.281	60.022	89
CL11412.Contig5_All_5347_5	(GAG)7	21	645	666	GTCTTCTGGGAGTTCTTCAACG	ATGAACCACCTCCTCTGCAC	60.281	60.12	116
CL11421.Contig1_All_5351_1	(CGA)5	15	643	658	ACACCTCGTTCTTGTACACGTC	GACAGCGACACCGACACC	59.186	61.391	160
CL11421.Contig1_All_5351_2	(CGA)5	15	643	658	CACCGTGTACCAGCACGTC	CTGCTCTCCCTTGTCTCCTG	61.24	60.127	150
CL11421.Contig1_All_5351_3	(CGA)5	15	643	658	TCTTGATCCGCACCGTGTA	CTGCTCTCCCTTGTCTCCTG	61.252	60.127	160
CL11421.Contig1_All_5351_4	(CGA)5	15	643	658	ATCCGCACCGTGTACCAG	CTGCTCTCCCTTGTCTCCTG	60.557	60.127	155
CL11421.Contig1_All_5351_5	(CGA)5	15	643	658	CTTGATCCGCACCGTGTA	CTGCTCTCCCTTGTCTCCTG	59.193	60.127	159
CL11428.Contig1_All_5353_1	(GGC)5	15	409	424	GCTGCCCAGGATGTCGTC	GTGATGAAGGCCTACGAGGT	62.895	59.166	138
CL11428.Contig1_All_5353_2	(GGC)5	15	409	424	GCTGCCCAGGATGTCGTC	GTGATGAAGGCCTACGAGGTG	62.895	61.974	138
CL11428.Contig1_All_5353_3	(GGC)5	15	409	424	GCTGCTGCCCAGGATGTC	GTGATGAAGGCCTACGAGGT	63.04	59.166	141
CL11428.Contig1_All_5353_4	(GGC)5	15	409	424	GCTGCTGCCCAGGATGTC	GTGATGAAGGCCTACGAGGTG	63.04	61.974	141
CL11428.Contig1_All_5353_5	(GGC)5	15	409	424	GCTGCCCAGGATGTCGTC	TGATGAAGGCCTACGAGGTG	62.895	61.196	137
CL1143.Contig5_All_821_1	(CT)7	14	427	441	GAAGATTGGTGTCGTGTGACTTC	GCCATGGCTGACCAACTT	60.967	59.637	148
CL1143.Contig5_All_821_2	(CT)7	14	427	441	TGTGACTTCCAGAGGTAACAAGA	GCCATGGCTGACCAACTT	58.898	59.637	134
CL1143.Contig5_All_821_3	(CT)7	14	427	441	GTGTGACTTCCAGAGGTAACAAGA	GCCATGGCTGACCAACTT	59.72	59.637	135
CL1143.Contig5_All_821_4	(CT)7	14	427	441	GTGTCGTGTGACTTCCAGAGGTA	GCCATGGCTGACCAACTT	61.538	59.637	140
CL1143.Contig5_All_821_5	(CT)7	14	427	441	TGTCGTGTGACTTCCAGAGGTA	GCCATGGCTGACCAACTT	60.744	59.637	139
CL1143.Contig8_All_822_1	(GAGGA)5	25	1933	1958	GGTACACGCCCTTGTAGTACATC	TCATTTTGCTAACCTGGATCTTC	59.839	59.622	150
CL1143.Contig8_All_822_2	(GAGGA)5	25	1933	1958	CCTTGTAGTACATCGGACCATTC	TCATTTTGCTAACCTGGATCTTC	59.776	59.622	141
CL1143.Contig8_All_822_3	(GAGGA)5	25	1933	1958	GGTACACGCCCTTGTAGTACATC	ATTCATTCATTTTGCTAACCTGG	59.839	59.407	156
CL1143.Contig8_All_822_4	(GAGGA)5	25	1933	1958	CCTTGTAGTACATCGGACCATTC	ATTCATTCATTTTGCTAACCTGG	59.776	59.407	147
CL1143.Contig8_All_822_5	(GAGGA)5	25	1933	1958	GGTACACGCCCTTGTAGTACATC	TTCATTCATTTTGCTAACCTGGA	59.839	60.811	155
CL11441.Contig1_All_5356_2	(GGC)6	18	159	177	GGAGCCAGAGATGAGGAAGTC	GTACCTGGCGAACTTGGATG	60.351	60.517	109
CL11441.Contig1_All_5356_3	(GGC)6	18	159	177	GGAGCCAGAGATGAGGAAGTC	ATCGAGGTACCTGGCGAACT	60.351	61.038	115
CL11441.Contig1_All_5356_4	(GGC)6	18	159	177	GGAGCCAGAGATGAGGAAGTC	ATCGAGGTACCTGGCGAAC	60.351	60.088	115
CL11453.Contig2_All_5357_1	(ACC)8	24	761	785	CTCCTCGTCCTGCTCGTCT	GTCGTCCGAGTCGTCTTCC	60.707	60.823	159
CL11453.Contig2_All_5357_2	(ACC)8	24	761	785	CTCCTCGTCCTGCTCGTCT	CGTCGTCCGAGTCGTCTT	60.707	59.98	160
CL11453.Contig2_All_5357_3	(ACC)8	24	761	785	CTCCTCGTCCTGCTCGTCT	TCGTCCGAGTCGTCTTCC	60.707	59.911	158
CL11453.Contig2_All_5357_4	(ACC)8	24	761	785	TCCTCGTCCTGCTCGTCT	GTCGTCCGAGTCGTCTTCC	59.639	60.823	158
CL11453.Contig2_All_5357_5	(ACC)8	24	761	785	CTCCTCGTCCTGCTCGTC	GTCGTCCGAGTCGTCTTCC	59.639	60.823	159
CL11464.Contig1_All_5359_1	(CAA)5	15	155	170	AACAGAGCTCAACAAGTTTCCAG	AGTTCATGGAGATATAAGCCGGT	59.971	60.231	126
CL11464.Contig1_All_5359_2	(CAA)5	15	155	170	GCAACAACCGATCTTACATTGTT	AGTTCATGGAGATATAAGCCGGT	60.29	60.231	154
CL11464.Contig1_All_5359_3	(CAA)5	15	155	170	GGTCCTTGAGACCATAGAGATGA	AGTTCATGGAGATATAAGCCGGT	59.59	60.231	100
CL11464.Contig1_All_5359_4	(CAA)5	15	155	170	AGGGTCCTTGAGACCATAGAGAT	AGTTCATGGAGATATAAGCCGGT	59.503	60.231	102
CL11464.Contig1_All_5359_5	(CAA)5	15	155	170	AACAGAGCTCAACAAGTTTCCAG	CCCCAATAAAGTTCATGGAGATA	59.971	59.238	135
CL11480.Contig2_All_5360_1	(CTG)5	15	797	812	ACCACGCTGAAGCTGCTC	AGACGAGGAGGAGTAGCAGGA	60.304	60.538	154
CL11480.Contig2_All_5360_2	(CTG)5	15	797	812	ACCACGCTGAAGCTGCTC	GAGACGAGGAGGAGTAGCAGG	60.304	60.538	155
CL11480.Contig2_All_5360_3	(CTG)5	15	797	812	ACCACGCTGAAGCTGCTC	TGGAGGAGACGAGGAGGAGTA	60.304	61.302	160
CL11480.Contig2_All_5360_4	(CTG)5	15	797	812	ACCACGCTGAAGCTGCTC	GAGACGAGGAGGAGTAGCAGGA	60.304	62.318	155
CL11480.Contig2_All_5360_5	(CTG)5	15	797	812	ACCACGCTGAAGCTGCTC	GAGCGAGAACGAGGAGATGT	60.304	59.56	120
CL11484.Contig1_All_5362_1	(TA)6	12	2223	2235	GTCAGTGACCGGTTTTCTCTAAA	TATGTACGAGGTCCAAAGCCTAA	59.682	60.03	107
CL11484.Contig1_All_5362_2	(TA)6	12	2223	2235	GTCAGTGACCGGTTTTCTCTAAA	GTACGAGGTCCAAAGCCTAATCT	59.682	60.037	104
CL11484.Contig1_All_5362_3	(TA)6	12	2223	2235	TTGAGACAATGCATGATCAAGTT	TATGTACGAGGTCCAAAGCCTAA	59.629	60.03	80
CL11484.Contig1_All_5362_4	(TA)6	12	2223	2235	CTACGAGTATCCTGGTGGTCAGT	TATGTACGAGGTCCAAAGCCTAA	59.578	60.03	124
CL11484.Contig1_All_5362_5	(TA)6	12	2223	2235	CTACGAGTATCCTGGTGGTCAGT	GTACGAGGTCCAAAGCCTAATCT	59.578	60.037	121
CL11499.Contig1_All_5363_1	(CG)6	12	301	313	GGTGCCAGGAGAACCTGAT	GTACCCGAAGTCCGCGAT	60.064	61.037	152
CL11499.Contig1_All_5363_2	(CG)6	12	301	313	GTGCCAGGAGAACCTGATCC	GTACCCGAAGTCCGCGAT	62.004	61.037	151
CL11499.Contig1_All_5363_3	(CG)6	12	301	313	TGCCAGGAGAACCTGATCC	GTACCCGAAGTCCGCGAT	61.184	61.037	150
CL11499.Contig1_All_5363_4	(CG)6	12	301	313	GGTGCCAGGAGAACCTGA	GTACCCGAAGTCCGCGAT	59.749	61.037	152
CL11499.Contig1_All_5363_5	(CG)6	12	301	313	GGTGCCAGGAGAACCTGAT	CACGGCGTACCCGAAGTC	60.064	62.66	158
CL11526.Contig4_All_5378_1	(GCG)5	15	305	320	ATGAGTCTGATTCTGGAGGCAGT	AGATCTGCGCCCCGTACT	61.552	60.79	136
CL11526.Contig4_All_5378_2	(GCG)5	15	305	320	ATGAGTCTGATTCTGGAGGCAGT	AGATCTGCGCCCCGTACTT	61.552	62.087	136
CL11526.Contig4_All_5378_3	(GCG)5	15	305	320	ATGAGTCTGATTCTGGAGGCAGT	GATCTGCGCCCCGTACTT	61.552	61.18	135
CL11526.Contig4_All_5378_4	(GCG)5	15	305	320	ATGAGTCTGATTCTGGAGGCA	AGATCTGCGCCCCGTACT	59.818	60.79	136
CL11526.Contig4_All_5378_5	(GCG)5	15	305	320	CATGAGTCTGATTCTGGAGGC	AGATCTGCGCCCCGTACT	59.818	60.79	137
CL11532.Contig7_All_5380_1	(TTCT)15	60	403	463	CGCACGCCTCTGTTTCTT	AAAGAGACGATTTTGTTTCCCTC	60.136	59.998	109
CL11532.Contig7_All_5380_2	(TTCT)15	60	403	463	CGCACGCCTCTGTTTCTT	GAAAGAGACGATTTTGTTTCCCT	60.136	59.998	110
CL11532.Contig7_All_5380_3	(TTCT)15	60	403	463	CGCACGCCTCTGTTTCTT	AGAAAGAGACGATTTTGTTTCCC	60.136	59.998	111
CL11532.Contig7_All_5380_4	(TTCT)15	60	403	463	GCCTCTGTTTCTTGCCCCT	AAAGAGACGATTTTGTTTCCCTC	61.686	59.998	104
CL11532.Contig7_All_5380_5	(TTCT)15	60	403	463	GCCTCTGTTTCTTGCCCCT	GAAAGAGACGATTTTGTTTCCCT	61.686	59.998	105
CL11543.Contig2_All_5389_1	(CAG)5	15	276	291	TGTTTCTCCCAATCATCCATATC	ATTGCCTGTGTGATACTATTCGG	60.034	60.27	157
CL11543.Contig2_All_5389_2	(CAG)5	15	276	291	CTTGTTTCTCCCAATCATCCATA	ATTGCCTGTGTGATACTATTCGG	60.19	60.27	159
CL11543.Contig2_All_5389_3	(CAG)5	15	276	291	TGTTTCTCCCAATCATCCATATC	TGCATTGCCTGTGTGATACTATT	60.034	59.554	160
CL11543.Contig2_All_5389_4	(CAG)5	15	276	291	TGTTTCTCCCAATCATCCATATC	CATTGCCTGTGTGATACTATTCG	60.034	59.549	158
CL11543.Contig2_All_5389_5	(CAG)5	15	276	291	CTTGTTTCTCCCAATCATCCATA	CATTGCCTGTGTGATACTATTCG	60.19	59.549	160
CL11543.Contig2_All_5390_1	(CAG)5	15	2378	2393	CGACAACGATTATATCTGCTCCT	ACCTGTTGACACTGCTGGACACT	59.664	63.414	81
CL11543.Contig2_All_5390_2	(CAG)5	15	2378	2393	CGACAACGATTATATCTGCTCCT	ACCTGTTGACACTGCTGGACAC	59.664	62.583	81
CL11543.Contig2_All_5390_3	(CAG)5	15	2378	2393	CGACAACGATTATATCTGCTCCT	CCTGTTGACACTGCTGGACACT	59.664	62.7	80
CL11543.Contig2_All_5390_4	(CAG)5	15	2378	2393	CGACAACGATTATATCTGCTCCT	CCTGTTGACACTGCTGGACAC	59.664	61.796	80
CL11543.Contig2_All_5390_5	(CAG)5	15	2378	2393	CGACAACGATTATATCTGCTCCT	ACCTGTTGACACTGCTGGACA	59.664	61.796	81
CL11550.Contig1_All_5391_1	(TG)9	18	578	596	TAGATGGTTCATGGTCTTCCAGT	TCGAATTAGCCAGAGTGTACCAT	59.878	60.035	158
CL11550.Contig1_All_5391_2	(TG)9	18	578	596	AATAGATGGTTCATGGTCTTCCA	TCGAATTAGCCAGAGTGTACCAT	59.717	60.035	160
CL11550.Contig1_All_5391_3	(TG)9	18	578	596	GTTCATGGTCTTCCAGTGTTTCT	TCGAATTAGCCAGAGTGTACCAT	59.538	60.035	152
CL11550.Contig1_All_5391_4	(TG)9	18	578	596	ATAGATGGTTCATGGTCTTCCAG	TCGAATTAGCCAGAGTGTACCAT	59.362	60.035	159
CL11550.Contig1_All_5391_5	(TG)9	18	578	596	TGAAGCATCCAGTCCACATAAAT	TCGAATTAGCCAGAGTGTACCAT	60.736	60.035	103
CL11555.Contig2_All_5392_1	(CA)8	16	734	750	AATACCCGTGTACCTGTGTTGTC	ATTAGTGATGGAGCTGAAAGCTG	60.089	59.926	116
CL11555.Contig2_All_5392_2	(CA)8	16	734	750	ATTGCCAAGAAAGTAATACCCGT	ATTAGTGATGGAGCTGAAAGCTG	60.139	59.926	130
CL11555.Contig2_All_5392_3	(CA)8	16	734	750	AATACCCGTGTACCTGTGTTGTC	AACGATTAGTGATGGAGCTGAAA	60.089	60.143	120
CL11555.Contig2_All_5392_4	(CA)8	16	734	750	ATTGCCAAGAAAGTAATACCCGT	AACGATTAGTGATGGAGCTGAAA	60.139	60.143	134
CL11555.Contig2_All_5392_5	(CA)8	16	734	750	AATACCCGTGTACCTGTGTTGTC	ACGATTAGTGATGGAGCTGAAAG	60.089	59.797	119
CL11584.Contig2_All_5398_1	(AGA)5	15	655	670	GAGGAGACGAAGAGGACGGT	ATCAGATCATCAAACCCGTTG	60.791	59.805	140
CL11584.Contig2_All_5398_2	(AGA)5	15	655	670	GTGGGTTCGGAATGAAGC	CATCAGTGTTCCTACTCTTTGGC	59.012	60.178	141
CL11584.Contig2_All_5398_3	(AGA)5	15	655	670	GAGGAGACGAAGAGGACGG	ATCAGATCATCAAACCCGTTG	59.929	59.805	140
CL11584.Contig2_All_5398_4	(AGA)5	15	655	670	GGAGGAGACGAAGAGGACG	ATCAGATCATCAAACCCGTTG	59.929	59.805	141
CL11584.Contig2_All_5398_5	(AGA)5	15	655	670	CGGAGGAGACGAAGAGGAC	ATCAGATCATCAAACCCGTTG	59.929	59.805	142
CL11584.Contig2_All_5399_1	(GCT)6	18	2079	2097	GCAGAAAGAGCTGCTACTGAGAG	CTGGTGTGCTCTGTTTTTCTTTT	60.109	59.848	157
CL11584.Contig2_All_5399_2	(GCT)6	18	2079	2097	AGCAGAAAGAGCTGCTACTGAGA	CTGGTGTGCTCTGTTTTTCTTTT	60.109	59.848	158
CL11584.Contig2_All_5399_3	(GCT)6	18	2079	2097	GCAGAAAGAGCTGCTACTGAGAG	TCTGGTGTGCTCTGTTTTTCTTT	60.109	60.321	158
CL11584.Contig2_All_5399_4	(GCT)6	18	2079	2097	GCTACTGAGAGAGCTCAGCAAGA	CTGGTGTGCTCTGTTTTTCTTTT	60.603	59.848	145
CL11584.Contig2_All_5399_5	(GCT)6	18	2079	2097	GCAGAAAGAGCTGCTACTGAGAG	ATCTGGTGTGCTCTGTTTTTCTT	60.109	59.336	159
CL11588.Contig2_All_5401_1	(GCCTCC)4	24	235	259	CCACCCCAACCATCCCTAC	GAGGCTGGTGCTGGTACG	62.346	60.426	119
CL11588.Contig2_All_5401_2	(GCCTCC)4	24	235	259	CACCCCAACCATCCCTAC	GAGGAGGCTGGTGCTGGTA	58.558	61.38	121
CL11588.Contig2_All_5401_3	(GCCTCC)4	24	235	259	AACCATCCCTACCCTCCC	GAGGCTGGTGCTGGTACG	58.585	60.426	112
CL11588.Contig2_All_5401_4	(GCCTCC)4	24	235	259	CACCCCAACCATCCCTAC	GAGGCTGGTGCTGGTACG	58.558	60.426	118
CL11588.Contig2_All_5401_5	(GCCTCC)4	24	235	259	CCACCCCAACCATCCCTA	GAGGCTGGTGCTGGTACG	61.552	60.426	119
CL11601.Contig2_All_5402_1	(GTG)5	15	246	261	ATATCTGCATAACTTGCATTCCG	TTCACATGTTTATGTTTGGGATTC	60.357	59.99	156
CL11601.Contig2_All_5402_2	(GTG)5	15	246	261	ATATCTGCATAACTTGCATTCCG	GAATTCACATGTTTATGTTTGGGA	60.357	59.99	159
CL11601.Contig2_All_5402_3	(GTG)5	15	246	261	ATATCTGCATAACTTGCATTCCG	CATGTTTATGTTTGGGATTCTGA	60.357	58.865	152
CL11601.Contig2_All_5402_4	(GTG)5	15	246	261	AGAAAGGAAACCGAACAGAAAAC	TCAAGATCTTCAATCTTCGTGC	60.031	59.457	158
CL11601.Contig2_All_5402_5	(GTG)5	15	246	261	GAAAACCCCTTCATTACAAATCC	TCAAGATCTTCAATCTTCGTGC	59.949	59.457	141
CL11603.Contig1_All_5403_4	(CTC)5	15	346	361	AGAGACTTCACAACCTCCCACTC	CGTACTACCACGACAGTGGCT	61.076	60.244	148
CL11603.Contig1_All_5403_5	(CTC)5	15	346	361	GAGACTTCACAACCTCCCACTC	CGTACTACCACGACAGTGGCT	60.155	60.244	147
CL11603.Contig1_All_5404_1	(GCG)6	18	572	590	AACTATCCAGCTCCAGAGGCTT	CATCTACTCCCTCCCCGAG	60.751	59.615	158
CL11603.Contig1_All_5404_2	(GCG)6	18	572	590	GGAACTATCCAGCTCCAGAGG	CATCTACTCCCTCCCCGAG	60.219	59.615	160
CL11603.Contig1_All_5404_3	(GCG)6	18	572	590	GAACTATCCAGCTCCAGAGGC	CATCTACTCCCTCCCCGAG	60.363	59.615	159
CL11603.Contig1_All_5404_4	(GCG)6	18	572	590	GAACTATCCAGCTCCAGAGGCTT	CATCTACTCCCTCCCCGAG	62.382	59.615	159
CL11603.Contig1_All_5404_5	(GCG)6	18	572	590	ACTATCCAGCTCCAGAGGCTT	CATCTACTCCCTCCCCGAG	59.498	59.615	157
CL11609.Contig1_All_5407_1	(GGA)5	15	161	176	GATGATGGGGAGGATTTGG	CAGCAGGCTGAGAATCTGC	60.08	59.828	103
CL11609.Contig1_All_5407_2	(GGA)5	15	161	176	GATGATGGGGAGGATTTGG	GCAGCAGGCTGAGAATCTG	60.08	59.828	104
CL11609.Contig1_All_5407_3	(GGA)5	15	161	176	GGATGATGGGGAGGATTTG	CAGCAGGCTGAGAATCTGC	60.08	59.828	104
CL11609.Contig1_All_5407_4	(GGA)5	15	161	176	GGATGATGGGGAGGATTTG	GCAGCAGGCTGAGAATCTG	60.08	59.828	105
CL11609.Contig2_All_5408_3	(GGA)5	15	238	253	GGATGATGGAGAGGATTTGG	CAGCAGGCTGAGAATCTGC	59.291	59.828	104
CL11609.Contig2_All_5408_4	(GGA)5	15	238	253	GGATGATGGAGAGGATTTGG	GCAGCAGGCTGAGAATCTG	59.291	59.828	105
CL11609.Contig2_All_5408_5	(GGA)5	15	238	253	GGGATGATGGAGAGGATTTG	CAGCAGGCTGAGAATCTGC	59.291	59.828	105
CL11615.Contig1_All_5409_1	(TGC)5	15	2269	2284	TAAATCCATGAACACTTGCATCA	GCAGCATACATCAGTAATCACCA	60.37	60.039	131
CL11615.Contig1_All_5409_2	(TGC)5	15	2269	2284	TAAATCCATGAACACTTGCATCA	TGGAGAGCAGCATACATCAGTAA	60.37	59.919	137
CL11615.Contig1_All_5409_3	(TGC)5	15	2269	2284	CTGCCACTAAATCCATGAACACT	GCAGCATACATCAGTAATCACCA	60.419	60.039	138
CL11615.Contig1_All_5409_4	(TGC)5	15	2269	2284	CTGCCACTAAATCCATGAACACT	TGGAGAGCAGCATACATCAGTAA	60.419	59.919	144
CL11615.Contig1_All_5409_5	(TGC)5	15	2269	2284	CCACTAAATCCATGAACACTTGC	GCAGCATACATCAGTAATCACCA	60.764	60.039	135
CL11654.Contig2_All_5413_4	(GCTGGC)4	24	1145	1169	ATAAGGTGGTCGGACTGCTTAGT	GGTAGACGCCCTTGTTCTTCT	60.423	59.765	126
CL11656.Contig1_All_5414_1	(CGC)5	15	1168	1183	CAGGACCTGGAGGAGGAAG	CGAGGTGTACTCGCCGAC	59.77	60.426	115
CL11656.Contig1_All_5414_2	(CGC)5	15	1168	1183	GAGGATCTGGAGCAGGACC	CGAGGTGTACTCGCCGAC	59.739	60.426	127
CL11656.Contig1_All_5414_3	(CGC)5	15	1168	1183	GGAGGATCTGGAGCAGGAC	CGAGGTGTACTCGCCGAC	59.739	60.426	128
CL11656.Contig1_All_5414_4	(CGC)5	15	1168	1183	AGGACCTGGAGGAGGAAGC	CGAGGTGTACTCGCCGAC	60.743	60.426	114
CL11656.Contig1_All_5414_5	(CGC)5	15	1168	1183	ATCTGGAGCAGGACCTGGAG	CGAGGTGTACTCGCCGAC	61.748	60.426	123
CL11663.Contig2_All_5415_1	(AGT)5	15	174	189	AAATGCTACTCTTTCCGTTCCAT	TGGCCACCGTTTGTGTACT	60.365	60.016	132
CL11663.Contig2_All_5415_2	(AGT)5	15	174	189	AAATGCTACTCTTTCCGTTCCAT	GTTGGCCACCGTTTGTGTACT	60.365	62.141	134
CL11663.Contig2_All_5415_3	(AGT)5	15	174	189	TGCTACTCTTTCCGTTCCATAGT	TGGCCACCGTTTGTGTACT	59.338	60.016	129
CL11663.Contig2_All_5415_4	(AGT)5	15	174	189	AAATGCTACTCTTTCCGTTCCAT	TTGGCCACCGTTTGTGTACT	60.365	61.381	133
CL11663.Contig2_All_5415_5	(AGT)5	15	174	189	TTTTGTATTATGGATCGTTGGGA	GTTGTACCAGGGTCCTGCCT	60.415	61.337	114
CL11674.Contig2_All_5416_2	(TCG)5	15	442	457	TGGTTCCAGTACTATCTCTGCATC	CCCACGTCTCCTGGCTCC	59.68	64.265	137
CL11674.Contig2_All_5416_3	(TCG)5	15	442	457	TATCTCTGCATCTCAGTAGGCGA	CCCACGTCTCCTGGCTCC	61.396	64.265	125
CL11674.Contig3_All_5417_1	(TCG)5	15	162	177	CTATCTCTGCATCTCAGTAGGCG	CCACGTCTCCTGGCTGAT	60.547	59.775	125
CL11674.Contig3_All_5417_2	(TCG)5	15	162	177	CTATCTCTGCATCTCAGTAGGCG	CACGTCTCCTGGCTGATCC	60.547	61.836	124
CL11674.Contig3_All_5417_3	(TCG)5	15	162	177	TGGTTCCAGTACTATCTCTGCATC	CCACGTCTCCTGGCTGAT	59.68	59.775	136
CL11674.Contig3_All_5417_4	(TCG)5	15	162	177	TATCTCTGCATCTCAGTAGGCG	CCACGTCTCCTGGCTGAT	59.637	59.775	124
CL11674.Contig3_All_5417_5	(TCG)5	15	162	177	CTATCTCTGCATCTCAGTAGGCG	ACGTCTCCTGGCTGATCC	60.547	58.694	123
CL11678.Contig6_All_5418_4	(GCC)5	15	2090	2105	GAGCTAGGGTTTCGGGTCTC	CCCAAATCCTGCGAGAATC	60.212	60.554	145
CL11682.Contig7_All_5419_1	(TC)7	14	261	275	AACTGGCATGCACTGAAATTTAT	TACCTTGCTCCTGATTGATTTGT	59.917	60.014	150
CL11682.Contig7_All_5419_2	(TC)7	14	261	275	AACTGGCATGCACTGAAATTTAT	TGTTACCTTGCTCCTGATTGATT	59.917	60.014	153
CL11682.Contig7_All_5419_3	(TC)7	14	261	275	GCACTGAAATTTATCCCAGATTG	TACCTTGCTCCTGATTGATTTGT	59.857	60.014	141
CL11682.Contig7_All_5419_4	(TC)7	14	261	275	GCACTGAAATTTATCCCAGATTG	TGTTACCTTGCTCCTGATTGATT	59.857	60.014	144
CL11682.Contig7_All_5419_5	(TC)7	14	261	275	TGCACTGAAATTTATCCCAGATT	TACCTTGCTCCTGATTGATTTGT	59.857	60.014	142
CL11682.Contig8_All_5420_1	(AG)7	14	2233	2247	TACCTTGCTCCTGATTGATTTGT	AACTGGCATGCACTGAAATTTAT	60.014	59.917	150
CL11682.Contig8_All_5420_2	(AG)7	14	2233	2247	TGTTACCTTGCTCCTGATTGATT	AACTGGCATGCACTGAAATTTAT	60.014	59.917	153
CL11682.Contig8_All_5420_3	(AG)7	14	2233	2247	TACCTTGCTCCTGATTGATTTGT	GCACTGAAATTTATCCCAGATTG	60.014	59.857	141
CL11682.Contig8_All_5420_4	(AG)7	14	2233	2247	TACCTTGCTCCTGATTGATTTGT	TGCACTGAAATTTATCCCAGATT	60.014	59.857	142
CL11682.Contig8_All_5420_5	(AG)7	14	2233	2247	TGTTACCTTGCTCCTGATTGATT	GCACTGAAATTTATCCCAGATTG	60.014	59.857	144
CL11684.Contig2_All_5421_1	(AGC)5	15	249	264	AGGAAAGAACATTCACAATCAGC	CACTTGATAGCATCAACACTGCT	59.65	59.461	150
CL11684.Contig2_All_5421_2	(AGC)5	15	249	264	AGGAAAGAACATTCACAATCAGC	AGCACTTGATAGCATCAACACTG	59.65	59.461	152
CL11684.Contig2_All_5421_3	(AGC)5	15	249	264	CCTCCTAGGAAAGAACATTCACA	CACTTGATAGCATCAACACTGCT	59.64	59.461	156
CL11684.Contig2_All_5421_4	(AGC)5	15	249	264	CCTCCTAGGAAAGAACATTCACA	AGCACTTGATAGCATCAACACTG	59.64	59.461	158
CL11684.Contig2_All_5421_5	(AGC)5	15	249	264	GTAGAACCAGCTTGTTTCCTCCT	ACCCATTGAAGTTGCACTTATGA	60.175	60.764	123
CL11684.Contig2_All_5422_1	(GAG)5	15	1193	1208	ACGGGGAAGGAGAGGGAC	CCACACAACCCATAAGCTCC	61.42	60.375	147
CL11684.Contig2_All_5422_2	(GAG)5	15	1193	1208	ACGGGGAAGGAGAGGGAC	ATAAGCTCCGCCTCCACCTTTAT	61.42	63.397	136
CL11684.Contig2_All_5422_3	(GAG)5	15	1193	1208	ACGGGGAAGGAGAGGGAC	GCCACACAACCCATAAGCTC	61.42	60.526	148
CL11684.Contig2_All_5422_4	(GAG)5	15	1193	1208	AAGGAGAGGGACGGGGAG	GCCACACAACCCATAAGCTC	61.549	60.526	142
CL11684.Contig2_All_5422_5	(GAG)5	15	1193	1208	GAGAGGGACGGGGAGGAG	ATAAGCTCCGCCTCCACCTTTAT	62.149	63.397	127
CL11686.Contig5_All_5427_5	(CGG)5	15	155	170	CAGGAGGATGGGGATTCAC	GCTTCCGGGAGATGGTTATC	60.272	60.797	119
CL11689.Contig2_All_5428_1	(CTG)5	15	3381	3396	ATTTTGTTGACGGAACAATCATC	CATCGGAGATGAAGAGAAGCTC	60.109	60.484	118
CL11689.Contig2_All_5428_2	(CTG)5	15	3381	3396	TTGTTGACGGAACAATCATCTAA	CATCGGAGATGAAGAGAAGCTC	59.505	60.484	115
CL11689.Contig2_All_5428_3	(CTG)5	15	3381	3396	TTTGTTGACGGAACAATCATCTA	CATCGGAGATGAAGAGAAGCTC	59.505	60.484	116
CL11689.Contig2_All_5428_4	(CTG)5	15	3381	3396	CTGGAATCATCGATTTTGTTGAC	CATCGGAGATGAAGAGAAGCTC	60.716	60.484	130
CL11689.Contig2_All_5428_5	(CTG)5	15	3381	3396	TTTTGTTGACGGAACAATCATCT	CATCGGAGATGAAGAGAAGCTC	60.745	60.484	117
CL11701.Contig3_All_5429_2	(GGT)6	18	1268	1286	GTGCTGACGACGTACGGG	CTCTTCTTCTGCCTCCTCCTC	61.346	59.708	125
CL11706.Contig1_All_5431_3	(GCA)5	15	274	289	AAGCCGCACGTCTCATGT	CACCCAGTCCGTGGAGTC	60.436	60.088	189
CL11706.Contig1_All_5431_5	(GCA)5	15	274	289	CAAGCCGCACGTCTCATGT	CACCCAGTCCGTGGAGTC	63.462	60.088	190
CL11706.Contig4_All_5432_1	(GCT)5	15	930	945	CACCCAGTCCGTGGAGTC	GTCCGAGCAGCCTCCGTC	60.088	64.56	136
CL11706.Contig4_All_5432_2	(GCT)5	15	930	945	GACGAAGCCACCCAGTCC	GTCCGAGCAGCCTCCGTC	61.686	64.56	144
CL11706.Contig4_All_5432_3	(GCT)5	15	930	945	GAAGCCACCCAGTCCGTG	GTCCGAGCAGCCTCCGTC	62.744	64.56	141
CL11706.Contig4_All_5432_4	(GCT)5	15	930	945	CGACGAAGCCACCCAGTC	GTCCGAGCAGCCTCCGTC	62.888	64.56	145
CL11706.Contig4_All_5432_5	(GCT)5	15	930	945	CCACCCAGTCCGTGGAGTC	GTCCGAGCAGCCTCCGTC	64.013	64.56	137
CL11711.Contig1_All_5434_1	(TGT)6	18	288	306	TACACATTCCGCCAAGAAAGTAT	CATGCCGTGTAGAATATGAGAAA	59.912	59.156	140
CL11711.Contig1_All_5434_2	(TGT)6	18	288	306	TACACATTCCGCCAAGAAAGTAT	CCATGCCGTGTAGAATATGAGA	59.912	59.982	141
CL11711.Contig1_All_5434_3	(TGT)6	18	288	306	CATTCCGCCAAGAAAGTATTCTA	CATGCCGTGTAGAATATGAGAAA	59.652	59.156	136
CL11711.Contig1_All_5434_4	(TGT)6	18	288	306	GCATTCTTTGGCATTTACACATT	CCATGCCGTGTAGAATATGAGA	60.252	59.982	156
CL11711.Contig1_All_5434_5	(TGT)6	18	288	306	TACACATTCCGCCAAGAAAGTAT	CCATGCCGTGTAGAATATGAGAA	59.912	61.213	141
CL11711.Contig2_All_5435_1	(AAC)6	18	1093	1111	CATGCCGTGTAGAATATGAGAAA	TACACATTCCGCCAAGAAAGTAT	59.156	59.912	140
CL11711.Contig2_All_5435_2	(AAC)6	18	1093	1111	CCATGCCGTGTAGAATATGAGA	TACACATTCCGCCAAGAAAGTAT	59.982	59.912	141
CL11711.Contig2_All_5435_3	(AAC)6	18	1093	1111	CATGCCGTGTAGAATATGAGAAA	CATTCCGCCAAGAAAGTATTCTA	59.156	59.652	136
CL11711.Contig2_All_5435_4	(AAC)6	18	1093	1111	CCATGCCGTGTAGAATATGAGA	GCATTCTTTGGCATTTACACATT	59.982	60.252	156
CL11711.Contig2_All_5435_5	(AAC)6	18	1093	1111	CCATGCCGTGTAGAATATGAGAA	TACACATTCCGCCAAGAAAGTAT	61.213	59.912	141
CL11720.Contig1_All_5439_1	(TCC)5	15	333	348	CTGCTATGTTCGTGGAAATGC	GACGAGAGGAGAAGCGAAATTA	60.652	59.987	148
CL11720.Contig1_All_5439_3	(TCC)5	15	333	348	CTATGTTCGTGGAAATGCAAGC	GACGAGAGGAGAAGCGAAATTA	61.865	59.987	145
CL11720.Contig1_All_5439_4	(TCC)5	15	333	348	GCTATGTTCGTGGAAATGCAAG	GACGAGAGGAGAAGCGAAATTA	61.865	59.987	146
CL11720.Contig1_All_5439_5	(TCC)5	15	333	348	TATGTTCGTGGAAATGCAAGC	GACGAGAGGAGAAGCGAAATTA	61.014	59.987	144
CL11726.Contig2_All_5440_1	(CGC)5	15	692	707	GGTGTCAATCTCCAGTGTCTTG	GTCCTTCGACACCAACAGGA	59.622	61.113	115
CL11726.Contig2_All_5440_2	(CGC)5	15	692	707	TGTCAATCTCCAGTGTCTTGACC	GTCCTTCGACACCAACAGGAG	61.495	62.046	113
CL11726.Contig2_All_5440_3	(CGC)5	15	692	707	GGTGTCAATCTCCAGTGTCTTG	TCCTTCGACACCAACAGGA	59.622	60.229	114
CL11726.Contig2_All_5440_4	(CGC)5	15	692	707	TGTCAATCTCCAGTGTCTTGACC	GTCCTTCGACACCAACAGGA	61.495	61.113	113
CL11726.Contig2_All_5440_5	(CGC)5	15	692	707	GGTGTCAATCTCCAGTGTCTTGA	GTCCTTCGACACCAACAGGA	61.495	61.113	115
CL1172.Contig11_All_828_1	(CAG)5	15	232	247	ATCGATCCAAACAAACAACCTC	GTAAGTTCTTGCTTGCTCCAATG	60.228	60.302	84
CL1172.Contig11_All_828_2	(CAG)5	15	232	247	ATCGATCCAAACAAACAACCTC	TGTAAGTTCTTGCTTGCTCCAAT	60.228	60.302	85
CL1172.Contig11_All_828_3	(CAG)5	15	232	247	AATCGATCCAAACAAACAACCTC	GTAAGTTCTTGCTTGCTCCAATG	61.425	60.302	85
CL1172.Contig11_All_828_4	(CAG)5	15	232	247	AATCGATCCAAACAAACAACCTC	TGTAAGTTCTTGCTTGCTCCAAT	61.425	60.302	86
CL1172.Contig11_All_828_5	(CAG)5	15	232	247	ATCGATCCAAACAAACAACCTC	ACGGAAGAAATGGCTGTAAGTTC	60.228	60.856	99
CL1172.Contig11_All_829_1	(TGC)5	15	548	563	CATTATGGCGTCGGATTCTT	ACAAGCTCAGCTCTGCTCTACTC	59.923	59.627	160
CL1172.Contig11_All_829_2	(TGC)5	15	548	563	CATTATGGCGTCGGATTCTT	AAGCTCAGCTCTGCTCTACTCC	59.923	59.574	158
CL1172.Contig11_All_829_3	(TGC)5	15	548	563	CATTATGGCGTCGGATTCTT	CTCAGCTCTGCTCTACTCCACC	59.923	60.721	155
CL1172.Contig11_All_829_4	(TGC)5	15	548	563	CATTATGGCGTCGGATTCTT	AGCTCAGCTCTGCTCTACTCCAC	59.923	61.735	157
CL1172.Contig11_All_829_5	(TGC)5	15	548	563	CATTATGGCGTCGGATTCTT	GCTCAGCTCTGCTCTACTCCAC	59.923	60.867	156
CL1172.Contig14_All_830_1	(AGC)5	15	167	182	GACTAGGCAAGCGACAGGAA	ACTGCCATTTCAGTCAGAGAAGA	60.538	60.43	153
CL1172.Contig14_All_830_2	(AGC)5	15	167	182	GACTAGGCAAGCGACAGGAA	CTGCCATTTCAGTCAGAGAAGAG	60.538	60.554	152
CL1172.Contig14_All_830_3	(AGC)5	15	167	182	GACTAGGCAAGCGACAGGAA	TTACTGCCATTTCAGTCAGAGAA	60.538	59.031	155
CL1172.Contig14_All_830_4	(AGC)5	15	167	182	GACTAGGCAAGCGACAGGAA	TTACTGCCATTTCAGTCAGAGAAG	60.538	59.948	155
CL1172.Contig14_All_830_5	(AGC)5	15	167	182	GACTAGGCAAGCGACAGGAA	CTTACTGCCATTTCAGTCAGAGAA	60.538	59.948	156
CL11747.Contig2_All_5444_1	(GCG)6	18	264	282	ATCCAGAAGCATGTTTCCTCC	ATCGATCAGCGTGGAGGTG	60.458	62.254	99
CL11747.Contig2_All_5444_2	(GCG)6	18	264	282	TCCAGAAGCATGTTTCCTCC	ATCGATCAGCGTGGAGGTG	60.195	62.254	98
CL11747.Contig2_All_5444_3	(GCG)6	18	264	282	ATCCAGAAGCATGTTTCCTCC	ACCCCAGGCATCGATCAG	60.458	62.071	108
CL11747.Contig2_All_5444_4	(GCG)6	18	264	282	ATCCAGAAGCATGTTTCCTCC	TCGATCAGCGTGGAGGTG	60.458	62.074	98
CL11747.Contig2_All_5444_5	(GCG)6	18	264	282	GATCCCCATCCAGAAGCAT	ATCGATCAGCGTGGAGGT	59.836	59.161	106
CL11747.Contig2_All_5445_1	(GAG)5	15	1337	1352	CCCTTCTTACCAGTACAACCAGA	GACTCTCTTCCTCTTCGTCTTCC	59.568	60.013	128
CL11747.Contig2_All_5445_2	(GAG)5	15	1337	1352	AACGCCCTTCTTACCAGTACAAC	GACTCTCTTCCTCTTCGTCTTCC	60.78	60.013	132
CL11747.Contig2_All_5445_3	(GAG)5	15	1337	1352	GTACAACCAGAACAATGTCGAGG	GACTCTCTTCCTCTTCGTCTTCC	60.816	60.013	116
CL11747.Contig2_All_5445_4	(GAG)5	15	1337	1352	TACAACCAGAACAATGTCGAGG	GACTCTCTTCCTCTTCGTCTTCC	60.03	60.013	115
CL11747.Contig2_All_5445_5	(GAG)5	15	1337	1352	AACGCCCTTCTTACCAGTACAA	GACTCTCTTCCTCTTCGTCTTCC	60.055	60.013	132
CL11753.Contig1_All_5446_1	(ACC)5	15	501	516	CTTCTCCTGCAACTTCTGCAT	ATGGCCACCATCCTCTGAC	59.63	60.919	159
CL11753.Contig1_All_5446_2	(ACC)5	15	501	516	TCTTCTCCTGCAACTTCTGCAT	ATGGCCACCATCCTCTGAC	61.444	60.919	160
CL11753.Contig1_All_5446_5	(ACC)5	15	501	516	GTCTTCTCCTGCAACTTCTGCAT	TGGCCACCATCCTCTGAC	62.168	60.651	160
CL11755.Contig1_All_5448_1	(GCG)6	18	1817	1835	ATGTGCTGCTTGAGGACCTT	ATCGTGCTCGTACTCGTCCT	59.874	59.898	119
CL11755.Contig1_All_5448_2	(GCG)6	18	1817	1835	GTAGTGATTCGCGGAGAGGAG	ATCGTGCTCGTACTCGTCCT	61.291	59.898	84
CL11755.Contig1_All_5448_3	(GCG)6	18	1817	1835	CTGCTTGAGGACCTTGGTGT	ATCGTGCTCGTACTCGTCCT	60.298	59.898	114
CL11755.Contig1_All_5448_4	(GCG)6	18	1817	1835	ATGTGCTGCTTGAGGACCTT	GTACTCGTCCTGCTCCTGCTCT	59.874	62.366	110
CL11755.Contig1_All_5448_5	(GCG)6	18	1817	1835	ATGTGCTGCTTGAGGACCTT	GTACTCGTCCTGCTCCTGCT	59.874	59.628	110
CL11764.Contig2_All_5449_1	(GCA)5	15	1061	1076	GCTCCTTCTCCTTCGCCT	GAGGGGGCGTCTTGTTTC	59.636	60.6	135
CL11764.Contig2_All_5449_2	(GCA)5	15	1061	1076	CTCCTTCTCCTTCGCCTCC	GAGGGGGCGTCTTGTTTC	61.394	60.6	134
CL11764.Contig2_All_5449_3	(GCA)5	15	1061	1076	TCCTTCTCCTTCGCCTCC	GAGGGGGCGTCTTGTTTC	60.429	60.6	133
CL11764.Contig2_All_5449_4	(GCA)5	15	1061	1076	GCTCCTTCTCCTTCGCCTC	GAGGGGGCGTCTTGTTTC	61.545	60.6	135
CL11764.Contig2_All_5450_1	(CCT)6	18	1140	1158	GGGGAAACAAGACGCCCC	TCCTTCCGGAACGTGAAC	64.998	59.605	112
CL11764.Contig2_All_5450_2	(CCT)6	18	1140	1158	GGGGGAAACAAGACGCCC	TCCTTCCGGAACGTGAAC	64.998	59.605	113
CL11764.Contig2_All_5450_3	(CCT)6	18	1140	1158	GGGGAAACAAGACGCCCC	AAGGGGAGGAAGGACTCG	64.998	59.176	160
CL11764.Contig2_All_5450_4	(CCT)6	18	1140	1158	GGGGAAACAAGACGCCCC	GAGGAAGGACTCGCGCTC	64.998	61.222	155
CL11764.Contig2_All_5450_5	(CCT)6	18	1140	1158	GGGGGAAACAAGACGCCC	GAGGAAGGACTCGCGCTC	64.998	61.222	156
CL11764.Contig3_All_5451_1	(GAG)6	18	565	583	TCCTTCCGGAACGTGAAC	GGGGGAAACAAGACGCCC	59.605	64.998	113
CL11764.Contig3_All_5451_2	(GAG)6	18	565	583	GAGGAAGGACTCGCGCTC	GGGGGAAACAAGACGCCC	61.222	64.998	156
CL11764.Contig3_All_5451_3	(GAG)6	18	565	583	GAACGTGAACGGCGACTG	GGGGGAAACAAGACGCCC	61.477	64.998	105
CL11764.Contig3_All_5451_4	(GAG)6	18	565	583	AGGGGAGGAAGGACTCGC	GGGGGAAACAAGACGCCC	61.705	64.998	160
CL11764.Contig3_All_5451_5	(GAG)6	18	565	583	AACGGCGACTGCAGGAAC	GGGGGAAACAAGACGCCC	62.415	64.998	98
CL11776.Contig1_All_5453_1	(AG)6	12	152	164	CTCTACTGCACGCTCAAAGAAAT	TCCACATATACTCCAATGAGCAA	60.089	59.488	111
CL11776.Contig1_All_5453_2	(AG)6	12	152	164	CTCTACTGCACGCTCAAAGAAAT	TCAGATCGTCCACATATACTCCA	60.089	59.467	119
CL11776.Contig1_All_5453_3	(AG)6	12	152	164	CTCTACTGCACGCTCAAAGAAAT	GTCCACATATACTCCAATGAGCA	60.089	58.989	112
CL11776.Contig1_All_5453_4	(AG)6	12	152	164	CTCTACTGCACGCTCAAAGAAAT	TCGTCCACATATACTCCAATGAG	60.089	58.986	114
CL11776.Contig1_All_5453_5	(AG)6	12	152	164	CTCTACTGCACGCTCAAAGAAAT	CAGATCGTCCACATATACTCCAA	60.089	58.986	118
CL11784.Contig3_All_5455_1	(GTC)5	15	3640	3655	GTCGTCGAAGAGGTCGCC	ATCCTCCCCGTCCCTCTC	61.981	61.393	151
CL11784.Contig3_All_5455_5	(GTC)5	15	3640	3655	GTCGTCGAAGAGGTCGCC	CATCCTCCCCGTCCCTCT	61.981	62.415	152
CL11785.Contig1_All_5456_1	(TGA)5	15	980	995	ATGAATTGGCACCTGAGATAGAA	TGTTACTGGCTCTTCAAAACCAT	59.979	60.048	155
CL11785.Contig1_All_5456_2	(TGA)5	15	980	995	GATGATATCGAAATGGGTGACAT	TGTTACTGGCTCTTCAAAACCAT	59.929	60.048	96
CL11785.Contig1_All_5456_3	(TGA)5	15	980	995	GATGATATCGAAATGGGTGACAT	CGTACACTTTTTCCCAATCTTTG	59.929	59.92	153
CL11785.Contig1_All_5456_4	(TGA)5	15	980	995	GATGATATCGAAATGGGTGACAT	TAACCTTCGTACACTTTTTCCCA	59.929	59.92	160
CL11785.Contig1_All_5456_5	(TGA)5	15	980	995	GATGATATCGAAATGGGTGACAT	ACACTTTTTCCCAATCTTTGGTT	59.929	60.134	150
CL11785.Contig3_All_5457_1	(TCA)5	15	571	586	TGTTACTGGCTCTTCAAAACCAT	ATGAATTGGCACCTGAGATAGAA	60.048	59.979	155
CL11787.Contig1_All_5458_1	(GC)6	12	1802	1814	CGATGTACCCGATAGAGATGAAG	GTGCGGATTTGTCGCTGA	59.994	62.012	160
CL11787.Contig1_All_5458_2	(GC)6	12	1802	1814	TGTACCCGATAGAGATGAAGAGC	GTGCGGATTTGTCGCTGA	59.76	62.012	157
CL11787.Contig1_All_5458_3	(GC)6	12	1802	1814	ATGTACCCGATAGAGATGAAGAGC	GTGCGGATTTGTCGCTGA	60.017	62.012	158
CL11787.Contig1_All_5458_4	(GC)6	12	1802	1814	GTACCCGATAGAGATGAAGAGCG	GTGCGGATTTGTCGCTGA	61.442	62.012	156
CL11787.Contig1_All_5458_5	(GC)6	12	1802	1814	TACCCGATAGAGATGAAGAGCG	GTGCGGATTTGTCGCTGA	60.721	62.012	155
CL11789.Contig4_All_5459_1	(CCTCCG)4	24	1194	1218	ATGGTGTACGGCTTCCTCAC	AGACAGGATTTGCTTTCTGCTCT	59.997	60.899	143
CL11789.Contig4_All_5459_2	(CCTCCG)4	24	1194	1218	GTGATGGTGTACGGCTTCCT	AGACAGGATTTGCTTTCTGCTCT	59.997	60.899	146
CL11789.Contig4_All_5459_3	(CCTCCG)4	24	1194	1218	ATGGTGTACGGCTTCCTCAC	GACAGGATTTGCTTTCTGCTCT	59.997	60.026	142
CL11789.Contig4_All_5459_4	(CCTCCG)4	24	1194	1218	ATGGTGTACGGCTTCCTCAC	AGACAGGATTTGCTTTCTGCTC	59.997	60.026	143
CL11789.Contig4_All_5459_5	(CCTCCG)4	24	1194	1218	ATGGTGTACGGCTTCCTCAC	GAGACAGGATTTGCTTTCTGCT	59.997	60.026	144
CL11806.Contig1_All_5460_1	(GCC)5	15	402	417	CCTCATCCTGTACATCCCACC	ATCATCTCCTGCATCATCGAC	61.55	60.057	146
CL11806.Contig1_All_5460_2	(GCC)5	15	402	417	CCTCATCCTGTACATCCCACC	GCATCATCGACAGGAACTCTC	61.55	59.825	136
CL11806.Contig1_All_5460_3	(GCC)5	15	402	417	GCCTCATCCTGTACATCCCAC	ATCATCTCCTGCATCATCGAC	61.7	60.057	147
CL11806.Contig1_All_5460_4	(GCC)5	15	402	417	GCCTCATCCTGTACATCCCAC	GCATCATCGACAGGAACTCTC	61.7	59.825	137
CL11806.Contig1_All_5460_5	(GCC)5	15	402	417	CCTCATCCTGTACATCCCACC	CATCATCGACAGGAACTCTCC	61.55	59.67	135
CL11806.Contig4_All_5461_1	(GGC)5	15	806	821	ATCATCTCCTGCATCATCGAC	CCTCATCCTGTACATCCCACC	60.057	61.55	146
CL11806.Contig4_All_5461_2	(GGC)5	15	806	821	GCATCATCGACAGGAACTCTC	CCTCATCCTGTACATCCCACC	59.825	61.55	136
CL11806.Contig4_All_5461_3	(GGC)5	15	806	821	ATCATCTCCTGCATCATCGAC	GCCTCATCCTGTACATCCCAC	60.057	61.7	147
CL11806.Contig4_All_5461_4	(GGC)5	15	806	821	GCATCATCGACAGGAACTCTC	GCCTCATCCTGTACATCCCAC	59.825	61.7	137
CL11806.Contig4_All_5461_5	(GGC)5	15	806	821	CATCATCGACAGGAACTCTCC	CCTCATCCTGTACATCCCACC	59.67	61.55	135
CL11825.Contig1_All_5462_1	(GA)6	12	257	269	TAAAACACACTAATTCCAACGCC	GCTACTTCTCCTTCCTTTCCTTG	60.276	59.908	160
CL11825.Contig1_All_5462_2	(GA)6	12	257	269	TAAAACACACTAATTCCAACGCC	CTACTTCTCCTTCCTTTCCTTGG	60.276	59.779	159
CL11825.Contig1_All_5462_3	(GA)6	12	257	269	TAAAACACACTAATTCCAACGCC	GCAGTGGGGATATATGAGAGCTA	60.276	59.627	103
CL11825.Contig1_All_5462_4	(GA)6	12	257	269	GCAATTGCAAGGTAAAGTAACCA	GCAGTGGGGATATATGAGAGCTA	60.398	59.627	128
CL11825.Contig1_All_5462_5	(GA)6	12	257	269	TGGCAATTGCAAGGTAAAGTAAC	GCAGTGGGGATATATGAGAGCTA	60.398	59.627	130
CL11825.Contig1_All_5463_1	(TC)6	12	611	623	TTGGATCTAACTTTCTGGCTTCC	ACTTTTTCTCCTTCATTTTTCCG	60.924	59.995	143
CL11825.Contig1_All_5463_2	(TC)6	12	611	623	TTTGGATCTAACTTTCTGGCTTC	ACTTTTTCTCCTTCATTTTTCCG	58.941	59.995	144
CL11825.Contig1_All_5463_3	(TC)6	12	611	623	TTTTGGATCTAACTTTCTGGCTTC	ACTTTTTCTCCTTCATTTTTCCG	60.126	59.995	145
CL11825.Contig1_All_5463_4	(TC)6	12	611	623	TTGGATCTAACTTTCTGGCTTCC	TGGTCGATCGTTAACTTTTTCTC	60.924	59.659	156
CL11825.Contig1_All_5463_5	(TC)6	12	611	623	TTGGATCTAACTTTCTGGCTTCC	GGTCGATCGTTAACTTTTTCTCC	60.924	60.346	155
CL11825.Contig2_All_5464_1	(AG)6	12	1605	1617	AAAGCTGAGATGAGAGAGGGAAT	GGCGAAAGAAACCCTATGAATAA	59.873	60.636	107
CL11825.Contig2_All_5464_2	(AG)6	12	1605	1617	ACTTTTTCTCCTTCATTTTTCCG	TTTGGATCTAACTTTCTGGCTCC	59.995	60.924	146
CL11825.Contig2_All_5464_3	(AG)6	12	1605	1617	AAAGCTGAGATGAGAGAGGGAAT	TTTGGATCTAACTTTCTGGCTCC	59.873	60.924	80
CL11825.Contig2_All_5464_4	(AG)6	12	1605	1617	ACTTTTTCTCCTTCATTTTTCCG	TTTTGGATCTAACTTTCTGGCTC	59.995	58.941	147
CL11825.Contig2_All_5464_5	(AG)6	12	1605	1617	AAAGCTGAGATGAGAGAGGGAAT	TTTTGGATCTAACTTTCTGGCTC	59.873	58.941	81
CL11825.Contig2_All_5465_1	(CT)6	12	1954	1966	CATATGGTGTAGTAGGGTGTGGG	GCAATTGCAAGGTAAAGTAACCA	60.41	60.398	157
CL11825.Contig2_All_5465_2	(CT)6	12	1954	1966	CATATGGTGTAGTAGGGTGTGGG	TGGCAATTGCAAGGTAAAGTAAC	60.41	60.398	159
CL11825.Contig2_All_5465_3	(CT)6	12	1954	1966	GCATATGGTGTAGTAGGGTGTGG	TAAAACACACTAATTCCAACGCC	60.547	60.276	133
CL11825.Contig2_All_5465_4	(CT)6	12	1954	1966	GCATATGGTGTAGTAGGGTGTGG	GCAATTGCAAGGTAAAGTAACCA	60.547	60.398	158
CL11825.Contig2_All_5465_5	(CT)6	12	1954	1966	GCATATGGTGTAGTAGGGTGTGG	TGGCAATTGCAAGGTAAAGTAAC	60.547	60.398	160
CL11837.Contig1_All_5466_4	(GA)7	14	2209	2223	ATTCCGCGATATCTCATCTCAT	CAGCCACCAACCAGAAATAATAA	59.922	60.238	131
CL11855.Contig1_All_5476_1	(CAA)5	15	1684	1699	GAACAGAAAATGGGAACACTCAG	AGAACTATAGGGATCTCCGCAAC	60.026	60.004	82
CL11855.Contig1_All_5476_2	(CAA)5	15	1684	1699	AGAACAGAAAATGGGAACACTCA	AGAACTATAGGGATCTCCGCAAC	60.026	60.004	83
CL11855.Contig1_All_5476_3	(CAA)5	15	1684	1699	CAACCACAACTTGTTAATGCTCA	AGAACTATAGGGATCTCCGCAAC	60.082	60.004	116
CL11855.Contig1_All_5476_4	(CAA)5	15	1684	1699	GAACAGAAAATGGGAACACTCAG	CTTGAGAAACAGGCCTATCAAGA	60.026	59.9	102
CL11855.Contig1_All_5476_5	(CAA)5	15	1684	1699	AGAACAGAAAATGGGAACACTCA	CTTGAGAAACAGGCCTATCAAGA	60.026	59.9	103
CL11857.Contig2_All_5477_1	(AGG)6	18	2610	2628	GGGGAAGCCTTCGGTTTAC	CTCTCCTCCTCCGTTCCC	60.812	59.717	159
CL11857.Contig2_All_5477_2	(AGG)6	18	2610	2628	GGGGAAGCCTTCGGTTTAC	CCTCTCCTCCTCCGTTCC	60.812	59.717	160
CL11857.Contig2_All_5477_3	(AGG)6	18	2610	2628	GGGGAAGCCTTCGGTTTA	CTCTCCTCCTCCGTTCCC	60.006	59.717	159
CL11857.Contig2_All_5477_4	(AGG)6	18	2610	2628	GGGGAAGCCTTCGGTTTA	CCTCTCCTCCTCCGTTCC	60.006	59.717	160
CL11857.Contig2_All_5477_5	(AGG)6	18	2610	2628	GGGGAAGCCTTCGGTTTAC	GACCAGGCCACAAATCCC	60.812	61.307	141
CL11875.Contig1_All_5479_1	(GCC)6	18	1416	1434	GAGAAAGGCCAGGATCGC	CTCGAAGGAAACTCTAACCGC	60.861	60.379	120
CL11875.Contig1_All_5479_2	(GCC)6	18	1416	1434	GAGAAAGGCCAGGATCGC	GCTCGAAGGAAACTCTAACCG	60.861	60.379	121
CL11875.Contig1_All_5479_3	(GCC)6	18	1416	1434	GAGAAAGGCCAGGATCGC	CGGCTCGAAGGAAACTCTAAC	60.861	60.379	123
CL11875.Contig1_All_5479_4	(GCC)6	18	1416	1434	GAGAAAGGCCAGGATCGC	AAGGAAACTCTAACCGCCCTT	60.861	60.471	116
CL11875.Contig1_All_5479_5	(GCC)6	18	1416	1434	GAGAAAGGCCAGGATCGC	GGCTCGAAGGAAACTCTAACC	60.861	59.362	122
CL1188.Contig3_All_833_1	(GCT)5	15	1038	1053	GAGAAGGGGATGACGATGAAC	GGATTGATTTGGCTGATTGAA	60.848	59.893	124
CL1188.Contig3_All_833_2	(GCT)5	15	1038	1053	GAGAAGGGGATGACGATGAA	GGATTGATTTGGCTGATTGAA	60.011	59.893	124
CL1188.Contig3_All_833_3	(GCT)5	15	1038	1053	GAGGAGAAGGGGATGACGAT	GGATTGATTTGGCTGATTGAA	60.421	59.893	127
CL1188.Contig3_All_833_4	(GCT)5	15	1038	1053	AGTTGGAGGAGAAGGGGATG	GGATTGATTTGGCTGATTGAA	60.447	59.893	132
CL1188.Contig3_All_833_5	(GCT)5	15	1038	1053	CAGTTGGAGGAGAAGGGGAT	GGATTGATTTGGCTGATTGAA	60.447	59.893	133
CL1188.Contig4_All_834_1	(GCT)7	21	282	303	AGGTGGAGGAGAAGGGGAT	ATTTGAGTGATTGAATTCGGAAG	59.874	59.493	132
CL1188.Contig4_All_835_2	(GTG)5	15	476	491	GCTAGGCTTAAACTAGAGCAGCA	AGCAGCCAGCAGAGGTAGTAGT	59.527	59.748	93
CL1188.Contig4_All_835_5	(GTG)5	15	476	491	TAAACTAGAGCAGCAGCGATGAG	AGCAGCCAGCAGAGGTAGTAGT	61.167	59.748	85
CL1188.Contig4_All_836_1	(AG)7	14	609	623	GTTGCCGAGTTTGGTATAGGTC	ACTCTTTCATTTCCCCAAGCTAC	59.898	60.018	121
CL1188.Contig4_All_836_2	(AG)7	14	609	623	GTTGCCGAGTTTGGTATAGGTC	TTCTCCCCTACTCTTTCATTTCC	59.898	59.958	130
CL1188.Contig4_All_836_3	(AG)7	14	609	623	CTGCTGTGCATGTAACAGAACC	ACTCTTTCATTTCCCCAAGCTAC	60.751	60.018	157
CL1188.Contig4_All_836_4	(AG)7	14	609	623	GTTGCCGAGTTTGGTATAGGTC	TACTCTTTCATTTCCCCAAGCTA	59.898	59.298	122
CL1188.Contig4_All_836_5	(AG)7	14	609	623	GTTGCCGAGTTTGGTATAGGTC	CTTTCATTTCCCCAAGCTACACT	59.898	60.847	118
CL1188.Contig5_All_837_1	(GCA)5	15	408	423	GGATTGATTTGGCTGATTGAA	GAGAAGGGGATGACGATGAAC	59.893	60.848	124
CL1188.Contig5_All_837_2	(GCA)5	15	408	423	GGATTGATTTGGCTGATTGAA	GAGAAGGGGATGACGATGAA	59.893	60.011	124
CL1188.Contig5_All_837_3	(GCA)5	15	408	423	GGATTGATTTGGCTGATTGAA	GAGGAGAAGGGGATGACGAT	59.893	60.421	127
CL1188.Contig5_All_837_4	(GCA)5	15	408	423	GGATTGATTTGGCTGATTGAA	AGTTGGAGGAGAAGGGGATG	59.893	60.447	132
CL1188.Contig5_All_837_5	(GCA)5	15	408	423	GGATTGATTTGGCTGATTGAA	CAGTTGGAGGAGAAGGGGAT	59.893	60.447	133
CL1188.Contig5_All_838_1	(AGC)5	15	1000	1015	ATCAGCAGCAAGTGGAAGC	GTAATCACGCTAGCTGTAGTGGC	59.132	60.348	88
CL1188.Contig5_All_838_2	(AGC)5	15	1000	1015	CATCAGCAGCAAGTGGAAGC	GTAATCACGCTAGCTGTAGTGGC	62.089	60.348	89
CL1188.Contig5_All_838_3	(AGC)5	15	1000	1015	GCATCAGCAGCAAGTGGAAG	GTAATCACGCTAGCTGTAGTGGC	62.089	60.348	90
CL1188.Contig5_All_838_4	(AGC)5	15	1000	1015	GCATCAGCAGCAAGTGGAA	GTAATCACGCTAGCTGTAGTGGC	61.137	60.348	90
CL1188.Contig5_All_838_5	(AGC)5	15	1000	1015	ATCAGCAGCAAGTGGAAGC	CGTAATCACGCTAGCTGTAGTGG	59.132	61.191	89
CL11893.Contig2_All_5480_1	(CTGAA)4	20	255	275	AATTAAACCAAAGAATTCGCCTC	TGCCTCTGATGTACATTAACCAA	59.873	59.527	147
CL11893.Contig2_All_5480_2	(CTGAA)4	20	255	275	GAATTAAACCAAAGAATTCGCCT	TGCCTCTGATGTACATTAACCAA	59.873	59.527	148
CL11893.Contig2_All_5480_3	(CTGAA)4	20	255	275	ATTAAACCAAAGAATTCGCCTCT	TGCCTCTGATGTACATTAACCAA	59.556	59.527	146
CL11893.Contig2_All_5480_4	(CTGAA)4	20	255	275	TTAAACCAAAGAATTCGCCTCTT	TGCCTCTGATGTACATTAACCAA	60.448	59.527	145
CL11893.Contig2_All_5480_5	(CTGAA)4	20	255	275	ACGAATTAAACCAAAGAATTCGC	TGCCTCTGATGTACATTAACCAA	60.671	59.527	150
CL11893.Contig2_All_5481_1	(CGC)6	18	429	447	TGTCTCATACGTCGTACATCTGG	TGCTGATGCAGAACGCAG	60.067	60.907	153
CL11893.Contig2_All_5481_2	(CGC)6	18	429	447	TGTCTCATACGTCGTACATCTGG	GTTGCTGATGCAGAACGC	60.067	59.065	155
CL11893.Contig2_All_5481_3	(CGC)6	18	429	447	TGTCTCATACGTCGTACATCTGG	GTTGCTGATGCAGAACGCAG	60.067	63.102	155
CL11893.Contig2_All_5481_4	(CGC)6	18	429	447	TGTCTCATACGTCGTACATCTGG	TTGCTGATGCAGAACGCAG	60.067	62.325	154
CL11893.Contig2_All_5481_5	(CGC)6	18	429	447	CATACGTCGTACATCTGGTAGGC	TGCTGATGCAGAACGCAG	60.802	60.907	148
CL11893.Contig2_All_5482_1	(TCG)5	15	1055	1070	CACAGTTCACGGTAGGAGAAATC	ACCGACGCCTTCAATGTC	60.047	59.637	99
CL11893.Contig2_All_5482_2	(TCG)5	15	1055	1070	CACAGTTCACGGTAGGAGAAATC	GACCGACGCCTTCAATGT	60.047	59.637	100
CL11893.Contig2_All_5482_3	(TCG)5	15	1055	1070	CACAGTTCACGGTAGGAGAAATC	GACCGACGCCTTCAATGTC	60.047	61.642	100
CL11893.Contig2_All_5482_4	(TCG)5	15	1055	1070	TACAACAAACTCAGATCAGCAGG	CGGAGAGCGTACGTCCAT	59.434	59.812	93
CL11893.Contig2_All_5482_5	(TCG)5	15	1055	1070	CACAGTTCACGGTAGGAGAAATC	ATGACCGACGCCTTCAATGT	60.047	62.796	102
CL11893.Contig3_All_5483_1	(GGC)6	18	1385	1403	TGCTGATGCAGAACGCAG	TGTCTCATACGTCGTACATCTGG	60.907	60.067	153
CL11893.Contig3_All_5483_2	(GGC)6	18	1385	1403	GTTGCTGATGCAGAACGC	TGTCTCATACGTCGTACATCTGG	59.065	60.067	155
CL11893.Contig3_All_5483_3	(GGC)6	18	1385	1403	GTTGCTGATGCAGAACGCAG	TGTCTCATACGTCGTACATCTGG	63.102	60.067	155
CL11893.Contig3_All_5483_4	(GGC)6	18	1385	1403	TTGCTGATGCAGAACGCAG	TGTCTCATACGTCGTACATCTGG	62.325	60.067	154
CL11893.Contig3_All_5483_5	(GGC)6	18	1385	1403	TGCTGATGCAGAACGCAG	CATACGTCGTACATCTGGTAGGC	60.907	60.802	148
CL11893.Contig3_All_5484_1	(GTTCA)4	20	1557	1577	TGCCTCTGATGTACATTAACCAA	GAATAAACCAAAGAATTCGCCTC	59.527	60.309	147
CL11893.Contig3_All_5484_2	(GTTCA)4	20	1557	1577	TGCCTCTGATGTACATTAACCAA	ATAAACCAAAGAATTCGCCTCTT	59.527	59.556	145
CL11893.Contig3_All_5484_3	(GTTCA)4	20	1557	1577	TGCCTCTGATGTACATTAACCAA	AATAAACCAAAGAATTCGCCTCT	59.527	59.556	146
CL11893.Contig3_All_5484_4	(GTTCA)4	20	1557	1577	TGCCTCTGATGTACATTAACCAA	TACGAATAAACCAAAGAATTCGC	59.527	59.549	150
CL11893.Contig3_All_5484_5	(GTTCA)4	20	1557	1577	TGCCTCTGATGTACATTAACCAAT	GAATAAACCAAAGAATTCGCCTC	59.799	60.309	147
CL1189.Contig1_All_839_1	(AGG)7	21	495	516	GAGAAGCCGCCTCAGTCC	CAACGTCCTCTTCTTCGGAT	61.074	59.284	160
CL1189.Contig1_All_839_2	(AGG)7	21	495	516	GAGAAGCCGCCTCAGTCC	GTCCTCTTCTTCGGATCGC	61.074	59.902	156
CL1189.Contig1_All_839_3	(AGG)7	21	495	516	GAGAAGCCGCCTCAGTCC	ACGTCCTCTTCTTCGGATCG	61.074	61.688	158
CL1189.Contig1_All_839_4	(AGG)7	21	495	516	GAGAAGCCGCCTCAGTCC	AACGTCCTCTTCTTCGGATCG	61.074	62.881	159
CL1189.Contig1_All_839_5	(AGG)7	21	495	516	GAGAAGCCGCCTCAGTCC	CGTCCTCTTCTTCGGATCG	61.074	60.887	157
CL1189.Contig3_All_840_1	(AGG)6	18	510	528	AGTCTCCTTAGACCGTGCGTC	CCACCAACGTCCTCTTCTTC	60.832	59.697	157
CL1189.Contig3_All_840_2	(AGG)6	18	510	528	GAGTCTCCTTAGACCGTGCGT	CCACCAACGTCCTCTTCTTC	60.832	59.697	158
CL1189.Contig3_All_840_3	(AGG)6	18	510	528	GAGTCTCCTTAGACCGTGCG	CCACCAACGTCCTCTTCTTC	60.012	59.697	158
CL1189.Contig3_All_840_4	(AGG)6	18	510	528	GTCTCCTTAGACCGTGCGTC	CCACCAACGTCCTCTTCTTC	59.874	59.697	156
CL1189.Contig3_All_840_5	(AGG)6	18	510	528	AGTCTCCTTAGACCGTGCGTC	CAACGTCCTCTTCTTCGGAT	60.832	59.284	153
CL1189.Contig3_All_841_1	(CGG)5	15	981	996	AGAGCAGGAAGCGCAGGT	CGTGCTCTGCTTCTACATATTCC	61.272	60.29	110
CL1189.Contig3_All_841_2	(CGG)5	15	981	996	AGAGCAGGAAGCGCAGGT	CTGCTTCTACATATTCCTCTGCG	61.272	60.408	104
CL1189.Contig3_All_841_5	(CGG)5	15	981	996	AGAGCAGGAAGCGCAGGT	TTCGTGCTCTGCTTCTACATATTC	61.272	59.945	112
CL11943.Contig2_All_5492_1	(GGC)5	15	703	718	CACGGACGATGGTGGTGG	GCTCCTTCTGGTGGTGGC	64.63	61.834	139
CL11943.Contig2_All_5492_2	(GGC)5	15	703	718	CACGGACGATGGTGGTGG	CTCCTTCTGGTGGTGGCG	64.63	62.868	138
CL11943.Contig2_All_5492_3	(GGC)5	15	703	718	CACGGACGATGGTGGTGG	CGCTCCTTCTGGTGGTGG	64.63	62.868	140
CL11943.Contig2_All_5492_4	(GGC)5	15	703	718	CACGGACGATGGTGGTGG	CCGCTCCTTCTGGTGGTG	64.63	62.868	141
CL11943.Contig2_All_5492_5	(GGC)5	15	703	718	CACGGACGATGGTGGTGG	GCCGCTCCTTCTGGTGGT	64.63	63.761	142
CL11943.Contig3_All_5493_1	(CCG)5	15	203	218	GCTCCTTCTGGTGGTGGC	CACGGACGATGGTGGTGG	61.834	64.63	139
CL11943.Contig3_All_5493_2	(CCG)5	15	203	218	CTCCTTCTGGTGGTGGCG	CACGGACGATGGTGGTGG	62.868	64.63	138
CL11943.Contig3_All_5493_3	(CCG)5	15	203	218	CGCTCCTTCTGGTGGTGG	CACGGACGATGGTGGTGG	62.868	64.63	140
CL11943.Contig3_All_5493_4	(CCG)5	15	203	218	CCGCTCCTTCTGGTGGTG	CACGGACGATGGTGGTGG	62.868	64.63	141
CL11943.Contig3_All_5493_5	(CCG)5	15	203	218	GCCGCTCCTTCTGGTGGT	CACGGACGATGGTGGTGG	63.761	64.63	142
CL1195.Contig2_All_850_4	(CGC)5	15	317	332	ATACGACGAGGAAGAGGAGGAC	GTGCACATGACCAGCGAC	60.994	59.819	150
CL1195.Contig2_All_850_5	(CGC)5	15	317	332	AATACGACGAGGAAGAGGAGGAC	GTGCACATGACCAGCGAC	62.148	59.819	151
CL11985.Contig1_All_5499_1	(AC)6	12	318	330	CTTTCGAGAAAATGCAAGAGAAA	ACCTGGTTGTAGTCTCTTGGTGA	60.01	60.081	122
CL11985.Contig1_All_5499_2	(AC)6	12	318	330	CTTTCGAGAAAATGCAAGAGAAA	TCACCTGGTTGTAGTCTCTTGGT	60.01	60.081	124
CL11985.Contig1_All_5499_3	(AC)6	12	318	330	TTTCTTTCGAGAAAATGCAAGAG	ACCTGGTTGTAGTCTCTTGGTGA	60.01	60.081	125
CL11985.Contig1_All_5499_4	(AC)6	12	318	330	CTTTCTTTCGAGAAAATGCAAGA	ACCTGGTTGTAGTCTCTTGGTGA	60.01	60.081	126
CL11985.Contig1_All_5499_5	(AC)6	12	318	330	CTTTCTTTCGAGAAAATGCAAGA	TCACCTGGTTGTAGTCTCTTGGT	60.01	60.081	128
CL11997.Contig7_All_5509_1	(GCG)5	15	361	376	GAGTCTCCTCGCTAACTCCTTG	CTTCACCCTCCTCCTCTGC	59.66	59.929	156
CL11997.Contig7_All_5509_2	(GCG)5	15	361	376	GGAGTCTCCTCGCTAACTCCTT	CTTCACCCTCCTCCTCTGC	60.389	59.929	157
CL11997.Contig7_All_5509_3	(GCG)5	15	361	376	GAGTCTCCTCGCTAACTCCTTG	CCTTCACCCTCCTCCTCTG	59.66	59.77	157
CL11997.Contig7_All_5509_4	(GCG)5	15	361	376	GGAGTCTCCTCGCTAACTCCTT	CCTTCACCCTCCTCCTCTG	60.389	59.77	158
CL11997.Contig7_All_5509_5	(GCG)5	15	361	376	GAGTCTCCTCGCTAACTCCTTG	CCCTTCACCCTCCTCCTCT	59.66	60.589	158
CL119.Contig9_All_48_3	(AAG)5	15	357	372	CTTAGGACATGGCCTTCCTCATC	ATATGGGTCTCGCTGGTAATTTG	63.308	61.384	122
CL119.Contig9_All_48_4	(AAG)5	15	357	372	CTTAGGACATGGCCTTCCTCATC	CATATGGGTCTCGCTGGTAATTT	63.308	61.384	123
CL119.Contig9_All_48_5	(AAG)5	15	357	372	TAGGACATGGCCTTCCTCATC	ATATGGGTCTCGCTGGTAATTTG	61.361	61.384	120
CL12006.Contig1_All_5510_1	(CAG)5	15	279	294	TAAGCAGGTATACCACGCAATTT	TCAAAGGGTGTTGTGACACATAG	59.936	59.944	89
CL12006.Contig1_All_5510_2	(CAG)5	15	279	294	TAAGCAGGTATACCACGCAATTT	AATTCAATATTTGCCCTTGATGA	59.936	59.705	122
CL12006.Contig1_All_5510_5	(CAG)5	15	279	294	TAAGCAGGTATACCACGCAATTT	CAATTCAATATTTGCCCTTGATG	59.936	60.538	123
CL1200.Contig1_All_852_1	(CTC)5	15	846	861	TCAGCCTGATATTGCTCTGGTAT	GAAGATGAGGAGAAGACAGGACA	60.129	59.87	152
CL1200.Contig1_All_852_2	(CTC)5	15	846	861	TCAGCCTGATATTGCTCTGGTAT	TGAAGATGAGGAGAAGACAGGAC	60.129	59.87	153
CL1200.Contig1_All_852_3	(CTC)5	15	846	861	GCCTGATATTGCTCTGGTATGTT	GAAGATGAGGAGAAGACAGGACA	59.541	59.87	149
CL1200.Contig1_All_852_4	(CTC)5	15	846	861	GCCTGATATTGCTCTGGTATGTT	TGAAGATGAGGAGAAGACAGGAC	59.541	59.87	150
CL1200.Contig1_All_852_5	(CTC)5	15	846	861	TCAGCCTGATATTGCTCTGGTAT	ATGAAGATGAGGAGAAGACAGGA	60.129	59.337	154
CL1200.Contig2_All_853_2	(CTC)5	15	643	658	TCAGCCTGATATTGCTCTGGTAT	TGAAGATGAGAAGACAGGACAGC	60.129	60.947	150
CL12017.Contig1_All_5512_1	(CTG)6	18	531	549	TGGATCTCCCTCTCATTTTAGTG	CTCTCGTCTTCTGTCTGTCGATT	59.601	60.067	152
CL12017.Contig1_All_5512_2	(CTG)6	18	531	549	GATCTCCCTCTCATTTTAGTGCC	CTCTCGTCTTCTGTCTGTCGATT	60.449	60.067	150
CL12017.Contig1_All_5512_3	(CTG)6	18	531	549	GGATCTCCCTCTCATTTTAGTGC	CTCTCGTCTTCTGTCTGTCGATT	60.449	60.067	151
CL12017.Contig1_All_5512_4	(CTG)6	18	531	549	TGGATCTCCCTCTCATTTTAGTG	TCTCGTCTTCTGTCTGTCGATTT	59.601	60.43	151
CL12017.Contig1_All_5512_5	(CTG)6	18	531	549	GATCTCCCTCTCATTTTAGTGCC	TCTCGTCTTCTGTCTGTCGATTT	60.449	60.43	149
CL12022.Contig1_All_5515_1	(GCA)5	15	165	180	CCTCTCTTAATTGGTTCTTGCCT	ACCTCTCTCGCTCGCTAGCTTA	60.134	62.102	81
CL12022.Contig1_All_5515_2	(GCA)5	15	165	180	CCTCTCTTAATTGGTTCTTGCCT	CCATCTCGATCGACCTCTCTC	60.134	61.288	93
CL12022.Contig1_All_5515_3	(GCA)5	15	165	180	CTCTTAATTGGTTCTTGCCTTCA	CCATCTCGATCGACCTCTCTC	59.78	61.288	90
CL12022.Contig1_All_5515_4	(GCA)5	15	165	180	CCTCTCTTAATTGGTTCTTGCCT	CCTCTCTCGCTCGCTAGCTTA	60.134	61.402	80
CL12022.Contig1_All_5515_5	(GCA)5	15	165	180	TCTTAATTGGTTCTTGCCTTCAC	CCATCTCGATCGACCTCTCTC	59.659	61.288	89
CL12022.Contig4_All_5516_1	(CTG)5	15	252	267	CTCTCTCGCTCGCTAGCTTAAC	CCTGCTCCTCTCTTAATTGGTTC	60.082	60.594	85
CL12022.Contig4_All_5516_2	(CTG)5	15	252	267	CTCTCTCGCTCGCTAGCTTAAC	TCCTCTCTTAATTGGTTCTTGCC	60.082	60.924	80
CL12022.Contig4_All_5516_3	(CTG)5	15	252	267	CTCTCTCGCTCGCTAGCTTAAC	CTCCTCTCTTAATTGGTTCTTGC	60.082	58.597	81
CL12022.Contig4_All_5516_4	(CTG)5	15	252	267	CTCTCTCGCTCGCTAGCTTAAC	GCTCCTCTCTTAATTGGTTCTTG	60.082	58.597	82
CL12022.Contig4_All_5516_5	(CTG)5	15	252	267	CTCTCTCGCTCGCTAGCTTAAC	TGCTCCTCTCTTAATTGGTTCTT	60.082	58.597	83
CL1203.Contig2_All_854_1	(CCG)5	15	235	250	AGAACGGCGTCCCACATC	CAATGCATAGATTCAGAAGACCC	62.108	59.979	159
CL1203.Contig2_All_854_2	(CCG)5	15	235	250	GAGAACGGCGTCCCACAT	CAATGCATAGATTCAGAAGACCC	62.108	59.979	160
CL1203.Contig2_All_854_3	(CCG)5	15	235	250	GAGAACGGCGTCCCACATC	CAATGCATAGATTCAGAAGACCC	64.019	59.979	160
CL1203.Contig2_All_854_4	(CCG)5	15	235	250	AGAACGGCGTCCCACATC	CATAGATTCAGAAGACCCGCAT	62.108	60.471	154
CL1203.Contig2_All_854_5	(CCG)5	15	235	250	AGAACGGCGTCCCACATC	ATGCATAGATTCAGAAGACCCG	62.108	60.471	157
CL1204.Contig2_All_856_1	(GCT)5	15	234	249	GCGATCTATGACTCTACGTCTGC	GCTCCCGTCCTCCGACTC	60.435	63.361	149
CL1204.Contig2_All_856_3	(GCT)5	15	234	249	GCGATCTATGACTCTACGTCTGC	CTCGGACCGTGGAACCCT	60.435	63.469	109
CL1204.Contig2_All_856_5	(GCT)5	15	234	249	TCTATGACTCTACGTCTGCTCCG	GCTCCCGTCCTCCGACTC	60.946	63.361	145
CL12060.Contig1_All_5518_1	(TGA)6	18	1136	1154	GCAGCTTGTCCTACTAGATCCCT	CACAAGGATCGATGTCAAACTCT	60.287	60.543	107
CL12060.Contig1_All_5518_2	(TGA)6	18	1136	1154	CTACTAGATCCCTGTTCCGATCC	CACAAGGATCGATGTCAAACTCT	60.335	60.543	97
CL12060.Contig1_All_5518_3	(TGA)6	18	1136	1154	TCCTACTAGATCCCTGTTCCGAT	CACAAGGATCGATGTCAAACTCT	60.335	60.543	99
CL12060.Contig1_All_5518_5	(TGA)6	18	1136	1154	GCAGCTTGTCCTACTAGATCCCT	GTAGGCAAAATCTTCCACAAGG	60.287	60.001	122
CL12060.Contig3_All_5519_2	(AGC)5	15	404	419	ATGACTCCGAGGAGGAGCA	CTGTACTGCGCCGGCTTC	60.929	63.071	160
CL12060.Contig3_All_5519_5	(AGC)5	15	404	419	AGGACGTCATGGTCCTCG	CTGTACTGCGCCGGCTTC	59.612	63.071	127
CL12065.Contig1_All_5522_1	(TG)8	16	1306	1322	TGTCTGAATAATCAGCAGAAGCA	GATGAAAGGGAAACCTCATCTCT	60.032	59.96	141
CL12065.Contig1_All_5522_2	(TG)8	16	1306	1322	TGTCTGAATAATCAGCAGAAGCA	AGATGAAAGGGAAACCTCATCTC	60.032	59.96	142
CL12065.Contig1_All_5522_3	(TG)8	16	1306	1322	TGTCTGAATAATCAGCAGAAGCA	AAGGGAAACCTCATCTCTACTCG	60.032	60.135	136
CL12065.Contig1_All_5522_4	(TG)8	16	1306	1322	TGTCTGAATAATCAGCAGAAGCA	AAAGATGAAAGGGAAACCTCATC	60.032	59.839	144
CL12065.Contig1_All_5522_5	(TG)8	16	1306	1322	TGTCTGAATAATCAGCAGAAGCA	GAAAGATGAAAGGGAAACCTCAT	60.032	59.839	145
CL12065.Contig2_All_5523_1	(TG)8	16	1323	1339	GAATAATCAGCAGAACGAGCACT	GATGAAAGGGAAACCTCATCTCT	59.933	59.96	128
CL12065.Contig2_All_5523_2	(TG)8	16	1323	1339	GAATAATCAGCAGAACGAGCACT	AGATGAAAGGGAAACCTCATCTC	59.933	59.96	129
CL12065.Contig2_All_5523_3	(TG)8	16	1323	1339	GAATAATCAGCAGAACGAGCACT	AAGGGAAACCTCATCTCTACTCG	59.933	60.135	123
CL12065.Contig2_All_5523_4	(TG)8	16	1323	1339	GAATAATCAGCAGAACGAGCACT	AAAGATGAAAGGGAAACCTCATC	59.933	59.839	131
CL12065.Contig2_All_5523_5	(TG)8	16	1323	1339	GAATAATCAGCAGAACGAGCACT	AAAAAGATGAAAGGGAAACCTCA	59.933	60.32	133
CL1206.Contig76_All_860_1	(CT)6	12	179	191	CCCACTGAAGTTGTCTCCTTGTA	ATCTGCCTGTGCTACACAATCTT	60.565	60.206	129
CL1206.Contig76_All_860_2	(CT)6	12	179	191	CCCACTGAAGTTGTCTCCTTGTA	ATTTTTCAGTGTCTCATCTGCCT	60.565	59.295	144
CL1206.Contig76_All_860_3	(CT)6	12	179	191	TCCTTGTAAGGATATATGCCCAG	ATTTTTCAGTGTCTCATCTGCCT	59.386	59.295	129
CL1206.Contig76_All_860_4	(CT)6	12	179	191	TTGTAAGGATATATGCCCAGGTT	ATCTGCCTGTGCTACACAATCTT	58.831	60.206	111
CL1206.Contig76_All_860_5	(CT)6	12	179	191	AAGGATATATGCCCAGGTTATCA	ATCTGCCTGTGCTACACAATCTT	58.789	60.206	107
CL120.Contig1_All_49_1	(TCC)5	15	192	207	GTCCAGAATAGCCACCAGTTG	ACGCCAATGGAGTGGTGC	59.607	63.177	136
CL120.Contig1_All_49_2	(TCC)5	15	192	207	CGTCCAGAATAGCCACCAGTT	ACGCCAATGGAGTGGTGC	61.429	63.177	137
CL120.Contig1_All_49_3	(TCC)5	15	192	207	CAGAATAGCCACCAGTTGCC	ACGCCAATGGAGTGGTGC	60.657	63.177	133
CL120.Contig1_All_49_4	(TCC)5	15	192	207	GTCCAGAATAGCCACCAGTTG	GCCAATGGAGTGGTGCCC	59.607	64.922	134
CL120.Contig1_All_49_5	(TCC)5	15	192	207	TCCAGAATAGCCACCAGTTG	ACGCCAATGGAGTGGTGC	58.722	63.177	135
CL12108.Contig2_All_5532_1	(TA)7	14	1814	1828	CAAACTACACACCAGGGTAGAGG	CATTCAGACCTCTTGGAGTTTGT	59.965	59.668	141
CL12108.Contig2_All_5532_2	(TA)7	14	1814	1828	CAAACTACACACCAGGGTAGAGG	ACCATTCAGACCTCTTGGAGTTT	59.965	60.395	143
CL12108.Contig2_All_5532_3	(TA)7	14	1814	1828	CAAACTACACACCAGGGTAGAGG	AACCATTCAGACCTCTTGGAGTT	59.965	60.395	144
CL12108.Contig2_All_5532_4	(TA)7	14	1814	1828	CAAACTACACACCAGGGTAGAGG	AAACCATTCAGACCTCTTGGAGT	59.965	60.395	145
CL12108.Contig3_All_5533_1	(TA)7	14	2016	2030	AAATACACACCAAGGTAGAGGCA	CCATTCAGAACTCTTGGAATTTG	59.941	59.987	140
CL12108.Contig3_All_5533_2	(TA)7	14	2016	2030	TACACACCAAGGTAGAGGCAGAT	CCATTCAGAACTCTTGGAATTTG	60.068	59.987	137
CL12108.Contig3_All_5533_3	(TA)7	14	2016	2030	ATACACACCAAGGTAGAGGCAGA	CCATTCAGAACTCTTGGAATTTG	60.068	59.987	138
CL12108.Contig3_All_5533_4	(TA)7	14	2016	2030	AATACACACCAAGGTAGAGGCAG	CCATTCAGAACTCTTGGAATTTG	59.595	59.987	139
CL12108.Contig3_All_5533_5	(TA)7	14	2016	2030	AAATACACACCAAGGTAGAGGCA	TTCAGAACTCTTGGAATTTGTCC	59.941	59.623	137
CL12112.Contig1_All_5534_2	(CCT)5	15	599	614	GAGAGAACATCAGCAGCACG	AGAAATCGAACTGGCAGGG	59.733	60.203	236
CL12112.Contig2_All_5535_1	(CCT)5	15	589	604	GAGAGAACATCAGCAGCACG	ACGAACTCTGATATATGCCCCAT	59.733	60.925	215
CL12112.Contig2_All_5535_2	(CCT)5	15	589	604	GAGAGAACATCAGCAGCACG	CGAACTCTGATATATGCCCCAT	59.733	60.191	214
CL12112.Contig2_All_5535_3	(CCT)5	15	589	604	GAGAGAACATCAGCAGCACG	ACACGAACTCTGATATATGCCCC	59.733	61.437	217
CL12112.Contig2_All_5535_4	(CCT)5	15	589	604	GAGAGAACATCAGCAGCACG	ACGAACTCTGATATATGCCCCA	59.733	60.711	215
CL12112.Contig2_All_5535_5	(CCT)5	15	589	604	GAGAGAACATCAGCAGCACG	CACGAACTCTGATATATGCCCC	59.733	60.711	216
CL1211.Contig5_All_864_1	(TA)7	14	2625	2639	AGAGACCAGAGATGTGGGTTGT	TCTAGTCCTCTCCCTTCCTTCTC	60.036	59.499	124
CL1211.Contig5_All_864_2	(TA)7	14	2625	2639	AGAGACCAGAGATGTGGGTTGT	CTCCTCTAGTCCTCTCCCTTCCT	60.036	60.72	128
CL1211.Contig5_All_864_3	(TA)7	14	2625	2639	AGAGACCAGAGATGTGGGTTGT	CTCCTCCTCTAGTCCTCTCCCTT	60.036	60.72	131
CL1211.Contig5_All_864_4	(TA)7	14	2625	2639	GGGACAGAGAGACCAGAGATGT	TCTAGTCCTCTCCCTTCCTTCTC	59.733	59.499	131
CL1211.Contig5_All_864_5	(TA)7	14	2625	2639	TTTACATGTGTACCACGCCACT	TCTAGTCCTCTCCCTTCCTTCTC	60.347	59.499	160
CL12124.Contig1_All_5536_1	(CTG)8	24	807	831	CTGTTGCTGCTGCATAAAGTACA	ACACCCTTCTTCAGGGGATAGTA	60.494	60.241	157
CL12124.Contig1_All_5536_2	(CTG)8	24	807	831	CTGTTGCTGCTGCATAAAGTACA	ATCATCAAAATCAGCAACTCCAG	60.494	60.497	92
CL12124.Contig1_All_5536_3	(CTG)8	24	807	831	CTGTTGCTGCTGCATAAAGTACA	CCCTTCTTCAGGGGATAGTAAAC	60.494	59.412	154
CL12124.Contig1_All_5536_4	(CTG)8	24	807	831	CTGTTGCTGCTGCATAAAGTACA	ACCCTTCTTCAGGGGATAGTAAA	60.494	59.412	155
CL12124.Contig1_All_5536_5	(CTG)8	24	807	831	CTGTTGCTGCTGCATAAAGTACA	CACCCTTCTTCAGGGGATAGTAA	60.494	60.69	156
CL12124.Contig2_All_5537_1	(CAG)8	24	3164	3188	ACACCCTTCTTCAGGGGATAGTA	CTGTTGCTGCTGCATAAAGTACA	60.241	60.494	157
CL12124.Contig2_All_5537_2	(CAG)8	24	3164	3188	ATCATCAAAATCAGCAACTCCAG	CTGTTGCTGCTGCATAAAGTACA	60.497	60.494	92
CL12124.Contig2_All_5537_3	(CAG)8	24	3164	3188	CCCTTCTTCAGGGGATAGTAAAC	CTGTTGCTGCTGCATAAAGTACA	59.412	60.494	154
CL12124.Contig2_All_5537_4	(CAG)8	24	3164	3188	ACCCTTCTTCAGGGGATAGTAAA	CTGTTGCTGCTGCATAAAGTACA	59.412	60.494	155
CL12124.Contig2_All_5537_5	(CAG)8	24	3164	3188	CACCCTTCTTCAGGGGATAGTAA	CTGTTGCTGCTGCATAAAGTACA	60.69	60.494	156
CL12138.Contig1_All_5540_1	(GAA)5	15	376	391	AATGGATGTGACAGGGGTGTAG	GTAAGAGGGGCAGTTTAGTTTCC	61.047	59.575	93
CL12138.Contig1_All_5540_2	(GAA)5	15	376	391	AATGGATGTGACAGGGGTGTA	GTAAGAGGGGCAGTTTAGTTTCC	60.104	59.575	93
CL12138.Contig1_All_5540_3	(GAA)5	15	376	391	AAATGGATGTGACAGGGGTGTAG	GTAAGAGGGGCAGTTTAGTTTCC	62.244	59.575	94
CL12138.Contig1_All_5540_4	(GAA)5	15	376	391	ATGGATGTGACAGGGGTGTAG	GTAAGAGGGGCAGTTTAGTTTCC	59.712	59.575	92
CL12138.Contig1_All_5540_5	(GAA)5	15	376	391	AAATGGATGTGACAGGGGTGTA	GTAAGAGGGGCAGTTTAGTTTCC	61.407	59.575	94
CL12139.Contig2_All_5541_1	(GAG)5	15	708	723	ATGGTGAGGAATCAAGGATTGAC	CAACAGTAGTTGGTGCATTGGTA	61.446	59.97	135
CL12139.Contig2_All_5541_2	(GAG)5	15	708	723	ATGGTGAGGAATCAAGGATTGAC	TCCCATTCTCAACAGTAGTTGGT	61.446	59.914	144
CL12139.Contig2_All_5541_3	(GAG)5	15	708	723	ATGGTGAGGAATCAAGGATTGAC	GTCCCATTCTCAACAGTAGTTGG	61.446	59.914	145
CL12139.Contig2_All_5541_4	(GAG)5	15	708	723	ATGGTGAGGAATCAAGGATTGAC	TCTCAACAGTAGTTGGTGCATTG	61.446	60.218	138
CL12139.Contig2_All_5541_5	(GAG)5	15	708	723	GATGGTGAGGAATCAAGGATTG	CAACAGTAGTTGGTGCATTGGTA	60.693	59.97	136
CL12156.Contig1_All_5542_1	(GCA)9	27	906	933	ACGAGTTCATCCTCTGGTTCC	CTCTCCGATCTACCTAACCCTGT	60.505	60.029	119
CL12156.Contig1_All_5542_2	(GCA)9	27	906	933	GGACGAGTTCATCCTCTGGTT	CTCTCCGATCTACCTAACCCTGT	60.505	60.029	121
CL12156.Contig1_All_5542_3	(GCA)9	27	906	933	ACGAGTTCATCCTCTGGTTCC	CGATCTACCTAACCCTGTACGTG	60.505	59.955	114
CL12156.Contig1_All_5542_4	(GCA)9	27	906	933	GGACGAGTTCATCCTCTGGTT	CGATCTACCTAACCCTGTACGTG	60.505	59.955	116
CL12156.Contig1_All_5542_5	(GCA)9	27	906	933	ACGAGTTCATCCTCTGGTTCC	AGTGTACTCTGTTCTGCTCTCCG	60.505	60.124	135
CL12163.Contig2_All_5547_1	(CGG)5	15	227	242	ACGTACCGGCCATACGCC	GAACCACGACACGGACAAC	64.125	59.996	156
CL12163.Contig2_All_5547_2	(CGG)5	15	227	242	ATACGCCGCCGAGTACGG	GAACCACGACACGGACAAC	64.35	59.996	145
CL12163.Contig2_All_5547_3	(CGG)5	15	227	242	ACGTACCGGCCATACGCC	CACGACACGGACAACGTC	64.125	59.689	152
CL12163.Contig2_All_5547_4	(CGG)5	15	227	242	ATACGCCGCCGAGTACGG	CACGACACGGACAACGTC	64.35	59.689	141
CL12163.Contig2_All_5547_5	(CGG)5	15	227	242	ACGTACCGGCCATACGCC	ACGAACCACGACACGGAC	64.125	60.6	158
CL12163.Contig2_All_5548_1	(CTG)5	15	583	598	CCTTCTTCTGCAGGAATACCTCT	GTTCGTCGACCTTCTTCCATAC	60.261	60.004	157
CL12163.Contig2_All_5548_2	(CTG)5	15	583	598	CCTTCTTCTGCAGGAATACCTCT	GACCTTCTTCCATACATGTCCC	60.261	59.696	150
CL12163.Contig2_All_5548_3	(CTG)5	15	583	598	CCTTCTTCTGCAGGAATACCTCT	CGACCTTCTTCCATACATGTCC	60.261	60.743	151
CL12163.Contig2_All_5548_4	(CTG)5	15	583	598	CCTTCTTCTGCAGGAATACCTCT	TCGTCGACCTTCTTCCATACAT	60.261	60.875	155
CL12163.Contig2_All_5548_5	(CTG)5	15	583	598	ATACCTCTGCCTGTTCGTCTGT	GTTCGTCGACCTTCTTCCATAC	60.196	60.004	142
CL12168.Contig1_All_5551_1	(GGA)5	15	191	206	CTGCTTCAGCTCTCGATGG	ACCTTATGATAGAACGGGTGCTT	59.822	60.262	130
CL12168.Contig1_All_5551_2	(GGA)5	15	191	206	CCTGCTTCAGCTCTCGATG	ACCTTATGATAGAACGGGTGCTT	59.822	60.262	131
CL12168.Contig1_All_5551_3	(GGA)5	15	191	206	CTGCTTCAGCTCTCGATGG	CGTGGAGAAGAATCACCTTATGA	59.822	60.489	144
CL12168.Contig1_All_5551_4	(GGA)5	15	191	206	CCTGCTTCAGCTCTCGATG	CGTGGAGAAGAATCACCTTATGA	59.822	60.489	145
CL12168.Contig1_All_5551_5	(GGA)5	15	191	206	CTGCTTCAGCTCTCGATGG	ATCACCTTATGATAGAACGGGTG	59.822	59.277	133
CL12191.Contig3_All_5554_1	(GGA)5	15	2792	2807	GGAAAGTACGACATCATCAAAGG	CAAGCCAGTCACATATCCTCAG	59.885	59.757	159
CL12191.Contig3_All_5554_2	(GGA)5	15	2792	2807	TACGACATCATCAAAGGTCAGGT	CAAGCCAGTCACATATCCTCAG	60.787	59.757	153
CL12191.Contig3_All_5554_3	(GGA)5	15	2792	2807	GTACGACATCATCAAAGGTCAGG	CAAGCCAGTCACATATCCTCAG	60.787	59.757	154
CL12191.Contig3_All_5554_4	(GGA)5	15	2792	2807	TGGAAAGTACGACATCATCAAAG	CAAGCCAGTCACATATCCTCAG	59.144	59.757	160
CL12191.Contig3_All_5554_5	(GGA)5	15	2792	2807	TACGACATCATCAAAGGTCAGG	CAAGCCAGTCACATATCCTCAG	59.993	59.757	153
CL12196.Contig1_All_5555_1	(GT)12	24	215	239	AAGATCGGTGGTGGTATATGATG	GGTGCGATTATTCAACCCTACTT	59.979	60.587	140
CL12196.Contig1_All_5555_3	(GT)12	24	215	239	AAAAGATCGGTGGTGGTATATGA	GGTGCGATTATTCAACCCTACTT	59.622	60.587	142
CL12196.Contig1_All_5555_4	(GT)12	24	215	239	AAGGTGCACAAATAAAAAGATCG	GGTGCGATTATTCAACCCTACTT	59.569	60.587	156
CL12196.Contig1_All_5555_5	(GT)12	24	215	239	AGATCGGTGGTGGTATATGATGT	GGTGCGATTATTCAACCCTACTT	59.5	60.587	139
CL12202.Contig5_All_5556_1	(CT)7	14	228	242	GAAGTCCGCATCGTCTTGTC	ATTTCCATCCTCGTCGAGTC	60.812	59.094	160
CL12202.Contig5_All_5556_2	(CT)7	14	228	242	CATCGTCTTGTCGCGTGC	GAATAGCATTTCCATCCTCGTC	62.695	59.937	159
CL12202.Contig5_All_5556_3	(CT)7	14	228	242	GCATCGTCTTGTCGCGTG	GAATAGCATTTCCATCCTCGTC	62.695	59.937	160
CL12202.Contig5_All_5556_4	(CT)7	14	228	242	GAAGTCCGCATCGTCTTGTC	CATCCTCGTCGAGTCGCT	60.812	60.096	155
CL12202.Contig5_All_5556_5	(CT)7	14	228	242	GAAGTCCGCATCGTCTTGTC	TTTCCATCCTCGTCGAGTC	60.812	58.734	159
CL12206.Contig1_All_5557_4	(CAG)7	21	267	288	GGGTTCTATAAGTGGGTGGTGAT	AGATCAACACGACCATTCTGCT	60.354	61.077	150
CL12206.Contig1_All_5557_5	(CAG)7	21	267	288	GGGTTCTATAAGTGGGTGGTGAT	GATCAACACGACCATTCTGCT	60.354	60.134	149
CL12213.Contig4_All_5560_1	(ACA)5	15	463	478	GTGTCTCCCTCACCTCTACTGTG	GATGGCAGCATCAACTCTACTTC	60.22	60.284	149
CL12213.Contig4_All_5560_2	(ACA)5	15	463	478	TGTGTCTCCCTCACCTCTACTGT	GATGGCAGCATCAACTCTACTTC	60.22	60.284	150
CL12213.Contig4_All_5560_3	(ACA)5	15	463	478	GTGTGTCTCCCTCACCTCTACTG	GATGGCAGCATCAACTCTACTTC	60.22	60.284	151
CL12213.Contig4_All_5560_4	(ACA)5	15	463	478	GTGTCTCCCTCACCTCTACTGTG	TGGCAGCATCAACTCTACTTCTT	60.22	60.438	147
CL12213.Contig4_All_5560_5	(ACA)5	15	463	478	TGTGTCTCCCTCACCTCTACTGT	TGGCAGCATCAACTCTACTTCTT	60.22	60.438	148
CL12215.Contig2_All_5561_1	(CCG)5	15	1300	1315	GCATCACTCTTCGACTTGATGAC	GTCCCTCCTCCCGACCTT	61.207	61.42	159
CL12215.Contig2_All_5561_2	(CCG)5	15	1300	1315	CCATTTTGACTTGCATCACTCTT	ACCTTCCCCGCCTACCAG	60.528	62.363	158
CL12215.Contig2_All_5561_3	(CCG)5	15	1300	1315	ATTTTGACTTGCATCACTCTTCG	ACCTTCCCCGCCTACCAG	60.656	62.363	156
CL12215.Contig2_All_5561_4	(CCG)5	15	1300	1315	ATCACTCTTCGACTTGATGACG	GTCCCTCCTCCCGACCTT	59.357	61.42	157
CL12215.Contig2_All_5561_5	(CCG)5	15	1300	1315	CTTGCATCACTCTTCGACTTGAT	ACCTTCCCCGCCTACCAG	60.807	62.363	149
CL1221.Contig1_All_865_1	(GTT)5	15	610	625	CTGCTCGTGGAAGACTCGAAC	GATCATCCGGTCAGTGTCG	62.447	60.063	147
CL1221.Contig1_All_865_2	(GTT)5	15	610	625	TGCTCGTGGAAGACTCGAAC	GATCATCCGGTCAGTGTCG	61.546	60.063	146
CL1221.Contig1_All_865_3	(GTT)5	15	610	625	CTGCTCGTGGAAGACTCGAA	GATCATCCGGTCAGTGTCG	61.674	60.063	147
CL1221.Contig1_All_865_4	(GTT)5	15	610	625	TGCTCGTGGAAGACTCGAA	GATCATCCGGTCAGTGTCG	60.694	60.063	146
CL1221.Contig1_All_865_5	(GTT)5	15	610	625	GGCTGCTCGTGGAAGACTC	GATCATCCGGTCAGTGTCG	61.121	60.063	149
CL1221.Contig2_All_866_1	(CAA)5	15	855	870	GATCATCCGGTCAGTGTCG	CTGCTCGTGGAAGACTCGAAC	60.063	62.447	147
CL1221.Contig2_All_866_2	(CAA)5	15	855	870	GATCATCCGGTCAGTGTCG	TGCTCGTGGAAGACTCGAAC	60.063	61.546	146
CL1221.Contig2_All_866_3	(CAA)5	15	855	870	GATCATCCGGTCAGTGTCG	CTGCTCGTGGAAGACTCGAA	60.063	61.674	147
CL1221.Contig2_All_866_4	(CAA)5	15	855	870	GATCATCCGGTCAGTGTCG	TGCTCGTGGAAGACTCGAA	60.063	60.694	146
CL1221.Contig2_All_866_5	(CAA)5	15	855	870	GATCATCCGGTCAGTGTCG	GGCTGCTCGTGGAAGACTC	60.063	61.121	149
CL12220.Contig2_All_5563_1	(CTAGG)4	20	487	507	AGAGTTACACATGTAGTGCCGTG	GAGCTGAAGACGTCGCCC	59.25	62.127	149
CL12220.Contig2_All_5563_2	(CTAGG)4	20	487	507	AGAGTTACACATGTAGTGCCGTG	GCTCCCGAGCTGAAGACG	59.25	62.254	155
CL12220.Contig2_All_5563_3	(CTAGG)4	20	487	507	AGAGTTACACATGTAGTGCCGTG	CGCTCCCGAGCTGAAGAC	59.25	62.254	156
CL12222.Contig2_All_5565_1	(CCT)7	21	248	269	CGCGTCACCGAGATCACC	GTCGGAGAAGTCGTGGAAGAT	63.967	60.643	141
CL12222.Contig2_All_5565_2	(CCT)7	21	248	269	ACATACACCGTCGTCGTGG	GTGCACTGCGGGAGAGGT	60.457	62.508	155
CL12222.Contig2_All_5565_3	(CCT)7	21	248	269	CCACATACACCGTCGTCGT	GTGCACTGCGGGAGAGGT	60.457	62.508	157
CL12222.Contig2_All_5565_4	(CCT)7	21	248	269	CGTCCACATACACCGTCGT	GTGCACTGCGGGAGAGGT	60.457	62.508	160
CL12222.Contig2_All_5565_5	(CCT)7	21	248	269	CGCGTCACCGAGATCACC	TCGGAGAAGTCGTGGAAGAT	63.967	59.803	140
CL12223.Contig1_All_5568_2	(AGC)6	18	318	336	AGCAGATGGACCACGACG	CTAGCTCGCGACGGAGAC	60.871	59.837	158
CL12223.Contig2_All_5569_1	(AGC)5	15	330	345	CAGCAGGCAAGCTCCAGG	ACTAATAGCTAGCTGGCCACGG	63.29	61.923	137
CL12223.Contig2_All_5569_2	(AGC)5	15	330	345	GCAGCAGGCAAGCTCCAG	ACTAATAGCTAGCTGGCCACGG	63.451	61.923	138
CL12223.Contig2_All_5569_3	(AGC)5	15	330	345	CAGGCAGCAGGCAAGCTC	ACTAATAGCTAGCTGGCCACGG	63.451	61.923	141
CL12223.Contig2_All_5569_4	(AGC)5	15	330	345	CAGCAGGCAAGCTCCAGG	CTAATAGCTAGCTGGCCACGG	63.29	61.237	136
CL12223.Contig2_All_5569_5	(AGC)5	15	330	345	CAGCAGGCAAGCTCCAGG	TAATAGCTAGCTGGCCACGG	63.29	60.376	135
CL12240.Contig2_All_5572_1	(AG)7	14	379	393	AGAGCTCATGCATGGTTTTCATA	CTAGCAACAAAGCTCTCCATCC	60.99	60.393	113
CL12240.Contig2_All_5572_2	(AG)7	14	379	393	AGAGCTCATGCATGGTTTTCATA	CCTAGCAACAAAGCTCTCCATC	60.99	60.393	114
CL12240.Contig2_All_5572_3	(AG)7	14	379	393	GAGCTCATGCATGGTTTTCATA	CTAGCAACAAAGCTCTCCATCC	60.103	60.393	112
CL12240.Contig2_All_5572_4	(AG)7	14	379	393	GAGCTCATGCATGGTTTTCATA	CCTAGCAACAAAGCTCTCCATC	60.103	60.393	113
CL12240.Contig2_All_5572_5	(AG)7	14	379	393	AGAGCTCATGCATGGTTTTCAT	CTAGCAACAAAGCTCTCCATCC	61.017	60.393	113
CL12240.Contig3_All_5573_1	(TC)7	14	592	606	CTAGCAACAAAGCTCTCCATCC	AGAGCTCATGCATGGTTTTCATA	60.393	60.99	113
CL12240.Contig3_All_5573_2	(TC)7	14	592	606	CCTAGCAACAAAGCTCTCCATC	AGAGCTCATGCATGGTTTTCATA	60.393	60.99	114
CL12240.Contig3_All_5573_3	(TC)7	14	592	606	CTAGCAACAAAGCTCTCCATCC	GAGCTCATGCATGGTTTTCATA	60.393	60.103	112
CL12240.Contig3_All_5573_4	(TC)7	14	592	606	CCTAGCAACAAAGCTCTCCATC	GAGCTCATGCATGGTTTTCATA	60.393	60.103	113
CL12240.Contig3_All_5573_5	(TC)7	14	592	606	CTAGCAACAAAGCTCTCCATCC	AGAGCTCATGCATGGTTTTCAT	60.393	61.017	113
CL12252.Contig2_All_5578_1	(CGG)7	21	268	289	GGGACAGCAAGAAGATCCC	AGCTCAGTAGCTCACCATGCTC	59.602	61.116	137
CL12252.Contig2_All_5578_2	(CGG)7	21	268	289	GGGGACAGCAAGAAGATCC	AGCTCAGTAGCTCACCATGCTC	59.602	61.116	138
CL12252.Contig2_All_5578_3	(CGG)7	21	268	289	GGGACAGCAAGAAGATCCC	GCTCAGTAGCTCACCATGCTC	59.602	60.179	136
CL12252.Contig2_All_5578_4	(CGG)7	21	268	289	GGGGACAGCAAGAAGATCC	GCTCAGTAGCTCACCATGCTC	59.602	60.179	137
CL12252.Contig2_All_5578_5	(CGG)7	21	268	289	GACGACGGCAGCAACAAC	CTTGGAAACATTATTTCAGCAGC	61.491	60.141	160
CL12252.Contig3_All_5580_1	(CGG)7	21	279	300	GGGACAGCAAGAAGATCCC	CTAACCATCTCCATCGTACTTGC	59.602	60.035	147
CL12258.Contig4_All_5581_1	(GGA)6	18	534	552	CAGGGTAGGTTGGAGAAGAAGG	CGATAGGTTTGCTTCTTTCAGTG	61.341	60.295	160
CL12258.Contig4_All_5581_2	(GGA)6	18	534	552	CAGGGTAGGTTGGAGAAGAAGG	GATAGGTTTGCTTCTTTCAGTGC	61.341	59.45	159
CL12258.Contig4_All_5581_3	(GGA)6	18	534	552	CCAGGGTAGGTTGGAGAAGAAG	GATAGGTTTGCTTCTTTCAGTGC	61.341	59.45	160
CL12258.Contig4_All_5581_4	(GGA)6	18	534	552	CCAGGGTAGGTTGGAGAAGAA	GATAGGTTTGCTTCTTTCAGTGC	60.473	59.45	160
CL12258.Contig4_All_5581_5	(GGA)6	18	534	552	CAGGGTAGGTTGGAGAAGAAGG	ATAGGTTTGCTTCTTTCAGTGCC	61.341	60.976	158
CL12267.Contig16_All_5583_1	(AT)10	20	4615	4635	GGAGCTCCTTAATGCAGAAAAA	GCTCCGAGATGTAGAATTTAGGG	59.864	60.448	140
CL12267.Contig16_All_5583_2	(AT)10	20	4615	4635	GGAGCTCCTTAATGCAGAAAAA	TCCGAGATGTAGAATTTAGGGTC	59.864	58.66	138
CL12267.Contig16_All_5583_3	(AT)10	20	4615	4635	GGAGCTCCTTAATGCAGAAAAA	CGCTCCGAGATGTAGAATTTAGG	59.864	61.39	141
CL12267.Contig16_All_5583_4	(AT)10	20	4615	4635	GGAGCTCCTTAATGCAGAAAAA	TCCGAGATGTAGAATTTAGGGTCT	59.864	59.547	138
CL12267.Contig16_All_5583_5	(AT)10	20	4615	4635	GGAGCTCCTTAATGCAGAAAAA	CTCCGAGATGTAGAATTTAGGGTC	59.864	59.547	139
CL1226.Contig9_All_877_1	(GCC)5	15	1417	1432	GCTGCTGTTGCTGCGGTC	TTCTTCTTCGGTCAAGCCAC	64.408	60.375	160
CL1226.Contig9_All_877_2	(GCC)5	15	1417	1432	GCTGCTGTTGCTGCGGTC	GTGCTACCTGCCGTGCTAGT	64.408	60.483	117
CL1226.Contig9_All_877_3	(GCC)5	15	1417	1432	GCTGCTGTTGCTGCGGTC	GCTACCTGCCGTGCTAGTCAT	64.408	61.719	115
CL1226.Contig9_All_877_4	(GCC)5	15	1417	1432	GCTGCTGTTGCTGCGGTC	CTTCTTCGGTCAAGCCACA	64.408	59.968	158
CL1226.Contig9_All_877_5	(GCC)5	15	1417	1432	GCTGCTGTTGCTGCGGTC	TCTTCGGTCAAGCCACAAAC	64.408	61.216	156
CL12273.Contig1_All_5584_4	(CAT)7	21	253	274	GAACCTAGCAACCACTCAGAAAG	AAGAAGCTGAGGTTGCATTGTTA	59.464	60.302	150
CL12273.Contig1_All_5584_5	(CAT)7	21	253	274	GAACCTAGCAACCACTCAGAAAG	GAAGCTGAGGTTGCATTGTTAAT	59.464	59.685	148
CL12288.Contig3_All_5586_1	(GCA)5	15	5173	5188	AATGCTTGAGAAGGAATGGAAAT	AAAGAAGATGAGCTGACTGATGC	60.316	60.04	160
CL12288.Contig3_All_5586_2	(GCA)5	15	5173	5188	TGAGAAGGAATGGAAATTTTGTG	AAAGAAGATGAGCTGACTGATGC	60.33	60.04	154
CL12288.Contig3_All_5586_3	(GCA)5	15	5173	5188	AATGCTTGAGAAGGAATGGAAAT	AAGAAGATGAGCTGACTGATGCT	60.316	59.679	159
CL12288.Contig3_All_5586_4	(GCA)5	15	5173	5188	TGAGAAGGAATGGAAATTTTGTG	AAGAAGATGAGCTGACTGATGCT	60.33	59.679	153
CL12288.Contig3_All_5586_5	(GCA)5	15	5173	5188	CTTGAGAAGGAATGGAAATTTTG	AAAGAAGATGAGCTGACTGATGC	59.15	60.04	156
CL12293.Contig2_All_5587_1	(GAA)6	18	170	188	TCTCTTTCTTTCTCACGGTATGC	TGGTTACTTTCTGCCAGTTGAGT	59.906	60.212	153
CL12293.Contig2_All_5587_2	(GAA)6	18	170	188	ACGGTATGCACACAAAAGAATTT	TGGTTACTTTCTGCCAGTTGAGT	59.826	60.212	139
CL12293.Contig2_All_5587_3	(GAA)6	18	170	188	TCTCTTTCTTTCTCACGGTATGC	TCGTCATGTCAGAGATGTCAAAG	59.906	60.306	121
CL12293.Contig2_All_5587_4	(GAA)6	18	170	188	TCTCTTTCTTTCTCACGGTATGC	GTCATGTCAGAGATGTCAAAGCA	59.906	60.314	119
CL12293.Contig2_All_5587_5	(GAA)6	18	170	188	TCTCTTTCTTTCTCACGGTATGC	CTGGTTACTTTCTGCCAGTTGAG	59.906	60.334	154
CL12293.Contig2_All_5590_1	(CCG)5	15	1383	1398	AACCCTCTTCTGCACCAGC	GATGAGGAAGAAGAATCCTCCC	60.402	60.395	145
CL12293.Contig2_All_5590_2	(CCG)5	15	1383	1398	AACCCTCTTCTGCACCAGC	CTGTCGATGAGGAAGAAGAATCC	60.402	61.452	150
CL12293.Contig2_All_5590_3	(CCG)5	15	1383	1398	AACCCTCTTCTGCACCAGC	TGTCGATGAGGAAGAAGAATCC	60.402	60.578	149
CL12293.Contig2_All_5590_4	(CCG)5	15	1383	1398	AACCCTCTTCTGCACCAGC	GCTGTCGATGAGGAAGAAGAATC	60.402	61.589	151
CL12293.Contig2_All_5590_5	(CCG)5	15	1383	1398	ACCTCCCACACCTCCTCC	GCTGTCGATGAGGAAGAAGAAT	59.888	59.855	117
CL12298.Contig1_All_5592_1	(GTA)5	15	900	915	ACCATATCATGGAATCCGTAGAG	CTGGTGGACAAGCCTGAGC	59.236	62.005	152
CL12298.Contig1_All_5592_2	(GTA)5	15	900	915	ACCATATCATGGAATCCGTAGAG	GCTGGTGGACAAGCCTGAG	59.236	62.005	153
CL12298.Contig1_All_5592_3	(GTA)5	15	900	915	ACCATATCATGGAATCCGTAGAG	TGGTGGACAAGCCTGAGC	59.236	61.005	151
CL12298.Contig1_All_5592_4	(GTA)5	15	900	915	ACCATATCATGGAATCCGTAGAG	GCTGGTGGACAAGCCTGA	59.236	61.005	153
CL12298.Contig1_All_5592_5	(GTA)5	15	900	915	ACTTAACCATATCATGGAATCCG	CTGGTGGACAAGCCTGAGC	59.135	62.005	157
CL12298.Contig2_All_5593_1	(CTA)5	15	568	583	CTGGTGGACAAGCCTGAGC	ACATATCATGGAATCCGTAGAGC	62.005	59.372	151
CL12298.Contig2_All_5593_2	(CTA)5	15	568	583	GCTGGTGGACAAGCCTGAG	ACATATCATGGAATCCGTAGAGC	62.005	59.372	152
CL12298.Contig2_All_5593_3	(CTA)5	15	568	583	TGGTGGACAAGCCTGAGC	ACATATCATGGAATCCGTAGAGC	61.005	59.372	150
CL12298.Contig2_All_5593_4	(CTA)5	15	568	583	GCTGGTGGACAAGCCTGA	ACATATCATGGAATCCGTAGAGC	61.005	59.372	152
CL12298.Contig2_All_5593_5	(CTA)5	15	568	583	CTGGTGGACAAGCCTGAGC	TGCTACTACATATCATGGAATCCG	62.005	60.239	158
CL12344.Contig2_All_5605_1	(CA)7	14	1491	1505	CTTCAATATTTAGAGGGGCTGGT	ACAGATGATACAACCAGGGAAGA	59.881	59.878	120
CL12344.Contig2_All_5605_2	(CA)7	14	1491	1505	ACTTCAATATTTAGAGGGGCTGG	ACAGATGATACAACCAGGGAAGA	59.881	59.878	121
CL12344.Contig2_All_5605_3	(CA)7	14	1491	1505	CTTCAATATTTAGAGGGGCTGGT	GATGATACAACCAGGGAAGAACA	59.881	60.235	117
CL12344.Contig2_All_5605_4	(CA)7	14	1491	1505	ACTTCAATATTTAGAGGGGCTGG	GATGATACAACCAGGGAAGAACA	59.881	60.235	118
CL12344.Contig2_All_5605_5	(CA)7	14	1491	1505	CTTCAATATTTAGAGGGGCTGGT	CAGATGATACAACCAGGGAAGAA	59.881	60.359	119
CL12348.Contig1_All_5606_1	(TCA)5	15	2287	2302	ACTTGATCTTTCGCTAAGCCTCT	ATGGAAGCTGTTATTCCATCTGA	60.057	59.979	156
CL12348.Contig1_All_5606_2	(TCA)5	15	2287	2302	AGACTTGATCTTTCGCTAAGCCT	ATGGAAGCTGTTATTCCATCTGA	60.057	59.979	158
CL12348.Contig1_All_5606_3	(TCA)5	15	2287	2302	AATGCTTTATTCCCAGACCTGAT	ATGGAAGCTGTTATTCCATCTGA	60.212	59.979	106
CL12348.Contig1_All_5606_4	(TCA)5	15	2287	2302	AATGCTTTATTCCCAGACCTGAT	ATGTCTGAGAACTGGTCAATGGT	60.212	59.915	129
CL12348.Contig1_All_5606_5	(TCA)5	15	2287	2302	TTTATTCCCAGACCTGATCCTCT	ATGGAAGCTGTTATTCCATCTGA	60.315	59.979	101
CL1235.Contig2_All_884_1	(GCG)6	18	180	198	GCTACACCCGGAAAAACTCC	GCGACGAGTTAGACACCCTC	60.856	59.874	127
CL1235.Contig2_All_884_2	(GCG)6	18	180	198	GCTACACCCGGAAAAACTCC	GAGTTAGACACCCTCGACGAC	60.856	58.808	122
CL1235.Contig2_All_884_3	(GCG)6	18	180	198	GCTACACCCGGAAAAACTCC	GACGAGTTAGACACCCTCGAC	60.856	58.808	125
CL1235.Contig2_All_884_4	(GCG)6	18	180	198	CGCTACACCCGGAAAAACT	GCGACGAGTTAGACACCCTC	60.118	59.874	128
CL1235.Contig2_All_884_5	(GCG)6	18	180	198	CGCTACACCCGGAAAAACT	GAGTTAGACACCCTCGACGAC	60.118	58.808	123
CL1235.Contig6_All_888_1	(GCG)6	18	2427	2445	GAGGAGGAGGACGAGGAGTAG	CTCCTTTAATTGCCCCAGC	59.448	59.654	119
CL1235.Contig6_All_888_2	(GCG)6	18	2427	2445	GAGGAGGAGGACGAGGAGTAG	CCTCCTTTAATTGCCCCAG	59.448	59.509	120
CL1235.Contig6_All_888_3	(GCG)6	18	2427	2445	AGGAGGAGGACGAGGAGTAGG	CTCCTTTAATTGCCCCAGC	61.131	59.654	118
CL1235.Contig6_All_888_4	(GCG)6	18	2427	2445	GGAGGAGGACGAGGAGTAGG	CTCCTTTAATTGCCCCAGC	60.208	59.654	117
CL1235.Contig6_All_888_5	(GCG)6	18	2427	2445	AGGAGGAGGACGAGGAGTAGG	CCTCCTTTAATTGCCCCAG	61.131	59.509	119
CL1235.Contig7_All_889_1	(GCG)6	18	1920	1938	GAGGAGGAGGACGAGGAGTAG	GCGACGAGTTAGACACCCTC	59.448	59.874	113
CL1235.Contig7_All_889_2	(GCG)6	18	1920	1938	GAGGAGGAGGACGAGGAGTAG	GAGTTAGACACCCTCGACGAC	59.448	58.808	108
CL1235.Contig7_All_889_3	(GCG)6	18	1920	1938	AGGAGGAGGACGAGGAGTAGG	GCGACGAGTTAGACACCCTC	61.131	59.874	112
CL1235.Contig7_All_889_4	(GCG)6	18	1920	1938	AGGAGGAGGACGAGGAGTAGG	GAGTTAGACACCCTCGACGAC	61.131	58.808	107
CL1235.Contig7_All_889_5	(GCG)6	18	1920	1938	AGGAGGAGGACGAGGAGTAGG	GACGAGTTAGACACCCTCGAC	61.131	58.808	110
CL12360.Contig1_All_5610_1	(GCT)6	18	1239	1257	GATCTCCGAGGGGTTGGT	CTCTTCAGAGAGGACAGCTCG	59.853	59.484	158
CL12360.Contig1_All_5610_2	(GCT)6	18	1239	1257	ATCTCCGAGGGGTTGGTG	CTCTTCAGAGAGGACAGCTCG	60.89	59.484	157
CL12360.Contig1_All_5610_3	(GCT)6	18	1239	1257	GACGATCTCCGAGGGGTT	CTTCAGAGAGGACAGCTCGC	60.008	60.431	159
CL12360.Contig1_All_5610_4	(GCT)6	18	1239	1257	CCGTTTTCAGTTTCGCTACAG	GAACGCACAGCCACAAGG	59.927	61.477	142
CL12360.Contig1_All_5610_5	(GCT)6	18	1239	1257	ACGATCTCCGAGGGGTTG	CTCTTCAGAGAGGACAGCTCG	61.04	59.484	160
CL12360.Contig2_All_5611_1	(CGT)6	18	663	681	CACGTCTCAAGGACAGGGTC	GAAGAACTGGCGCTGAACC	60.713	60.94	109
CL12360.Contig2_All_5611_2	(CGT)6	18	663	681	ACGTCTCAAGGACAGGGTCAA	GAAGAACTGGCGCTGAACC	62.046	60.94	108
CL12360.Contig2_All_5611_3	(CGT)6	18	663	681	CGTCTCAAGGACAGGGTCAA	GAAGAACTGGCGCTGAACC	61.246	60.94	107
CL12360.Contig2_All_5611_4	(CGT)6	18	663	681	CACGTCTCAAGGACAGGGTC	CTCGAAGAACTGGCGCTG	60.713	60.851	112
CL12360.Contig2_All_5611_5	(CGT)6	18	663	681	ACGTCTCAAGGACAGGGTCAAC	CTCGAAGAACTGGCGCTG	62.783	60.851	111
CL12372.Contig1_All_5612_1	(GGTGG)4	20	1452	1472	GATAAAGCGGAGACAGAGAGGAG	TATAATCAATTATCCAGCCCAGC	60.862	59.374	124
CL12372.Contig1_All_5612_2	(GGTGG)4	20	1452	1472	GATAAAGCGGAGACAGAGAGGA	TATAATCAATTATCCAGCCCAGC	59.983	59.374	124
CL12372.Contig1_All_5612_3	(GGTGG)4	20	1452	1472	AACAAGAACCCCTCGGATAAAG	TATAATCAATTATCCAGCCCAGC	60.685	59.374	139
CL12372.Contig1_All_5612_4	(GGTGG)4	20	1452	1472	GATAAAGCGGAGACAGAGAGGAG	TTATAATCAATTATCCAGCCCAGC	60.862	60.509	125
CL12372.Contig1_All_5612_5	(GGTGG)4	20	1452	1472	ATAAAGCGGAGACAGAGAGGAG	TATAATCAATTATCCAGCCCAGC	59.147	59.374	123
CL12372.Contig2_All_5614_5	(GGTGG)4	20	1279	1299	CAAGAACCCCTCGGATAAGG	ATAATCAATTATCCAACCCAGCC	60.807	60.279	151
CL12382.Contig1_All_5618_1	(GTT)5	15	396	411	CTATCTGCTTCATGATTTGCTCC	TATGATCGCATTAAAACAAGCAC	60.238	59.189	141
CL12382.Contig1_All_5618_2	(GTT)5	15	396	411	CTATCTGCTTCATGATTTGCTCC	ATATGATCGCATTAAAACAAGCAC	60.238	59.465	142
CL12382.Contig1_All_5618_3	(GTT)5	15	396	411	CTATCTGCTTCATGATTTGCTCC	ATGATCGCATTAAAACAAGCAC	60.238	59.15	140
CL12382.Contig5_All_5620_1	(GTT)5	15	400	415	GATTGATCCTACCATCTGCTTCA	ATGACCACATTAAAACAAGCACC	60.465	60.163	151
CL12382.Contig5_All_5620_2	(GTT)5	15	400	415	GATTGATCCTACCATCTGCTTCA	CATGACCACATTAAAACAAGCAC	60.465	59.438	152
CL12382.Contig5_All_5620_3	(GTT)5	15	400	415	GATTGATCCTACCATCTGCTTCA	ACATGACCACATTAAAACAAGCA	60.465	59.438	153
CL12382.Contig5_All_5620_4	(GTT)5	15	400	415	ATTGATCCTACCATCTGCTTCAT	ATGACCACATTAAAACAAGCACC	58.997	60.163	150
CL12382.Contig5_All_5620_5	(GTT)5	15	400	415	CTACCATCTGCTTCATGCTTTG	ATGACCACATTAAAACAAGCACC	59.904	60.163	143
CL12394.Contig2_All_5622_1	(CGAAGC)4	24	1049	1073	AGCTATCCTCGAATCCTCAGC	TAATTAATCGCCCTTATTTTCCC	59.961	59.611	158
CL12394.Contig2_All_5622_2	(CGAAGC)4	24	1049	1073	CAGCTATCCTCGAATCCTCAG	TAATTAATCGCCCTTATTTTCCC	59.042	59.611	159
CL12394.Contig2_All_5622_3	(CGAAGC)4	24	1049	1073	AGCTATCCTCGAATCCTCAGC	AATTAATCGCCCTTATTTTCCC	59.961	59.589	157
CL12394.Contig2_All_5622_4	(CGAAGC)4	24	1049	1073	AGCTATCCTCGAATCCTCAGC	ATGTCATCAATCATTCCCCACT	59.961	60.452	120
CL12394.Contig2_All_5622_5	(CGAAGC)4	24	1049	1073	AGCTATCCTCGAATCCTCAGC	TTAATTAATCGCCCTTATTTTCCC	59.961	60.655	159
CL12394.Contig3_All_5623_1	(TCGGCT)4	24	284	308	AATTAATCGCCCTTATTTTTCCC	AGCTATCCTCGAATCCTCAGC	60.666	59.961	158
CL12394.Contig3_All_5623_2	(TCGGCT)4	24	284	308	ATTAATCGCCCTTATTTTTCCC	AGCTATCCTCGAATCCTCAGC	59.589	59.961	157
CL12394.Contig3_All_5623_3	(TCGGCT)4	24	284	308	ATGTCATCAATCATTCCCCACT	AGCTATCCTCGAATCCTCAGC	60.452	59.961	120
CL12394.Contig3_All_5623_4	(TCGGCT)4	24	284	308	AATTAATCGCCCTTATTTTTCCC	CAGCTATCCTCGAATCCTCAG	60.666	59.042	159
CL12394.Contig3_All_5623_5	(TCGGCT)4	24	284	308	TAATTAATCGCCCTTATTTTTCCC	AGCTATCCTCGAATCCTCAGC	60.655	59.961	159
CL12394.Contig3_All_5624_1	(GTG)6	18	1050	1068	GACCCTCCTATAGAGATCATGGC	TTCCTTTTTCTTCCTTCATCCTC	60.311	60.063	158
CL12394.Contig3_All_5624_2	(GTG)6	18	1050	1068	GACCCTCCTATAGAGATCATGGC	TCTTCCTTTTTCTTCCTTCATCC	60.311	60.063	160
CL12394.Contig3_All_5624_3	(GTG)6	18	1050	1068	GACCCTCCTATAGAGATCATGGC	CTTCCTTTTTCTTCCTTCATCCT	60.311	59.287	159
CL12394.Contig3_All_5624_4	(GTG)6	18	1050	1068	GACCCTCCTATAGAGATCATGGC	CTTTTTCTTCCTTCATCCTCCC	60.311	60.408	155
CL12394.Contig3_All_5624_5	(GTG)6	18	1050	1068	GACCCTCCTATAGAGATCATGGC	CCTTTTTCTTCCTTCATCCTCC	60.311	60.408	156
CL12408.Contig1_All_5629_1	(AT)6	12	189	201	TGCAAACTGCACTAGTAGGAAGA	TGACTGTAACATGGAATCAATCG	59.233	59.875	98
CL12408.Contig1_All_5629_2	(AT)6	12	189	201	CAACTGCAAACTGCACTAGTAGG	TGACTGTAACATGGAATCAATCG	59.163	59.875	102
CL12408.Contig1_All_5629_3	(AT)6	12	189	201	TGCAAACTGCACTAGTAGGAAGA	ACTGTAACATGGAATCAATCGGT	59.233	59.65	96
CL12408.Contig1_All_5629_4	(AT)6	12	189	201	CAACTGCAAACTGCACTAGTAGG	ACTGTAACATGGAATCAATCGGT	59.163	59.65	100
CL12408.Contig1_All_5629_5	(AT)6	12	189	201	CTGCAAACTGCACTAGTAGGAAGA	TGACTGTAACATGGAATCAATCG	60.128	59.875	99
CL12408.Contig2_All_5630_1	(AT)6	12	672	684	TGACTGTAACATGGAATCAATCG	TGCAAACTGCACTAGTAGGAAGA	59.875	59.233	98
CL12408.Contig2_All_5630_2	(AT)6	12	672	684	TGACTGTAACATGGAATCAATCG	CAACTGCAAACTGCACTAGTAGG	59.875	59.163	102
CL12408.Contig2_All_5630_3	(AT)6	12	672	684	ACTGTAACATGGAATCAATCGGT	TGCAAACTGCACTAGTAGGAAGA	59.65	59.233	96
CL12408.Contig2_All_5630_4	(AT)6	12	672	684	ACTGTAACATGGAATCAATCGGT	CAACTGCAAACTGCACTAGTAGG	59.65	59.163	100
CL12408.Contig2_All_5630_5	(AT)6	12	672	684	TGACTGTAACATGGAATCAATCG	CTGCAAACTGCACTAGTAGGAAGA	59.875	60.128	99
CL1240.Contig1_All_891_1	(TCT)5	15	293	308	CTGAACGACTGGAAGGAAGAGTA	CGTGTGTTTCCTTGAGAGTGATA	59.929	59.295	114
CL1240.Contig1_All_891_2	(TCT)5	15	293	308	AGTACCTAACGTGATGGGGCTAC	AAAGCCTTGTACTTCTTCCTTGG	60.65	60.165	132
CL1240.Contig1_All_891_3	(TCT)5	15	293	308	AGTACCTAACGTGATGGGGCTAC	AAGCCTTGTACTTCTTCCTTGGT	60.65	59.72	131
CL1240.Contig1_All_891_4	(TCT)5	15	293	308	AGTACCTAACGTGATGGGGCTAC	GCAAAGCCTTGTACTTCTTCCTT	60.65	60.293	134
CL1240.Contig1_All_891_5	(TCT)5	15	293	308	AGTACCTAACGTGATGGGGCTAC	CTTGTACTTCTTCCTTGGTGCAT	60.65	59.703	127
CL12420.Contig3_All_5632_1	(GAG)7	21	802	823	AGATCCTGTAGTTGAGGTCACCA	ACGCCACGGAGATCCTCT	60.045	60.795	150
CL12420.Contig3_All_5632_3	(GAG)7	21	802	823	AGATCCTGTAGTTGAGGTCACCA	GGAGATCCTCTCGCGGAC	60.045	60.891	143
CL1242.Contig1_All_892_1	(GGC)5	15	923	938	GGCCTCCAGGTCTTCCTC	GCTCATGATCTCCATCTCGTC	59.723	59.783	120
CL1242.Contig1_All_892_2	(GGC)5	15	923	938	GGCCTCCAGGTCTTCCTC	CGTTGCTCATGATCTCCATCT	59.723	60.233	124
CL1242.Contig1_All_892_3	(GGC)5	15	923	938	GTCGTCACCGTGCTCCTC	GCTCATGATCTCCATCTCGTC	60.425	59.783	156
CL1242.Contig1_All_892_4	(GGC)5	15	923	938	GTCGTCACCGTGCTCCTC	CGTTGCTCATGATCTCCATCT	60.425	60.233	160
CL1242.Contig1_All_892_5	(GGC)5	15	923	938	GTCACCGTGCTCCTCCTC	GCTCATGATCTCCATCTCGTC	59.314	59.783	153
CL12443.Contig1_All_5635_1	(TGC)6	18	342	360	TTTATCCTGAAGACACGGGACTA	ATCAGGGTGGCGATTCTTCT	60.008	60.99	138
CL12443.Contig1_All_5635_2	(TGC)6	18	342	360	TTTATCCTGAAGACACGGGACTA	ATCAGGGTGGCGATTCTTC	60.008	60.026	138
CL12443.Contig1_All_5635_3	(TGC)6	18	342	360	TTTATCCTGAAGACACGGGACTA	GATCAGGGTGGCGATTCTT	60.008	60.026	139
CL12443.Contig1_All_5635_5	(TGC)6	18	342	360	CTGCGATTTTATCCTGAAGACAC	ATCAGGGTGGCGATTCTTCT	60.143	60.99	145
CL12460.Contig1_All_5639_1	(CGC)5	15	350	365	GGTCCAGGAACAGGTACGG	GAGTCAGCCTCGTCTTCTTCTTC	60.37	61.035	151
CL12460.Contig1_All_5639_2	(CGC)5	15	350	365	GGGTCCAGGAACAGGTACG	GAGTCAGCCTCGTCTTCTTCTTC	60.37	61.035	152
CL12460.Contig1_All_5639_3	(CGC)5	15	350	365	GTCCAGGAACAGGTACGGCT	GAGTCAGCCTCGTCTTCTTCTTC	61.474	61.035	150
CL12460.Contig1_All_5639_4	(CGC)5	15	350	365	GTCCAGGAACAGGTACGGC	GAGTCAGCCTCGTCTTCTTCTTC	60.526	61.035	150
CL12460.Contig1_All_5639_5	(CGC)5	15	350	365	TCCAGGAACAGGTACGGCT	GAGTCAGCCTCGTCTTCTTCTTC	60.662	61.035	149
CL12460.Contig2_All_5640_1	(GGC)5	15	383	398	ACCGCCAGGACCAACTTC	GAAGAAGAAGACGAGGCTGACT	61.083	59.277	113
CL12460.Contig2_All_5640_2	(GGC)5	15	383	398	CCCCCACTTCACCTCCAG	GAAGAAGAAGACGAGGCTGACT	61.507	59.277	95
CL12460.Contig2_All_5640_3	(GGC)5	15	383	398	ACCGCCAGGACCAACTTC	AGAAGAAGACGAGGCTGACTCC	61.083	61.426	111
CL12460.Contig2_All_5640_4	(GGC)5	15	383	398	ACCGCCAGGACCAACTTC	GAAGAAGACGAGGCTGACTCC	61.083	60.526	110
CL12460.Contig2_All_5640_5	(GGC)5	15	383	398	ACCGCCAGGACCAACTTC	AAGAAGAAGACGAGGCTGACTCC	61.083	62.575	112
CL12460.Contig2_All_5641_1	(CGG)5	15	538	553	GAGTCAGCCTCGTCTTCTTCTTC	GGTCCAGGAACAGGTACGG	61.035	60.37	151
CL12460.Contig2_All_5641_2	(CGG)5	15	538	553	GAGTCAGCCTCGTCTTCTTCTTC	GGGTCCAGGAACAGGTACG	61.035	60.37	152
CL12460.Contig2_All_5641_3	(CGG)5	15	538	553	GAGTCAGCCTCGTCTTCTTCTTC	GTCCAGGAACAGGTACGGCT	61.035	61.474	150
CL12460.Contig2_All_5641_4	(CGG)5	15	538	553	GAGTCAGCCTCGTCTTCTTCTTC	GTCCAGGAACAGGTACGGC	61.035	60.526	150
CL12460.Contig2_All_5641_5	(CGG)5	15	538	553	GAGTCAGCCTCGTCTTCTTCTTC	TCCAGGAACAGGTACGGCT	61.035	60.662	149
CL12465.Contig1_All_5643_1	(AT)11	22	1131	1153	CCAGCTGCTGCTAATATAATGAA	TGCCGACGACCTTAAATTACATA	58.627	60.705	144
CL12465.Contig1_All_5643_2	(AT)11	22	1131	1153	TGCCGACGACCTTAAATTACATA	CCAGCTGCTGCTAATATAATGAA	60.705	58.627	144
CL12465.Contig1_All_5643_3	(AT)11	22	1131	1153	ACCAGCTGCTGCTAATATAATGAA	TGCCGACGACCTTAAATTACATA	59.379	60.705	145
CL12465.Contig1_All_5643_4	(AT)11	22	1131	1153	AACCAGCTGCTGCTAATATAATGA	TGCCGACGACCTTAAATTACATA	59.379	60.705	146
CL12465.Contig1_All_5643_5	(AT)11	22	1131	1153	TGCCGACGACCTTAAATTACATA	ACCAGCTGCTGCTAATATAATGAA	60.705	59.379	145
CL12465.Contig1_All_5644_1	(AT)10	20	1237	1257	TATGTAATTTAAGGTCGTCGGCA	GCTGATACCCTTGTTGGCTTC	60.705	61.002	113
CL12465.Contig1_All_5644_2	(AT)10	20	1237	1257	TATATTAGCAGCAGCTGGTTTCG	GCTGATACCCTTGTTGGCTTC	60.741	61.002	156
CL12465.Contig1_All_5644_3	(AT)10	20	1237	1257	GTATGTAATTTAAGGTCGTCGGC	GCTGATACCCTTGTTGGCTTC	59.001	61.002	114
CL12465.Contig1_All_5644_4	(AT)10	20	1237	1257	TATGTAATTTAAGGTCGTCGGCA	GGTGCTGATACCCTTGTTGG	60.705	60.375	116
CL12465.Contig1_All_5644_5	(AT)10	20	1237	1257	GCGTATGGGGTATGTAATTTAAGG	GCTGATACCCTTGTTGGCTTC	59.904	61.002	123
CL12465.Contig2_All_5646_1	(AT)11	22	1135	1157	CCTTAAATTACATACCCCATACGC	CGTACACGTACACAAAGCGATTA	59.904	60.122	160
CL12465.Contig2_All_5646_2	(AT)11	22	1135	1157	CCAGCTGCTGCTAATATAATGAA	CGTACACGTACACAAAGCGATTA	58.627	60.122	121
CL12465.Contig2_All_5646_3	(AT)11	22	1135	1157	TTAAATTACATACCCCATACGCA	CGTACACGTACACAAAGCGATTA	58.397	60.122	158
CL12465.Contig2_All_5646_4	(AT)11	22	1135	1157	ACCAGCTGCTGCTAATATAATGAA	CGTACACGTACACAAAGCGATTA	59.379	60.122	122
CL12465.Contig2_All_5646_5	(AT)11	22	1135	1157	AACCAGCTGCTGCTAATATAATGA	CGTACACGTACACAAAGCGATTA	59.379	60.122	123
CL12474.Contig1_All_5647_1	(AT)7	14	1206	1220	CCTGACCTTCAAAGTTCAAACAG	CATTCACAACACTCCAACAACAT	60.184	59.811	112
CL12474.Contig1_All_5647_2	(AT)7	14	1206	1220	CCTGACCTTCAAAGTTCAAACAG	GTACACACGACTTCGTGAAAATG	60.184	59.593	143
CL12474.Contig1_All_5647_3	(AT)7	14	1206	1220	CCTGACCTTCAAAGTTCAAACAG	TGTACACACGACTTCGTGAAAAT	60.184	59.593	144
CL12474.Contig1_All_5647_4	(AT)7	14	1206	1220	CCTGACCTTCAAAGTTCAAACAG	AATGTACACACGACTTCGTGAAA	60.184	59.593	146
CL12474.Contig1_All_5647_5	(AT)7	14	1206	1220	CCTGACCTTCAAAGTTCAAACAG	TTCACAACACTCCAACAACATTT	60.184	59.434	110
CL12479.Contig6_All_5652_1	(TCT)5	15	337	352	GGGTTACATGCTGCTTCAATAAG	AAAACGACAATGATGCTGAAGAT	60.036	60.021	102
CL12479.Contig6_All_5652_2	(TCT)5	15	337	352	GGGTTACATGCTGCTTCAATAAG	CTTTGCCTGCTTCAGTTGTAGAT	60.036	59.961	138
CL12479.Contig6_All_5652_3	(TCT)5	15	337	352	TATCTTCTTTGCACGGGTTACAT	AAAACGACAATGATGCTGAAGAT	59.912	60.021	116
CL12479.Contig6_All_5652_4	(TCT)5	15	337	352	TATCTTCTTTGCACGGGTTACAT	CTTTGCCTGCTTCAGTTGTAGAT	59.912	59.961	152
CL12479.Contig6_All_5652_5	(TCT)5	15	337	352	GGGTTACATGCTGCTTCAATAAG	AGGCTGTTAGAAAACGACAATGA	60.036	60.176	112
CL12479.Contig6_All_5653_1	(AGCTGG)4	24	633	657	GCAGCGTCTTGTTTGTTACTTTC	CTATAGTACCTCCGCAGCCTCAT	60.341	60.976	124
CL12479.Contig6_All_5653_2	(AGCTGG)4	24	633	657	GCAGCGTCTTGTTTGTTACTTTC	TATAGTACCTCCGCAGCCTCAT	60.341	60.136	123
CL12479.Contig6_All_5653_3	(AGCTGG)4	24	633	657	TTTGTGTTGCTATTCTCTGGAGG	CTATAGTACCTCCGCAGCCTCAT	60.647	60.976	94
CL12479.Contig6_All_5653_4	(AGCTGG)4	24	633	657	CCTTTGTGTTGCTATTCTCTGGA	CTATAGTACCTCCGCAGCCTCAT	60.647	60.976	96
CL12479.Contig6_All_5653_5	(AGCTGG)4	24	633	657	TCCTTTGTGTTGCTATTCTCTGG	CTATAGTACCTCCGCAGCCTCAT	60.647	60.976	97
CL12489.Contig1_All_5655_1	(AC)6	12	191	203	ACTTACACGGTTACACTCCACCA	CCCGGACTATGATACGAATATGA	60.735	60.069	141
CL12489.Contig1_All_5655_2	(AC)6	12	191	203	CTTACACGGTTACACTCCACCAG	CCCGGACTATGATACGAATATGA	60.854	60.069	140
CL12489.Contig1_All_5655_3	(AC)6	12	191	203	ACCAGCCAAAAGAAGAACACAT	CCCGGACTATGATACGAATATGA	60.04	60.069	122
CL12489.Contig1_All_5655_4	(AC)6	12	191	203	TTACACGGTTACACTCCACCAG	CCCGGACTATGATACGAATATGA	59.951	60.069	139
CL12489.Contig1_All_5655_5	(AC)6	12	191	203	CTTACACGGTTACACTCCACCA	CCCGGACTATGATACGAATATGA	59.951	60.069	140
CL12489.Contig3_All_5656_1	(GT)6	12	2337	2349	CCCGGACTATGATACGAATATGA	ACCAGGGAAAAGAAGAACACATT	60.069	60.261	121
CL12489.Contig3_All_5656_2	(GT)6	12	2337	2349	TATAACCCCGGACTATGATACGA	ACCAGGGAAAAGAAGAACACATT	59.616	60.261	127
CL12489.Contig4_All_5657_1	(GT)22	44	2351	2395	CCCGGACTATGATACGAATATGA	ACCAGCCAAAAGAAGAACACAT	60.069	60.04	150
CL12489.Contig4_All_5657_2	(GT)22	44	2351	2395	CCCGGACTATGATACGAATATGA	CAGCCAAAAGAAGAACACATTG	60.069	59.785	148
CL12489.Contig4_All_5657_3	(GT)22	44	2351	2395	CCCGGACTATGATACGAATATGA	ACCAGCCAAAAGAAGAACACATT	60.069	61.24	150
CL12489.Contig4_All_5657_4	(GT)22	44	2351	2395	TATAACCCCGGACTATGATACGA	ACCAGCCAAAAGAAGAACACAT	59.616	60.04	156
CL12489.Contig4_All_5657_5	(GT)22	44	2351	2395	CCCGGACTATGATACGAATATGA	AGCCAAAAGAAGAACACATTGG	60.069	60.514	147
CL12495.Contig1_All_5658_1	(GCG)5	15	1557	1572	CTCACTGGTAGCACTCTCCTACG	GTTGGTTTACTGCTGCTCCTAGC	60.494	61.616	139
CL12495.Contig1_All_5658_2	(GCG)5	15	1557	1572	CTCACTGGTAGCACTCTCCTACG	GGTTGGTTTACTGCTGCTCCTA	60.494	60.661	140
CL12495.Contig1_All_5658_3	(GCG)5	15	1557	1572	CTCACTGGTAGCACTCTCCTACG	TTGGTTTACTGCTGCTCCTAGC	60.494	60.914	138
CL12495.Contig1_All_5658_4	(GCG)5	15	1557	1572	CTCACTGGTAGCACTCTCCTACG	TGGTTTACTGCTGCTCCTAGC	60.494	59.668	137
CL12495.Contig1_All_5658_5	(GCG)5	15	1557	1572	TCACTGGTAGCACTCTCCTACG	GTTGGTTTACTGCTGCTCCTAGC	59.562	61.616	138
CL12517.Contig1_All_5661_1	(CGT)6	18	1558	1576	AGTAGCAGAGAAGCAAGTTGTCG	CACAGAGGCCGAAAGAAGAAC	60.252	61.297	139
CL12517.Contig1_All_5661_2	(CGT)6	18	1558	1576	GCACAGTAGCAGAGAAGCAAGTT	CACAGAGGCCGAAAGAAGAAC	60.26	61.297	143
CL12517.Contig1_All_5661_3	(CGT)6	18	1558	1576	AGTAGCAGAGAAGCAAGTTGTCG	CACAGAGGCCGAAAGAAGAA	60.252	60.508	139
CL12517.Contig1_All_5661_4	(CGT)6	18	1558	1576	GCACAGTAGCAGAGAAGCAAGTT	CACAGAGGCCGAAAGAAGAA	60.26	60.508	143
CL12517.Contig1_All_5661_5	(CGT)6	18	1558	1576	CAGAGAAGCAAGTTGTCGAACAT	CACAGAGGCCGAAAGAAGAAC	60.836	61.297	134
CL12528.Contig3_All_5662_1	(GCC)5	15	326	341	CTCTACCTCAACCACCTAGACCA	GTCATGTCCGACAGGTCCC	59.685	61.402	128
CL12528.Contig3_All_5662_2	(GCC)5	15	326	341	CTCTACCTCAACCACCTAGACCA	TCATGTCCGACAGGTCCC	59.685	60.488	127
CL12528.Contig3_All_5662_3	(GCC)5	15	326	341	CCTCTACCTCAACCACCTAGACC	GTCATGTCCGACAGGTCCC	60.406	61.402	129
CL12528.Contig3_All_5662_4	(GCC)5	15	326	341	TCTACCTCAACCACCTAGACCAC	GTCATGTCCGACAGGTCCC	59.556	61.402	127
CL12528.Contig3_All_5662_5	(GCC)5	15	326	341	CCTCTACCTCAACCACCTAGACC	TCATGTCCGACAGGTCCC	60.406	60.488	128
CL12528.Contig3_All_5663_1	(CAG)6	18	500	518	CTCCCGTCATTCCAGCTC	GATGATGTCCCGGATGATG	59.291	59.662	132
CL12528.Contig3_All_5663_2	(CAG)6	18	500	518	CTGCTCCCGTCATTCCAG	CTGCTCCCGATGATGTCC	60.354	60.164	143
CL12528.Contig3_All_5663_3	(CAG)6	18	500	518	CAGCTGCTCCCGTCATTC	CTGCTCCCGATGATGTCC	60.52	60.164	146
CL12528.Contig3_All_5663_4	(CAG)6	18	500	518	CTGCTCCCGTCATTCCAG	GCTGCTCCCGATGATGTC	60.354	60.334	144
CL12528.Contig3_All_5663_5	(CAG)6	18	500	518	CAGCTGCTCCCGTCATTC	GCTGCTCCCGATGATGTC	60.52	60.334	147
CL12532.Contig2_All_5664_1	(GCC)5	15	654	669	ATCAGCCGTACGATTACATGCT	ATGTGTCGTCCTTGATCCTGT	60.896	59.445	157
CL12532.Contig2_All_5664_2	(GCC)5	15	654	669	GTCATCAGCCGTACGATTACAT	ATGTGTCGTCCTTGATCCTGT	59.003	59.445	160
CL12532.Contig2_All_5664_3	(GCC)5	15	654	669	ATCAGCCGTACGATTACATGC	ATGTGTCGTCCTTGATCCTGT	60.003	59.445	157
CL12532.Contig2_All_5664_4	(GCC)5	15	654	669	CGTACGATTACATGCTGGTCC	ATGTGTCGTCCTTGATCCTGT	60.401	59.445	151
CL12532.Contig2_All_5664_5	(GCC)5	15	654	669	CCGTACGATTACATGCTGGTC	ATGTGTCGTCCTTGATCCTGT	60.401	59.445	152
CL12532.Contig3_All_5666_1	(GCC)5	15	639	654	ATCAGCCGTACGATTACATGCT	ACTCAGGCACCATGGACATAA	60.896	60.39	93
CL12532.Contig3_All_5666_2	(GCC)5	15	639	654	ATCAGCCGTACGATTACATGCT	ATGTGTCGTCCTTGATCCTCTG	60.896	61.474	157
CL12532.Contig3_All_5666_3	(GCC)5	15	639	654	ATCAGCCGTACGATTACATGCT	CATGTGTCGTCCTTGATCCTCT	60.896	61.474	158
CL12532.Contig3_All_5666_4	(GCC)5	15	639	654	GTCATCAGCCGTACGATTACAT	ACTCAGGCACCATGGACATAA	59.003	60.39	96
CL12532.Contig3_All_5666_5	(GCC)5	15	639	654	ATCAGCCGTACGATTACATGC	ACTCAGGCACCATGGACATAA	60.003	60.39	93
CL12541.Contig1_All_5667_1	(ATC)5	15	597	612	ACGTCAGACCTGTCCTGGG	GAGAGTCCAGTACTACGACGAGG	61.158	59.465	156
CL12541.Contig1_All_5667_2	(ATC)5	15	597	612	CGTCAGACCTGTCCTGGG	GAGAGTCCAGTACTACGACGAGG	60.243	59.465	155
CL12541.Contig1_All_5667_3	(ATC)5	15	597	612	GTCAGACCTGTCCTGGGAA	GAGAGTCCAGTACTACGACGAGG	58.569	59.465	154
CL12541.Contig1_All_5667_4	(ATC)5	15	597	612	ACGTCAGACCTGTCCTGGG	AGAGTCCAGTACTACGACGAGGG	61.158	61.07	155
CL12541.Contig1_All_5667_5	(ATC)5	15	597	612	CGTCAGACCTGTCCTGGG	AGAGTCCAGTACTACGACGAGGG	60.243	61.07	154
CL12542.Contig1_All_5668_2	(A)12	12	156	168	CATAGCCGTACCAGTACACATGA	CGTTGTTCGTAGCTTTCATTTTC	59.955	60.173	140
CL12542.Contig1_All_5668_3	(A)12	12	156	168	CATAGCCGTACCAGTACACATGA	TCGTTGTTCGTAGCTTTCATTTT	59.955	60.173	141
CL12543.Contig1_All_5669_1	(CGC)5	15	455	470	GACTCCGATTCCGACGAAC	AAGTCAAAGATGCGTGAGGAG	60.616	59.487	152
CL12543.Contig1_All_5669_2	(CGC)5	15	455	470	GCTGGAACCCGAGTAGGAC	GAGGAGGAGGGGAGTGAGAG	59.67	60.336	159
CL12543.Contig1_All_5669_3	(CGC)5	15	455	470	GACTCCGATTCCGACGAA	AAGTCAAAGATGCGTGAGGAG	59.718	59.487	152
CL12543.Contig1_All_5669_4	(CGC)5	15	455	470	GGAACCCGAGTAGGACGAC	GAGGAGGAGGGGAGTGAGAG	59.52	60.336	156
CL12543.Contig1_All_5669_5	(CGC)5	15	455	470	GACTCCGATTCCGACGAAC	CAAGTCAAAGATGCGTGAGGAG	60.616	62.237	153
CL12543.Contig2_All_5670_1	(GCG)5	15	1759	1774	AAGTCAAAGAGGCGTGAGGAG	GACTCCGATTCCGACGAAC	60.936	60.616	152
CL12543.Contig2_All_5670_2	(GCG)5	15	1759	1774	AAGTCAAAGAGGCGTGAGGA	GACTCCGATTCCGACGAAC	59.989	60.616	152
CL12543.Contig2_All_5670_3	(GCG)5	15	1759	1774	GAGGAGGAGGGGAGTGAGAG	GCTGGAACCCGAGTAGGAC	60.336	59.67	159
CL12543.Contig2_All_5670_4	(GCG)5	15	1759	1774	GAGGAGGAGGGGAGTGAGAG	GGAACCCGAGTAGGACGAC	60.336	59.52	156
CL12543.Contig2_All_5670_5	(GCG)5	15	1759	1774	ATCGTGGCAAGTCAAAGAGG	GACTCCGATTCCGACGAAC	60.255	60.616	160
CL12576.Contig1_All_5674_1	(CCT)5	15	1824	1839	GGAAGAGGAGGATGCGGC	GATTCCTGTGGATTCTTCTCGAT	63.23	60.807	157
CL12576.Contig1_All_5674_2	(CCT)5	15	1824	1839	GGCGGAAGAGGAGGATGC	GATTCCTGTGGATTCTTCTCGAT	63.23	60.807	160
CL12576.Contig1_All_5674_3	(CCT)5	15	1824	1839	GGAAGAGGAGGATGCGGC	TCCTGTGGATTCTTCTCGATCT	63.23	60.212	154
CL12576.Contig1_All_5674_4	(CCT)5	15	1824	1839	GGCGGAAGAGGAGGATGC	TCCTGTGGATTCTTCTCGATCT	63.23	60.212	157
CL12576.Contig1_All_5674_5	(CCT)5	15	1824	1839	GGAAGAGGAGGATGCGGC	GTGGATTCTTCTCGATCTGCTC	63.23	60.357	150
CL1257.Contig4_All_897_2	(CGC)5	15	224	239	GCAAGGCGAATCAGGTCTC	AGAAGGCCCTATAGGAGAAGAGC	60.909	60.681	148
CL1257.Contig4_All_897_5	(CGC)5	15	224	239	GCAAGGCGAATCAGGTCTC	GAGAAGGCCCTATAGGAGAAGAG	60.909	59.061	149
CL12586.Contig2_All_5682_4	(GGC)5	15	744	759	GGTTCCACCAGAACCATGTC	CCTGATCCCCTTTAGCGTC	60.223	59.638	129
CL12586.Contig3_All_5683_1	(GCC)5	15	1407	1422	ACTCCCCTGATCCCCTTTAG	GGTTCCACCAGAACCATGTC	59.392	60.223	140
CL12586.Contig3_All_5683_2	(GCC)5	15	1407	1422	CACTCCCCTGATCCCCTTTAG	GGTTCCACCAGAACCATGTC	62.057	60.223	141
CL12586.Contig3_All_5683_3	(GCC)5	15	1407	1422	CACTCCCCTGATCCCCTTTA	GGTTCCACCAGAACCATGTC	61.199	60.223	141
CL12586.Contig3_All_5683_4	(GCC)5	15	1407	1422	CTCACTCCCCTGATCCCCTTTAG	GGTTCCACCAGAACCATGTC	64.397	60.223	143
CL12586.Contig3_All_5683_5	(GCC)5	15	1407	1422	ACTCCCCTGATCCCCTTTAG	CACCAGAACCATGTCGAGG	59.392	60.096	135
CL12586.Contig4_All_5684_5	(GGC)5	15	565	580	CACCAGAACCATGTCGAGG	ACTCCCCTGATCCCCTTTAG	60.096	59.392	135
CL12594.Contig2_All_5686_1	(TCG)5	15	2811	2826	GAGGTCCGAGGAGTAGGGAT	GGAGGATGACGACGAGGAC	59.516	60.637	115
CL12594.Contig2_All_5686_2	(TCG)5	15	2811	2826	GAGGTCCGAGGAGTAGGGAT	ACGACGACGAAGACGACC	59.516	59.827	158
CL12594.Contig2_All_5686_3	(TCG)5	15	2811	2826	GAGGTCCGAGGAGTAGGGAT	AGGATGACGACGAGGACG	59.516	59.775	113
CL12594.Contig2_All_5686_4	(TCG)5	15	2811	2826	GAGGTCCGAGGAGTAGGGAT	GGAGGATGACGACGAGGA	59.516	59.702	115
CL12594.Contig2_All_5686_5	(TCG)5	15	2811	2826	GTCGAGGTCCGAGGAGTAGG	GGAGGATGACGACGAGGAC	61.18	60.637	118
CL12596.Contig3_All_5687_3	(TG)7	14	334	348	ATGTACAGGATCATGCTAGGGTC	ACGAGAGGCTAGACCAGAAGG	59.388	60.024	80
CL12596.Contig3_All_5687_5	(TG)7	14	334	348	ATGTACAGGATCATGCTAGGGTC	AACGAGAGGCTAGACCAGAAGG	59.388	61.263	81
CL12622.Contig3_All_5690_1	(CA)6	12	153	165	ATACATGCGGAGATGATTTCAGT	ACACGGACTACATCTACACCCAG	59.876	60.35	125
CL12622.Contig3_All_5690_2	(CA)6	12	153	165	ACGCTCTGAAACATCACTCAGTT	ACACGGACTACATCTACACCCAG	60.358	60.35	160
CL12622.Contig3_All_5690_3	(CA)6	12	153	165	ATACATGCGGAGATGATTTCAGT	GAGGAGTGCTTAATGAGGAGGAC	59.876	60.619	159
CL12622.Contig3_All_5690_4	(CA)6	12	153	165	CGGAGATGATTTCAGTCACAACT	AAGAGGAGTGCTTAATGAGGAGG	60.543	60.261	154
CL12622.Contig3_All_5690_5	(CA)6	12	153	165	ATACATGCGGAGATGATTTCAGT	AGAGGAGTGCTTAATGAGGAGGA	59.876	60.737	160
CL12624.Contig1_All_5691_1	(GCG)5	15	322	337	GACCAGTTCGTAAACCCTCCTC	CAGGGCTCCTACAAATGTTCC	61.238	60.86	142
CL12624.Contig1_All_5691_2	(GCG)5	15	322	337	GACCAGTTCGTAAACCCTCCTC	GCTCCTACAAATGTTCCCGAG	61.238	60.991	138
CL12624.Contig1_All_5691_3	(GCG)5	15	322	337	GACCAGTTCGTAAACCCTCCTC	GCTCCTACAAATGTTCCCGA	61.238	60.074	138
CL12624.Contig1_All_5691_4	(GCG)5	15	322	337	ACCAGTTCGTAAACCCTCCTC	AGCAGGGCTCCTACAAATGTTC	59.493	61.842	143
CL12624.Contig1_All_5691_5	(GCG)5	15	322	337	GACCAGTTCGTAAACCCTCCT	CTCCTACAAATGTTCCCGAGG	59.493	60.85	137
CL12624.Contig2_All_5692_1	(CCG)5	15	850	865	CAGGGCTCCTACAAATGTTCC	GACCAGTTCGTAAACCCTCCTC	60.86	61.238	142
CL12624.Contig2_All_5692_2	(CCG)5	15	850	865	GCTCCTACAAATGTTCCCGAG	GACCAGTTCGTAAACCCTCCTC	60.991	61.238	138
CL12624.Contig2_All_5692_3	(CCG)5	15	850	865	GCTCCTACAAATGTTCCCGA	GACCAGTTCGTAAACCCTCCTC	60.074	61.238	138
CL12624.Contig2_All_5692_4	(CCG)5	15	850	865	AGCAGGGCTCCTACAAATGTTC	ACCAGTTCGTAAACCCTCCTC	61.842	59.493	143
CL12624.Contig2_All_5692_5	(CCG)5	15	850	865	CTCCTACAAATGTTCCCGAGG	GACCAGTTCGTAAACCCTCCT	60.85	59.493	137
CL12629.Contig2_All_5693_1	(TTC)17	51	617	668	CCTCCTAGTCTCCCTTTTTCCTT	TCTTAATGAAGAAGACACGCGAT	60.447	60.27	147
CL12629.Contig2_All_5693_2	(TTC)17	51	617	668	CTTTCCCTCCTAGTCTCCCTTTT	TCTTAATGAAGAAGACACGCGAT	60.447	60.27	152
CL12629.Contig2_All_5693_3	(TTC)17	51	617	668	CTTTCCCTCCTAGTCTCCCTTTT	ATCTTAATGAAGAAGACACGCGA	60.447	60.27	153
CL12629.Contig3_All_5694_1	(TTC)5	15	593	608	AGCCTTTCCCTCCTAGTCTTTTT	ACTTGGCCCTATGTAACTGTCAA	60.132	59.941	155
CL12629.Contig3_All_5694_2	(TTC)5	15	593	608	AGAGCCTTTCCCTCCTAGTCTTT	ACTTGGCCCTATGTAACTGTCAA	60.253	59.941	157
CL12629.Contig3_All_5694_4	(TTC)5	15	593	608	AGCCTTTCCCTCCTAGTCTTTTT	TGGCCCTATGTAACTGTCAAAAC	60.132	60.282	152
CL12629.Contig3_All_5694_5	(TTC)5	15	593	608	AGAGCCTTTCCCTCCTAGTCTTT	TCTTAATGAAGAAGACACGCGAT	60.253	60.27	118
CL12635.Contig3_All_5695_1	(CGG)7	21	236	257	CTCGTGAAGCAAATATCATGGAG	GATAGCTCTTGCTGCAACTCTTG	60.98	60.694	85
CL12635.Contig3_All_5695_2	(CGG)7	21	236	257	CACAGGGGGTAAATTTTTGAGAG	GATAGCTCTTGCTGCAACTCTTG	61.042	60.694	129
CL12635.Contig3_All_5695_3	(CGG)7	21	236	257	TCGTGAAGCAAATATCATGGAG	GATAGCTCTTGCTGCAACTCTTG	60.096	60.694	84
CL12635.Contig3_All_5695_4	(CGG)7	21	236	257	CTCGTGAAGCAAATATCATGGA	GATAGCTCTTGCTGCAACTCTTG	60.096	60.694	85
CL12635.Contig3_All_5695_5	(CGG)7	21	236	257	TCTGCTCGTGAAGCAAATATCAT	GATAGCTCTTGCTGCAACTCTTG	61.116	60.694	89
CL1264.Contig4_All_909_3	(CCG)6	18	3799	3817	GAGCATCCCCTCCTCCTC	AAACCCTAGGATTCCCTCCTATC	59.679	60.051	159
CL1264.Contig4_All_909_4	(CCG)6	18	3799	3817	GAGCATCCCCTCCTCCTC	CTAGGATTCCCTCCTATCCTCCT	59.679	60.287	154
CL1264.Contig5_All_910_1	(CCG)5	15	2339	2354	CGATGAGCATCCCCTCCT	CATGGACCAAGACCCCAA	61.158	60.305	126
CL1264.Contig5_All_910_2	(CCG)5	15	2339	2354	CGATGAGCATCCCCTCCT	CATGGACCAAGACCCCAAG	61.158	61.326	126
CL1264.Contig5_All_910_3	(CCG)5	15	2339	2354	GATGAGCATCCCCTCCTC	ACCAAGACCCCAAGGAGC	58.002	60.048	120
CL1264.Contig5_All_910_4	(CCG)5	15	2339	2354	CGATGAGCATCCCCTCCT	TCATGGACCAAGACCCCA	61.158	60.913	127
CL1264.Contig5_All_910_5	(CCG)5	15	2339	2354	CGATGAGCATCCCCTCCTC	ACCAAGACCCCAAGGAGC	63.092	60.048	121
CL12667.Contig1_All_5698_1	(GCA)7	21	422	443	ACACACAAGAGTGATCCGTAGGT	GGTGGGTCTTCGTCAGGAAC	59.974	61.887	141
CL12667.Contig1_All_5698_2	(GCA)7	21	422	443	ACACACAAGAGTGATCCGTAGGT	CAGCTGGTGGGTCTTCGT	59.974	59.82	146
CL12667.Contig1_All_5698_3	(GCA)7	21	422	443	GAGAGAGTTAGCAAAGTAGGCGA	GAGATCACCTCGTCCGTCC	59.36	60.637	154
CL12667.Contig1_All_5698_4	(GCA)7	21	422	443	CATAAACACACAAGAGTGATCCG	GGTGGGTCTTCGTCAGGAAC	59.548	61.887	146
CL12667.Contig1_All_5698_5	(GCA)7	21	422	443	AACACACAAGAGTGATCCGTAGG	GGTGGGTCTTCGTCAGGAAC	60.462	61.887	142
CL12671.Contig1_All_5699_1	(GGC)5	15	2045	2060	GAGGTTGATTGCTGTTACTACCG	GCACCAGCCTCAGTACAACTTC	60.069	61.237	125
CL12671.Contig1_All_5699_2	(GGC)5	15	2045	2060	GAGGTTGATTGCTGTTACTACCG	GCACCAGCCTCAGTACAACTT	60.069	59.415	125
CL12671.Contig1_All_5699_3	(GGC)5	15	2045	2060	GAGGTTGATTGCTGTTACTACCG	ACCAGCCTCAGTACAACTTCG	60.069	59.41	123
CL12671.Contig1_All_5699_4	(GGC)5	15	2045	2060	AGGTTGATTGCTGTTACTACCGT	GCACCAGCCTCAGTACAACTTC	59.145	61.237	124
CL12671.Contig1_All_5699_5	(GGC)5	15	2045	2060	GGAGGTTGATTGCTGTTACTACC	GCACCAGCCTCAGTACAACTTC	59.082	61.237	126
CL12671.Contig1_All_5700_1	(GGC)5	15	2138	2153	GAAGTTGTACTGAGGCTGGTGC	ATGAACCCGTACGGCCAG	61.237	61.895	129
CL12671.Contig1_All_5700_2	(GGC)5	15	2138	2153	AAGTTGTACTGAGGCTGGTGC	ATGAACCCGTACGGCCAG	59.415	61.895	128
CL12671.Contig1_All_5700_3	(GGC)5	15	2138	2153	CGAAGTTGTACTGAGGCTGGT	ATGAACCCGTACGGCCAG	59.41	61.895	130
CL12671.Contig1_All_5700_4	(GGC)5	15	2138	2153	GAAGTTGTACTGAGGCTGGTGC	GATGAACCCGTACGGCCAG	61.237	63.739	130
CL12671.Contig1_All_5700_5	(GGC)5	15	2138	2153	CGAAGTTGTACTGAGGCTGGTG	ATGAACCCGTACGGCCAG	62.143	61.895	130
CL12676.Contig4_All_5701_1	(GGA)5	15	3787	3802	ATCCGAACAAATTTCTCTGGTC	CGTTGTCGCTGAAGCAGTT	59.465	60.191	154
CL12676.Contig4_All_5701_2	(GGA)5	15	3787	3802	ATCCGAACAAATTTCTCTGGTCA	CGTTGTCGCTGAAGCAGTT	62.038	60.191	154
CL12676.Contig4_All_5701_3	(GGA)5	15	3787	3802	CCGAACAAATTTCTCTGGTCA	CGTTGTCGCTGAAGCAGTT	60.096	60.191	152
CL12676.Contig4_All_5701_4	(GGA)5	15	3787	3802	GATTCAATCTTGGGGACGAC	ATCTTCCTGCGTCCACTCTTC	59.341	60.781	156
CL12676.Contig4_All_5701_5	(GGA)5	15	3787	3802	ATTCAATCTTGGGGACGACCT	ATCTTCCTGCGTCCACTCTTC	61.959	60.781	155
CL12692.Contig3_All_5707_1	(AC)6	12	200	212	AAACTCTAATAGCCCAGCCAAAC	CTATCACCAATTCTGGACAAAGC	60.039	60.014	90
CL12692.Contig3_All_5707_2	(AC)6	12	200	212	AAAGAGATCCACGAATCATTTCA	CTATCACCAATTCTGGACAAAGC	59.959	60.014	144
CL12692.Contig3_All_5707_3	(AC)6	12	200	212	CAAAACAACCTTCACTCCAAAAC	CTATCACCAATTCTGGACAAAGC	59.935	60.014	109
CL12692.Contig3_All_5707_4	(AC)6	12	200	212	ATCAAAACAACCTTCACTCCAAA	CTATCACCAATTCTGGACAAAGC	59.9	60.014	111
CL12692.Contig3_All_5707_5	(AC)6	12	200	212	AATCAAAACAACCTTCACTCCAA	CTATCACCAATTCTGGACAAAGC	59.9	60.014	112
CL1271.Contig1_All_911_1	(GCC)6	18	452	470	CTACACCAACACCTCCACCAC	GAGGACCTGGTTCCAGAGGT	60.328	60.504	118
CL1271.Contig1_All_911_2	(GCC)6	18	452	470	GCAGACCTCCTACACCAACAC	GAGGACCTGGTTCCAGAGGT	59.637	60.504	127
CL1271.Contig1_All_911_3	(GCC)6	18	452	470	CTCCTACACCAACACCTCCAC	GAGGACCTGGTTCCAGAGGT	59.484	60.504	121
CL1271.Contig1_All_911_4	(GCC)6	18	452	470	CACCATGCAGACCTCCTACAC	GAGGACCTGGTTCCAGAGGT	60.583	60.504	133
CL1271.Contig1_All_911_5	(GCC)6	18	452	470	ATGCAGACCTCCTACACCAACAC	GAGGACCTGGTTCCAGAGGT	62.599	60.504	129
CL1271.Contig2_All_912_1	(TGC)6	18	1550	1568	GACATGTCGTCTTCGGCG	ATGAATCCTTACTCCACTACCCC	61.449	59.628	134
CL1271.Contig2_All_912_2	(TGC)6	18	1550	1568	GTGTAGGAGGTCTGCATGGTG	CTTACTCCACTACCCCGGC	60.583	59.559	160
CL1271.Contig2_All_912_3	(TGC)6	18	1550	1568	GACATGTCGTCTTCGGCG	CATGAATCCTTACTCCACTACCC	61.449	58.904	135
CL1271.Contig2_All_912_4	(TGC)6	18	1550	1568	TGTAGGAGGTCTGCATGGTG	CTTACTCCACTACCCCGGC	59.701	59.559	159
CL1271.Contig2_All_912_5	(TGC)6	18	1550	1568	GTCTGCATGGTGGCGTTG	ATGAATCCTTACTCCACTACCCC	62.397	59.628	158
CL12724.Contig2_All_5710_1	(GCAA)5	20	2372	2392	GGAGCACTGAGAGTTGAAGGTTA	TGACTAGCAGTGGTGATGAAGAA	59.936	59.928	144
CL12724.Contig2_All_5710_2	(GCAA)5	20	2372	2392	GGAGCACTGAGAGTTGAAGGTTA	CAATGACTAGCAGTGGTGATGAA	59.936	60.183	147
CL12724.Contig2_All_5710_3	(GCAA)5	20	2372	2392	GGAGCACTGAGAGTTGAAGGTTA	TTCAATGACTAGCAGTGGTGATG	59.936	60.183	149
CL12724.Contig2_All_5710_4	(GCAA)5	20	2372	2392	GGAGCACTGAGAGTTGAAGGTTA	GATGAAGAAACACTGGGAGAAAA	59.936	59.623	130
CL12724.Contig2_All_5710_5	(GCAA)5	20	2372	2392	GGAGCACTGAGAGTTGAAGGTTA	GTGATGAAGAAACACTGGGAGAA	59.936	60.522	132
CL12727.Contig3_All_5711_5	(CAG)6	18	816	834	CTCACCATGTGCCCCTCA	GAAGAACTGGCAGTGGCTG	61.763	59.561	150
CL12727.Contig4_All_5712_1	(CAG)6	18	811	829	CTCACCATGTGCCCATCA	GAAGAACTGGCAGTGGCTG	60.043	59.561	150
CL12727.Contig4_All_5712_2	(CAG)6	18	811	829	CTCACCATGTGCCCATCA	AGAACTGGCAGTGGCTGG	60.043	59.98	148
CL12727.Contig4_All_5712_3	(CAG)6	18	811	829	CTCACCATGTGCCCATCA	AAGAACTGGCAGTGGCTGG	60.043	61.407	149
CL12727.Contig4_All_5712_4	(CAG)6	18	811	829	CTCACCATGTGCCCATCA	GGAAGAACTGGCAGTGGC	60.043	59.345	151
CL12727.Contig4_All_5712_5	(CAG)6	18	811	829	CTCACCATGTGCCCATCA	GGGAAGAACTGGCAGTGG	60.043	59.18	152
CL12729.Contig2_All_5713_1	(GCT)5	15	1200	1215	AGAAGCAAAATTCCTGAACCCT	GAGAAGCAGTCAAGCCATGC	60.465	61.099	123
CL12729.Contig2_All_5713_2	(GCT)5	15	1200	1215	AGAAGCAAAATTCCTGAACCCTT	GAGAAGCAGTCAAGCCATGC	61.588	61.099	123
CL12729.Contig2_All_5713_3	(GCT)5	15	1200	1215	AGAAGCAAAATTCCTGAACCCT	CGACGGAGAAGCAGTCAAG	60.465	59.71	128
CL12729.Contig2_All_5713_4	(GCT)5	15	1200	1215	AGAAGCAAAATTCCTGAACCCTT	CGACGGAGAAGCAGTCAAG	61.588	59.71	128
CL12729.Contig2_All_5713_5	(GCT)5	15	1200	1215	GAAGCAAAATTCCTGAACCCTT	GAGAAGCAGTCAAGCCATGC	60.798	61.099	122
CL12742.Contig2_All_5714_1	(CTG)5	15	292	307	CTTCGCCTCCTACAGCTCCT	GTAGTGCAGCTCGTCAGCC	61.047	59.749	154
CL12742.Contig2_All_5714_2	(CTG)5	15	292	307	TTCGCCTCCTACAGCTCCT	GTAGTGCAGCTCGTCAGCC	60.104	59.749	153
CL12742.Contig2_All_5714_3	(CTG)5	15	292	307	CTTCGCCTCCTACAGCTCC	GTAGTGCAGCTCGTCAGCC	60.104	59.749	154
CL12742.Contig2_All_5714_4	(CTG)5	15	292	307	CCTTCGCCTCCTACAGCTC	GTAGTGCAGCTCGTCAGCC	60.104	59.749	155
CL12742.Contig2_All_5714_5	(CTG)5	15	292	307	TCGCCTCCTACAGCTCCTC	GTAGTGCAGCTCGTCAGCC	60.65	59.749	152
CL12744.Contig2_All_5715_1	(CGC)7	21	209	230	GGATGTGATTTTTGGTCACAGAC	CTTCAGAAGGGAAGGGGATATG	60.645	61.131	138
CL12744.Contig2_All_5715_2	(CGC)7	21	209	230	GGATGTGATTTTTGGTCACAGAC	TTCAGAAGGGAAGGGGATATG	60.645	60.264	137
CL12744.Contig2_All_5715_3	(CGC)7	21	209	230	GGATGTGATTTTTGGTCACAGA	CTTCAGAAGGGAAGGGGATATG	59.836	61.131	138
CL12744.Contig2_All_5715_4	(CGC)7	21	209	230	GGATGTGATTTTTGGTCACAGA	TTCAGAAGGGAAGGGGATATG	59.836	60.264	137
CL12744.Contig2_All_5715_5	(CGC)7	21	209	230	GCTCGACTCTCCATAAGGTTTC	CCCTGTCCAATAAGAAGAGCC	59.375	60.082	136
CL12746.Contig1_All_5717_1	(GAG)6	18	1580	1598	ATGAGGAGGACGAAAACGAAG	CACTCCAATGGCGGTGAT	60.615	60.496	158
CL12746.Contig1_All_5717_2	(GAG)6	18	1580	1598	GAGGACGAAAACGAAGGTGAC	CACTCCAATGGCGGTGAT	61.042	60.496	153
CL12746.Contig1_All_5717_3	(GAG)6	18	1580	1598	AGATGAGGAGGACGAAAACGAAG	CACTCCAATGGCGGTGAT	63.1	60.496	160
CL12746.Contig1_All_5717_4	(GAG)6	18	1580	1598	AGGAGGACGAAAACGAAGGT	CACTCCAATGGCGGTGAT	60.11	60.496	155
CL12746.Contig1_All_5717_5	(GAG)6	18	1580	1598	AGATGAGGAGGACGAAAACGA	CACTCCAATGGCGGTGAT	61.138	60.496	160
[truncated: 15,123 more rows]
